# Supplementary material for: Crystal structure of an ep­oxy­sterol: 9α,11α-ep­oxy-5α-cholest-7-ene-3β,5,6α-triol 3,6-di­acetate
Source: Acta Crystallogr E Crystallogr Commun. 2017 Oct 6;73(Pt 11):1603–6. doi: 10.1107/S2056989017013391 (PMC5683473; doi:10.1107/S2056989017013391)
Supplement: Supplementary file 1 [file e-73-01603-sup1.cif]

##############################################################################
#                                                                            #
# This CIF contains the data in a paper accepted for publication in          #
# Acta Crystallographica Section E. It conforms to the requirements of       #
# Notes for Authors for Acta Crystallographica Section E, and has been       #
# peer reviewed under the auspices of the IUCr Commission on Journals.       #
#                                                                            #
# Full details of the Crystallographic Information File format               #
# are given in the paper "The Crystallographic Information File (CIF):       #
# a New Standard Archive File for Crystallography" by S. R. Hall, F. H.      #
# Allen and I. D. Brown [Acta Cryst. (1991), A47, 655-685].                  #
#                                                                            #
# The current version of the core CIF dictionary is obtainable from          #
# ftp://ftp.iucr.org/pub/cif_core.dic.                                       #
#                                                                            #
# Software is freely available for graphical display of the structure(s)     #
# in this CIF. For information consult the CIF software page                 #
# http://www.iucr.org/resources/cif/software.                                #
#                                                                            #
# This file may be used for bona fide research purposes within the           #
# scientific community so long as proper attribution is given to the journal # 
# article from which it was obtained.                                        #
#                                                                            #
##############################################################################
data_global
_audit_creation_method     'SHELXL-2016/6'
_journal_date_recd_electronic     2017-09-09
_journal_date_accepted     2017-09-19
_journal_name_full     'Acta Crystallographica, Section E'
_journal_year     2017
_journal_volume     73
_journal_issue     11
_journal_page_first     1603
_journal_page_last     1606
_journal_paper_category     GO
_journal_paper_doi     10.1107/S2056989017013391
_journal_coeditor_code     RZ5221
loop_
    _publ_contact_author_name
    _publ_contact_author_address
    _publ_contact_author_email
    'Professor Roberto Centore'
;
Dipartimento di Scienze Chimiche
Universit\`a di Napoli 'Federico II'
Complesso di Monte S. Angelo
Via Cinthia
80126 Napoli
Italy
;
 'roberto.centore@unina.it'
    'Professor Vincenzo Piccialli'
;
Dipartimento di Scienze Chimiche
Universit\`a di Napoli 'Federico II'
Complesso di Monte S. Angelo
Via Cinthia
80126 Napoli
Italy
;
 'vinpicci@unina.it'
_publ_section_title
;
Crystal structure of an epoxysterol:
9\a,11\a-epoxy-5\a-cholest-7-ene-3\b,5,6\a-triol 3,6-diacetate
;
loop_
    _publ_author_name
    _publ_author_address
    'Vincenzo Piccialli'
;
Dipartimento di Scienze Chimiche,
Universit\`a degli Studi di Napoli 'Federico II',
Complesso di Monte S. Angelo,
Via Cinthia, 80126 Napoli, Italy
;
    'Angela Tuzi'
;
Dipartimento di Scienze Chimiche,
Universit\`a degli Studi di Napoli 'Federico II',
Complesso di Monte S. Angelo,
Via Cinthia, 80126 Napoli, Italy
;
    'Roberto Centore'
;
Dipartimento di Scienze Chimiche,
Universit\`a degli Studi di Napoli 'Federico II',
Complesso di Monte S. Angelo,
Via Cinthia, 80126 Napoli, Italy
;
_publ_section_synopsis
;
The title compound is a polyoxygenated epoxy steroid that crystallizes in the
<i>P</i>2~1~2~1~2~1~ space group.
;
data_I
_database_code_depnum_ccdc_archive 'CCDC 1575390'
_chemical_name_systematic
;
9\a,11\a-Epoxy-5\a-cholest-7-ene-3\b,5,6\a-triol 3,6-diacetate
;
_chemical_formula_moiety     'C31 H48 O6'
_chemical_formula_sum     'C31 H48 O6'
_chemical_formula_iupac     'C31 H48 O6'
_chemical_formula_weight     516.69
_shelx_space_group_comment
;
The symmetry employed for this shelxl refinement is uniquely defined
by the following loop, which should always be used as a source of
symmetry information in preference to the above space-group names.
They are only intended as comments.
;
_space_group_crystal_system     orthorhombic
_space_group_name_H-M_alt     'P 21 21 21'
_space_group_name_Hall     'P 2ac 2ab'
loop_
    _space_group_symop_operation_xyz
    'x, y, z'
    '-x+1/2, -y, z+1/2'
    'x+1/2, -y+1/2, -z'
    '-x, y+1/2, -z+1/2'
_cell_length_a     9.8990(13)
_cell_length_b     10.1030(16)
_cell_length_c     28.961(6)
_cell_angle_alpha     90
_cell_angle_beta     90
_cell_angle_gamma     90
_cell_volume     2896.4(8)
_cell_formula_units_Z     4
_cell_measurement_reflns_used     125
_cell_measurement_theta_min     4.663
_cell_measurement_theta_max     20.337
_cell_measurement_temperature     173(2)
_exptl_crystal_description     prism
_exptl_crystal_colour     'colourless'
_exptl_crystal_size_max     0.500
_exptl_crystal_size_mid     0.300
_exptl_crystal_size_min     0.100
_exptl_crystal_density_diffrn     1.185
_exptl_crystal_F_000     1128
_exptl_absorpt_coefficient_mu     0.080
_exptl_absorpt_correction_type     multi-scan
_exptl_absorpt_process_details
;
(<i>SADABS</i>; Bruker, 2001)
;
_shelx_estimated_absorpt_T_min     0.961
_shelx_estimated_absorpt_T_max     0.992
_exptl_absorpt_correction_T_min     0.949
_exptl_absorpt_correction_T_max     0.980
_diffrn_ambient_temperature     173(2)
_diffrn_radiation_type     MoK\a
_diffrn_radiation_wavelength     0.71073
_diffrn_radiation_source     'normal-focus sealed tube'
_diffrn_radiation_monochromator     'graphite'
_diffrn_measurement_device_type     'Bruker--Nonius KappaCCD'
_diffrn_measurement_device     'four-circle diffractometer'
_diffrn_measurement_method
;
CCD rotation images, thick slices
;
_diffrn_detector_area_resol_mean     9
_diffrn_reflns_number     14033
_diffrn_reflns_av_R_equivalents     0.0595
_diffrn_reflns_theta_min     3.206
_diffrn_reflns_theta_max     27.498
_diffrn_reflns_theta_full     25.242
_diffrn_measured_fraction_theta_max     0.996
_diffrn_measured_fraction_theta_full     0.996
_diffrn_reflns_limit_h_min     -12
_diffrn_reflns_limit_h_max     12
_diffrn_reflns_limit_k_min     -13
_diffrn_reflns_limit_k_max     13
_diffrn_reflns_limit_l_min     -37
_diffrn_reflns_limit_l_max     34
_refine_special_details
;
Some atoms of the alkyl chain are disordered over two orientations.
The two split positions were refined by applying DFIX and SAME
restraints on bond lengths.
;
_reflns_number_total     5983
_reflns_number_gt     3810
_reflns_threshold_expression     'I > 2\s(I)'
_refine_ls_structure_factor_coef     Fsqd
_refine_ls_matrix_type     full
_refine_ls_R_factor_all     0.1117
_refine_ls_R_factor_gt     0.0577
_refine_ls_wR_factor_gt     0.1041
_refine_ls_wR_factor_ref     0.1212
_refine_ls_goodness_of_fit_ref     1.022
_refine_ls_restrained_S_all     1.025
_refine_ls_number_reflns     5983
_refine_ls_number_parameters     364
_refine_ls_number_restraints     9
_refine_ls_hydrogen_treatment     mixed
_refine_ls_weighting_scheme     calc
_refine_ls_weighting_details
              'w=1/[\s^2^(Fo^2^)+(0.0514P)^2^+0.1235P] where P=(Fo^2^+2Fc^2^)/3'
_atom_sites_solution_hydrogens     mixed
_atom_sites_solution_primary     direct
_atom_sites_solution_secondary     difmap
_refine_ls_shift/su_max     0.000
_refine_ls_shift/su_mean     0.000
_refine_diff_density_max     0.191
_refine_diff_density_min     -0.192
_refine_ls_extinction_method     none
_refine_ls_abs_structure_details
;
Flack <i>x</i> determined using 3518 quotients
[(<i>I</i>^+^)-(<i>I</i>^-^)]/[(<i>I</i>^+^)+(<i>I</i>^-^)]
(Parsons <i>et al.</i>, 2013)
;
_refine_ls_abs_structure_Flack     -1.6(8)
loop_
    _atom_type_symbol
    _atom_type_description
    _atom_type_scat_dispersion_real
    _atom_type_scat_dispersion_imag
    _atom_type_scat_source
    'C' 'C' 0.0033 0.0016
                         'International Tables Vol C Tables 4.2.6.8 and 6.1.1.4'
    'H' 'H' 0.0000 0.0000
                         'International Tables Vol C Tables 4.2.6.8 and 6.1.1.4'
    'O' 'O' 0.0106 0.0060
                         'International Tables Vol C Tables 4.2.6.8 and 6.1.1.4'
_computing_data_collection
;
<i>COLLECT</i> (Nonius, 1999)
;
_computing_cell_refinement
;
DIRAX/LSQ (Duisenberg <i>et al.</i>, 2000)
;
_computing_data_reduction
;
EvalCCD (Duisenberg <i>et al.</i>, 2003)
;
_computing_structure_solution
;
SIR97 (Altomare <i>et al.</i>, 1999)
;
_computing_structure_refinement
;
SHELXL2016 (Sheldrick, 2015)
;
_computing_molecular_graphics
;
ORTEP-3 for Windows (Farrugia, 2012) and
Mercury (Macrae <i>et al.</i>, 2006)
;
_computing_publication_material
;
WinGX (Farrugia, 2012)
;
loop_
    _atom_site_type_symbol
    _atom_site_label
    _atom_site_fract_x
    _atom_site_fract_y
    _atom_site_fract_z
    _atom_site_U_iso_or_equiv
    _atom_site_adp_type
    _atom_site_calc_flag
    _atom_site_occupancy
    _atom_site_disorder_assembly
    _atom_site_disorder_group
    C C1 0.5882(4) 0.0382(4) 0.39740(12) 0.0315(9) Uani d 1 . .
    H H1A 0.578278 0.020716 0.430868 0.038 Uiso calc 1 . .
    H H1B 0.503001 0.078643 0.386368 0.038 Uiso calc 1 . .
    C C2 0.6100(4) -0.0926(4) 0.37238(11) 0.0332(9) Uani d 1 . .
    H H2A 0.689079 -0.138333 0.385898 0.040 Uiso calc 1 . .
    H H2B 0.529903 -0.149765 0.376963 0.040 Uiso calc 1 . .
    C C3 0.6330(3) -0.0730(4) 0.32144(12) 0.0312(9) Uani d 1 . .
    H H3 0.547768 -0.042675 0.306208 0.037 Uiso calc 1 . .
    C C4 0.7455(4) 0.0246(3) 0.31225(11) 0.0292(8) Uani d 1 . .
    H H4A 0.751780 0.040959 0.278617 0.035 Uiso calc 1 . .
    H H4B 0.832304 -0.014254 0.322506 0.035 Uiso calc 1 . .
    C C5 0.7231(3) 0.1563(3) 0.33721(11) 0.0245(8) Uani d 1 . .
    C C6 0.8402(3) 0.2523(4) 0.32857(10) 0.0261(8) Uani d 1 . .
    H H6 0.928232 0.207118 0.334802 0.031 Uiso calc 1 . .
    C C7 0.8297(4) 0.3746(4) 0.35694(11) 0.0284(8) Uani d 1 . .
    H H7 0.881140 0.449469 0.347731 0.034 Uiso calc 1 . .
    C C8 0.7527(3) 0.3857(3) 0.39442(10) 0.0253(8) Uani d 1 . .
    C C9 0.6743(3) 0.2708(4) 0.41170(11) 0.0268(8) Uani d 1 . .
    C C10 0.7045(3) 0.1369(4) 0.39006(11) 0.0253(8) Uani d 1 . .
    C C11 0.6195(4) 0.2791(4) 0.45941(12) 0.0352(9) Uani d 1 . .
    H H11 0.603(4) 0.188(4) 0.4759(11) 0.042 Uiso d 1 . .
    C C12 0.6379(4) 0.3972(4) 0.49048(12) 0.0365(10) Uani d 1 . .
    H H12A 0.658941 0.365861 0.522048 0.044 Uiso calc 1 . .
    H H12B 0.551775 0.446946 0.491938 0.044 Uiso calc 1 . .
    C C13 0.7498(3) 0.4907(3) 0.47455(10) 0.0246(8) Uani d 1 . .
    C C14 0.7382(4) 0.5105(3) 0.42192(11) 0.0284(8) Uani d 1 . .
    H H14 0.645043 0.544747 0.415891 0.034 Uiso calc 1 . .
    C C15 0.8356(4) 0.6248(4) 0.41196(12) 0.0371(9) Uani d 1 . .
    H H15A 0.806930 0.674854 0.384257 0.045 Uiso calc 1 . .
    H H15B 0.928634 0.591659 0.407143 0.045 Uiso calc 1 . .
    C C16 0.8273(4) 0.7115(4) 0.45544(11) 0.0375(9) Uani d 1 . .
    H H16A 0.785398 0.797861 0.447990 0.045 Uiso calc 1 . .
    H H16B 0.918915 0.727750 0.467961 0.045 Uiso calc 1 . .
    C C17 0.7402(4) 0.6359(3) 0.49123(10) 0.0275(8) Uani d 1 . .
    H H17 0.644573 0.664645 0.486340 0.033 Uiso calc 1 . .
    C C18 0.8863(3) 0.4285(4) 0.48704(11) 0.0306(9) Uani d 1 . .
    H H18A 0.890760 0.414213 0.520477 0.046 Uiso calc 1 . .
    H H18B 0.959417 0.488029 0.477586 0.046 Uiso calc 1 . .
    H H18C 0.895925 0.343564 0.471051 0.046 Uiso calc 1 . .
    C C19 0.8353(3) 0.0858(4) 0.41279(11) 0.0308(9) Uani d 1 . .
    H H19A 0.907044 0.151705 0.408956 0.046 Uiso calc 1 . .
    H H19B 0.862571 0.002624 0.398108 0.046 Uiso calc 1 . .
    H H19C 0.819323 0.070664 0.445769 0.046 Uiso calc 1 . .
    C C20 0.7777(4) 0.6741(3) 0.54075(10) 0.0292(9) Uani d 1 . .
    H H20 0.876547 0.657338 0.544856 0.035 Uiso calc 1 . .
    C C21 0.7026(5) 0.5940(4) 0.57697(13) 0.0500(12) Uani d 1 . .
    H H21A 0.605085 0.605209 0.572699 0.075 Uiso calc 1 . .
    H H21B 0.728257 0.624897 0.607826 0.075 Uiso calc 1 . .
    H H21C 0.726093 0.500211 0.573752 0.075 Uiso calc 1 . .
    C C22 0.7531(4) 0.8226(3) 0.54731(11) 0.0347(9) Uani d 1 . .
    H H22A 0.810582 0.870355 0.524839 0.042 Uiso calc 1 . .
    H H22B 0.657993 0.840976 0.538966 0.042 Uiso calc 1 . .
    C C23 0.7786(5) 0.8819(4) 0.59447(12) 0.0444(11) Uani d 1 . .
    H H23A 0.721681 0.835638 0.617489 0.053 Uiso calc 1 A 1
    H H23B 0.874292 0.867234 0.603021 0.053 Uiso calc 1 A 1
    C C24A 0.7485(4) 1.0284(4) 0.59630(11) 0.0338(9) Uani d 0.489(10) B 1
    H H24A 0.649973 1.040263 0.592132 0.041 Uiso calc 0.489(10) B 1
    H H24B 0.793553 1.070903 0.569625 0.041 Uiso calc 0.489(10) B 1
    C C25A 0.7905(9) 1.1033(6) 0.6400(2) 0.032(3) Uani d 0.489(10) B 1
    H H25A 0.891186 1.107770 0.642078 0.038 Uiso calc 0.489(10) B 1
    C C26A 0.7327(11) 1.0433(8) 0.6837(2) 0.053(3) Uani d 0.489(10) B 1
    H H26A 0.762730 1.094987 0.710463 0.080 Uiso calc 0.489(10) B 1
    H H26B 0.633834 1.044421 0.682156 0.080 Uiso calc 0.489(10) B 1
    H H26C 0.764281 0.951815 0.686827 0.080 Uiso calc 0.489(10) B 1
    C C27A 0.7307(5) 1.2442(4) 0.63715(13) 0.0569(12) Uani d 0.489(10) B 1
    H H27A 0.764570 1.288414 0.609352 0.085 Uiso calc 0.489(10) B 1
    H H27B 0.631960 1.238800 0.635799 0.085 Uiso calc 0.489(10) B 1
    H H27C 0.757736 1.294718 0.664517 0.085 Uiso calc 0.489(10) B 1
    C C24B 0.7485(4) 1.0284(4) 0.59630(11) 0.0338(9) Uani d 0.511(10) B 2
    H H24C 0.666532 1.044727 0.577562 0.041 Uiso calc 0.511(10) B 2
    H H24D 0.824045 1.075446 0.581051 0.041 Uiso calc 0.511(10) B 2
    C C25B 0.7268(9) 1.0915(8) 0.6433(3) 0.045(3) Uani d 0.511(10) B 2
    H H25B 0.638104 1.063287 0.656574 0.054 Uiso calc 0.511(10) B 2
    C C26B 0.8410(10) 1.0565(8) 0.6758(3) 0.053(3) Uani d 0.511(10) B 2
    H H26D 0.825127 1.098150 0.705880 0.080 Uiso calc 0.511(10) B 2
    H H26E 0.845221 0.960244 0.679577 0.080 Uiso calc 0.511(10) B 2
    H H26F 0.926589 1.088595 0.662989 0.080 Uiso calc 0.511(10) B 2
    C C27B 0.7307(5) 1.2442(4) 0.63715(13) 0.0569(12) Uani d 0.511(10) B 2
    H H27D 0.658127 1.271625 0.616239 0.085 Uiso calc 0.511(10) B 2
    H H27E 0.718428 1.286945 0.667230 0.085 Uiso calc 0.511(10) B 2
    H H27F 0.818132 1.270241 0.624124 0.085 Uiso calc 0.511(10) B 2
    C C28 0.5848(4) -0.2749(4) 0.28055(11) 0.0342(9) Uani d 1 . .
    C C29 0.6447(4) -0.4026(4) 0.26568(15) 0.0505(12) Uani d 1 . .
    H H29A 0.622844 -0.471371 0.288356 0.076 Uiso calc 1 . .
    H H29B 0.743044 -0.393341 0.263366 0.076 Uiso calc 1 . .
    H H29C 0.607876 -0.427560 0.235501 0.076 Uiso calc 1 . .
    C C30 0.9279(4) 0.2477(5) 0.25108(13) 0.0432(11) Uani d 1 . .
    C C31 0.9098(5) 0.3112(5) 0.20457(13) 0.0621(14) Uani d 1 . .
    H H31A 0.925215 0.406701 0.207154 0.093 Uiso calc 1 . .
    H H31B 0.817627 0.295117 0.193519 0.093 Uiso calc 1 . .
    H H31C 0.974573 0.273129 0.182708 0.093 Uiso calc 1 . .
    O O1 0.5995(2) 0.2137(2) 0.32194(8) 0.0315(6) Uani d 1 . .
    H H1O 0.603(4) 0.228(4) 0.2944(12) 0.038 Uiso d 1 . .
    O O2 0.5323(2) 0.3002(3) 0.42006(9) 0.0422(7) Uani d 1 . .
    O O3 0.6766(2) -0.1988(2) 0.30181(8) 0.0344(6) Uani d 1 . .
    O O4 0.4689(3) -0.2405(3) 0.27494(9) 0.0496(7) Uani d 1 . .
    O O5 0.8345(2) 0.2948(2) 0.28049(7) 0.0348(6) Uani d 1 . .
    O O6 1.0105(3) 0.1650(4) 0.26133(10) 0.0613(9) Uani d 1 . .
loop_
    _atom_site_aniso_label
    _atom_site_aniso_U_11
    _atom_site_aniso_U_22
    _atom_site_aniso_U_33
    _atom_site_aniso_U_12
    _atom_site_aniso_U_13
    _atom_site_aniso_U_23
    C1 0.0277(19) 0.034(2) 0.0332(19) -0.0058(18) 0.0024(16) -0.0028(17)
    C2 0.032(2) 0.033(2) 0.034(2) -0.0058(19) -0.0011(17) -0.0019(17)
    C3 0.026(2) 0.032(2) 0.035(2) 0.0013(17) -0.0072(16) -0.0072(17)
    C4 0.0267(18) 0.035(2) 0.0264(18) 0.0015(18) -0.0013(15) -0.0047(16)
    C5 0.0174(17) 0.032(2) 0.0243(17) 0.0050(16) -0.0050(14) 0.0002(15)
    C6 0.0251(18) 0.034(2) 0.0190(17) 0.0006(17) 0.0008(14) -0.0001(16)
    C7 0.0250(18) 0.033(2) 0.0268(18) -0.0060(17) -0.0078(15) 0.0021(16)
    C8 0.0210(18) 0.033(2) 0.0218(17) 0.0045(17) -0.0086(15) 0.0004(15)
    C9 0.0146(16) 0.038(2) 0.0276(18) 0.0034(17) -0.0025(14) -0.0034(17)
    C10 0.0209(18) 0.032(2) 0.0227(17) -0.0027(17) -0.0039(14) -0.0008(15)
    C11 0.028(2) 0.042(3) 0.035(2) -0.0083(19) 0.0067(16) -0.0087(19)
    C12 0.030(2) 0.043(2) 0.036(2) -0.0077(19) 0.0080(16) -0.0075(19)
    C13 0.0193(17) 0.032(2) 0.0228(17) 0.0012(17) -0.0012(14) 0.0012(15)
    C14 0.0248(18) 0.033(2) 0.0276(18) 0.0048(17) -0.0059(15) -0.0001(16)
    C15 0.054(2) 0.030(2) 0.028(2) -0.001(2) -0.0026(18) 0.0053(17)
    C16 0.056(2) 0.030(2) 0.0264(19) -0.001(2) -0.0036(18) -0.0008(17)
    C17 0.0255(19) 0.0276(19) 0.0293(18) 0.0029(18) -0.0049(15) -0.0006(15)
    C18 0.031(2) 0.031(2) 0.0293(18) 0.0057(19) -0.0062(16) 0.0013(17)
    C19 0.0287(19) 0.036(2) 0.0280(19) 0.0028(19) -0.0064(16) 0.0031(17)
    C20 0.032(2) 0.032(2) 0.0231(18) 0.0006(18) -0.0029(15) -0.0012(15)
    C21 0.074(3) 0.043(3) 0.032(2) -0.007(2) 0.009(2) -0.0058(19)
    C22 0.037(2) 0.033(2) 0.0340(19) 0.0020(19) -0.0040(18) -0.0020(16)
    C23 0.066(3) 0.037(2) 0.030(2) 0.004(2) -0.0018(19) -0.0041(18)
    C24A 0.030(2) 0.039(2) 0.033(2) -0.0053(19) 0.0006(17) -0.0044(16)
    C25A 0.039(6) 0.036(6) 0.019(5) 0.005(5) 0.009(4) -0.007(4)
    C26A 0.074(8) 0.054(6) 0.032(5) -0.021(6) 0.004(5) 0.003(4)
    C27A 0.080(4) 0.038(3) 0.052(2) 0.017(3) 0.004(2) -0.012(2)
    C24B 0.030(2) 0.039(2) 0.033(2) -0.0053(19) 0.0006(17) -0.0044(16)
    C25B 0.033(6) 0.057(7) 0.045(6) 0.000(5) 0.019(4) -0.013(5)
    C26B 0.058(7) 0.058(6) 0.042(5) -0.013(5) -0.006(5) -0.010(5)
    C27B 0.080(4) 0.038(3) 0.052(2) 0.017(3) 0.004(2) -0.012(2)
    C28 0.037(2) 0.036(2) 0.0290(19) -0.006(2) -0.0048(17) -0.0032(18)
    C29 0.048(3) 0.044(3) 0.059(3) -0.003(2) -0.007(2) -0.018(2)
    C30 0.043(3) 0.053(3) 0.033(2) -0.015(2) 0.0098(19) -0.009(2)
    C31 0.077(3) 0.082(3) 0.027(2) -0.029(3) 0.013(2) -0.004(2)
    O1 0.0238(12) 0.0406(16) 0.0301(13) 0.0059(12) -0.0096(11) 0.0015(13)
    O2 0.0173(12) 0.0556(18) 0.0536(16) 0.0015(13) -0.0003(12) -0.0183(14)
    O3 0.0298(13) 0.0327(14) 0.0408(14) 0.0015(13) -0.0065(11) -0.0113(12)
    O4 0.0353(16) 0.0547(19) 0.0588(17) -0.0004(15) -0.0166(14) -0.0149(15)
    O5 0.0382(14) 0.0442(16) 0.0220(12) -0.0035(14) 0.0021(11) 0.0003(12)
    O6 0.0466(18) 0.086(2) 0.0515(19) 0.0110(19) 0.0178(15) -0.0129(18)
_geom_special_details
;
 All esds (except the esd in the dihedral angle between two l.s. planes)
 are estimated using the full covariance matrix.  The cell esds are taken
 into account individually in the estimation of esds in distances, angles
 and torsion angles; correlations between esds in cell parameters are only
 used when they are defined by crystal symmetry.  An approximate (isotropic)
 treatment of cell esds is used for estimating esds involving l.s. planes.
;
loop_
    _geom_bond_atom_site_label_1
    _geom_bond_atom_site_label_2
    _geom_bond_site_symmetry_2
    _geom_bond_distance
    _geom_bond_publ_flag
    C1 C2 . 1.522(5) ?
    C1 C10 . 1.537(5) ?
    C1 H1A . 0.9900 ?
    C1 H1B . 0.9900 ?
    C2 C3 . 1.506(5) ?
    C2 H2A . 0.9900 ?
    C2 H2B . 0.9900 ?
    C3 O3 . 1.458(4) ?
    C3 C4 . 1.511(5) ?
    C3 H3 . 1.0000 ?
    C4 C5 . 1.530(5) ?
    C4 H4A . 0.9900 ?
    C4 H4B . 0.9900 ?
    C5 O1 . 1.425(4) ?
    C5 C6 . 1.532(5) ?
    C5 C10 . 1.554(4) ?
    C6 O5 . 1.458(4) ?
    C6 C7 . 1.487(5) ?
    C6 H6 . 1.0000 ?
    C7 C8 . 1.331(4) ?
    C7 H7 . 0.9500 ?
    C8 C9 . 1.482(5) ?
    C8 C14 . 1.499(5) ?
    C9 O2 . 1.457(4) ?
    C9 C11 . 1.487(5) ?
    C9 C10 . 1.521(5) ?
    C10 C19 . 1.542(4) ?
    C11 O2 . 1.445(4) ?
    C11 C12 . 1.506(5) ?
    C11 H11 . 1.05(4) ?
    C12 C13 . 1.528(5) ?
    C12 H12A . 0.9900 ?
    C12 H12B . 0.9900 ?
    C13 C18 . 1.533(5) ?
    C13 C14 . 1.542(4) ?
    C13 C17 . 1.547(5) ?
    C14 C15 . 1.532(5) ?
    C14 H14 . 1.0000 ?
    C15 C16 . 1.536(5) ?
    C15 H15A . 0.9900 ?
    C15 H15B . 0.9900 ?
    C16 C17 . 1.550(5) ?
    C16 H16A . 0.9900 ?
    C16 H16B . 0.9900 ?
    C17 C20 . 1.531(4) ?
    C17 H17 . 1.0000 ?
    C18 H18A . 0.9800 ?
    C18 H18B . 0.9800 ?
    C18 H18C . 0.9800 ?
    C19 H19A . 0.9800 ?
    C19 H19B . 0.9800 ?
    C19 H19C . 0.9800 ?
    C20 C21 . 1.519(5) ?
    C20 C22 . 1.532(5) ?
    C20 H20 . 1.0000 ?
    C21 H21A . 0.9800 ?
    C21 H21B . 0.9800 ?
    C21 H21C . 0.9800 ?
    C22 C23 . 1.513(5) ?
    C22 H22A . 0.9900 ?
    C22 H22B . 0.9900 ?
    C23 C24B . 1.511(5) ?
    C23 C24A . 1.511(5) ?
    C23 H23A . 0.9900 ?
    C23 H23B . 0.9900 ?
    C24A C25A . 1.531(7) ?
    C24A H24A . 0.9900 ?
    C24A H24B . 0.9900 ?
    C25A C26A . 1.516(7) ?
    C25A C27A . 1.543(7) ?
    C25A H25A . 1.0000 ?
    C26A H26A . 0.9800 ?
    C26A H26B . 0.9800 ?
    C26A H26C . 0.9800 ?
    C27A H27A . 0.9800 ?
    C27A H27B . 0.9800 ?
    C27A H27C . 0.9800 ?
    C24B C25B . 1.518(8) ?
    C24B H24C . 0.9900 ?
    C24B H24D . 0.9900 ?
    C25B C26B . 1.513(9) ?
    C25B C27B . 1.553(9) ?
    C25B H25B . 1.0000 ?
    C26B H26D . 0.9800 ?
    C26B H26E . 0.9800 ?
    C26B H26F . 0.9800 ?
    C27B H27D . 0.9800 ?
    C27B H27E . 0.9800 ?
    C27B H27F . 0.9800 ?
    C28 O4 . 1.210(4) ?
    C28 O3 . 1.340(4) ?
    C28 C29 . 1.484(5) ?
    C29 H29A . 0.9800 ?
    C29 H29B . 0.9800 ?
    C29 H29C . 0.9800 ?
    C30 O6 . 1.206(5) ?
    C30 O5 . 1.344(4) ?
    C30 C31 . 1.503(6) ?
    C31 H31A . 0.9800 ?
    C31 H31B . 0.9800 ?
    C31 H31C . 0.9800 ?
    O1 H1O . 0.81(3) ?
loop_
    _geom_angle_atom_site_label_1
    _geom_angle_atom_site_label_2
    _geom_angle_atom_site_label_3
    _geom_angle_site_symmetry_1
    _geom_angle_site_symmetry_3
    _geom_angle
    _geom_angle_publ_flag
    C2 C1 C10 . . 113.0(3) ?
    C2 C1 H1A . . 109.0 ?
    C10 C1 H1A . . 109.0 ?
    C2 C1 H1B . . 109.0 ?
    C10 C1 H1B . . 109.0 ?
    H1A C1 H1B . . 107.8 ?
    C3 C2 C1 . . 112.0(3) ?
    C3 C2 H2A . . 109.2 ?
    C1 C2 H2A . . 109.2 ?
    C3 C2 H2B . . 109.2 ?
    C1 C2 H2B . . 109.2 ?
    H2A C2 H2B . . 107.9 ?
    O3 C3 C2 . . 108.2(3) ?
    O3 C3 C4 . . 106.4(3) ?
    C2 C3 C4 . . 111.7(3) ?
    O3 C3 H3 . . 110.2 ?
    C2 C3 H3 . . 110.2 ?
    C4 C3 H3 . . 110.2 ?
    C3 C4 C5 . . 112.2(3) ?
    C3 C4 H4A . . 109.2 ?
    C5 C4 H4A . . 109.2 ?
    C3 C4 H4B . . 109.2 ?
    C5 C4 H4B . . 109.2 ?
    H4A C4 H4B . . 107.9 ?
    O1 C5 C4 . . 109.4(3) ?
    O1 C5 C6 . . 110.0(3) ?
    C4 C5 C6 . . 111.3(3) ?
    O1 C5 C10 . . 104.8(2) ?
    C4 C5 C10 . . 111.9(3) ?
    C6 C5 C10 . . 109.3(2) ?
    O5 C6 C7 . . 106.3(3) ?
    O5 C6 C5 . . 108.2(2) ?
    C7 C6 C5 . . 112.5(3) ?
    O5 C6 H6 . . 109.9 ?
    C7 C6 H6 . . 109.9 ?
    C5 C6 H6 . . 109.9 ?
    C8 C7 C6 . . 124.1(3) ?
    C8 C7 H7 . . 118.0 ?
    C6 C7 H7 . . 118.0 ?
    C7 C8 C9 . . 120.6(3) ?
    C7 C8 C14 . . 124.0(3) ?
    C9 C8 C14 . . 115.4(3) ?
    O2 C9 C8 . . 113.7(3) ?
    O2 C9 C11 . . 58.8(2) ?
    C8 C9 C11 . . 117.4(3) ?
    O2 C9 C10 . . 116.0(3) ?
    C8 C9 C10 . . 117.0(3) ?
    C11 C9 C10 . . 120.3(3) ?
    C9 C10 C1 . . 111.9(3) ?
    C9 C10 C19 . . 106.6(3) ?
    C1 C10 C19 . . 110.7(3) ?
    C9 C10 C5 . . 108.5(3) ?
    C1 C10 C5 . . 107.9(3) ?
    C19 C10 C5 . . 111.3(3) ?
    O2 C11 C9 . . 59.6(2) ?
    O2 C11 C12 . . 115.2(3) ?
    C9 C11 C12 . . 123.8(3) ?
    O2 C11 H11 . . 113(2) ?
    C9 C11 H11 . . 115.4(19) ?
    C12 C11 H11 . . 116.3(19) ?
    C11 C12 C13 . . 113.4(3) ?
    C11 C12 H12A . . 108.9 ?
    C13 C12 H12A . . 108.9 ?
    C11 C12 H12B . . 108.9 ?
    C13 C12 H12B . . 108.9 ?
    H12A C12 H12B . . 107.7 ?
    C12 C13 C18 . . 108.3(3) ?
    C12 C13 C14 . . 108.9(3) ?
    C18 C13 C14 . . 110.6(3) ?
    C12 C13 C17 . . 116.6(3) ?
    C18 C13 C17 . . 111.7(3) ?
    C14 C13 C17 . . 100.4(3) ?
    C8 C14 C15 . . 118.3(3) ?
    C8 C14 C13 . . 114.2(3) ?
    C15 C14 C13 . . 103.7(3) ?
    C8 C14 H14 . . 106.7 ?
    C15 C14 H14 . . 106.7 ?
    C13 C14 H14 . . 106.7 ?
    C14 C15 C16 . . 104.0(3) ?
    C14 C15 H15A . . 111.0 ?
    C16 C15 H15A . . 111.0 ?
    C14 C15 H15B . . 111.0 ?
    C16 C15 H15B . . 111.0 ?
    H15A C15 H15B . . 109.0 ?
    C15 C16 C17 . . 107.3(3) ?
    C15 C16 H16A . . 110.3 ?
    C17 C16 H16A . . 110.3 ?
    C15 C16 H16B . . 110.3 ?
    C17 C16 H16B . . 110.3 ?
    H16A C16 H16B . . 108.5 ?
    C20 C17 C13 . . 121.1(3) ?
    C20 C17 C16 . . 111.6(3) ?
    C13 C17 C16 . . 102.9(3) ?
    C20 C17 H17 . . 106.8 ?
    C13 C17 H17 . . 106.8 ?
    C16 C17 H17 . . 106.8 ?
    C13 C18 H18A . . 109.5 ?
    C13 C18 H18B . . 109.5 ?
    H18A C18 H18B . . 109.5 ?
    C13 C18 H18C . . 109.5 ?
    H18A C18 H18C . . 109.5 ?
    H18B C18 H18C . . 109.5 ?
    C10 C19 H19A . . 109.5 ?
    C10 C19 H19B . . 109.5 ?
    H19A C19 H19B . . 109.5 ?
    C10 C19 H19C . . 109.5 ?
    H19A C19 H19C . . 109.5 ?
    H19B C19 H19C . . 109.5 ?
    C21 C20 C17 . . 113.2(3) ?
    C21 C20 C22 . . 111.0(3) ?
    C17 C20 C22 . . 108.9(3) ?
    C21 C20 H20 . . 107.8 ?
    C17 C20 H20 . . 107.8 ?
    C22 C20 H20 . . 107.8 ?
    C20 C21 H21A . . 109.5 ?
    C20 C21 H21B . . 109.5 ?
    H21A C21 H21B . . 109.5 ?
    C20 C21 H21C . . 109.5 ?
    H21A C21 H21C . . 109.5 ?
    H21B C21 H21C . . 109.5 ?
    C23 C22 C20 . . 118.3(3) ?
    C23 C22 H22A . . 107.7 ?
    C20 C22 H22A . . 107.7 ?
    C23 C22 H22B . . 107.7 ?
    C20 C22 H22B . . 107.7 ?
    H22A C22 H22B . . 107.1 ?
    C24B C23 C22 . . 112.8(3) ?
    C24A C23 C22 . . 112.8(3) ?
    C24A C23 H23A . . 109.0 ?
    C22 C23 H23A . . 109.0 ?
    C24A C23 H23B . . 109.0 ?
    C22 C23 H23B . . 109.0 ?
    H23A C23 H23B . . 107.8 ?
    C23 C24A C25A . . 117.3(4) ?
    C23 C24A H24A . . 108.0 ?
    C25A C24A H24A . . 108.0 ?
    C23 C24A H24B . . 108.0 ?
    C25A C24A H24B . . 108.0 ?
    H24A C24A H24B . . 107.2 ?
    C26A C25A C24A . . 113.0(6) ?
    C26A C25A C27A . . 105.6(6) ?
    C24A C25A C27A . . 107.9(5) ?
    C26A C25A H25A . . 110.1 ?
    C24A C25A H25A . . 110.1 ?
    C27A C25A H25A . . 110.1 ?
    C25A C26A H26A . . 109.5 ?
    C25A C26A H26B . . 109.5 ?
    H26A C26A H26B . . 109.5 ?
    C25A C26A H26C . . 109.5 ?
    H26A C26A H26C . . 109.5 ?
    H26B C26A H26C . . 109.5 ?
    C25A C27A H27A . . 109.5 ?
    C25A C27A H27B . . 109.5 ?
    H27A C27A H27B . . 109.5 ?
    C25A C27A H27C . . 109.5 ?
    H27A C27A H27C . . 109.5 ?
    H27B C27A H27C . . 109.5 ?
    C23 C24B C25B . . 118.1(4) ?
    C23 C24B H24C . . 107.8 ?
    C25B C24B H24C . . 107.8 ?
    C23 C24B H24D . . 107.8 ?
    C25B C24B H24D . . 107.8 ?
    H24C C24B H24D . . 107.1 ?
    C26B C25B C24B . . 110.7(6) ?
    C26B C25B C27B . . 106.5(6) ?
    C24B C25B C27B . . 108.1(5) ?
    C26B C25B H25B . . 110.5 ?
    C24B C25B H25B . . 110.5 ?
    C27B C25B H25B . . 110.5 ?
    C25B C26B H26D . . 109.5 ?
    C25B C26B H26E . . 109.5 ?
    H26D C26B H26E . . 109.5 ?
    C25B C26B H26F . . 109.5 ?
    H26D C26B H26F . . 109.5 ?
    H26E C26B H26F . . 109.5 ?
    C25B C27B H27D . . 109.5 ?
    C25B C27B H27E . . 109.5 ?
    H27D C27B H27E . . 109.5 ?
    C25B C27B H27F . . 109.5 ?
    H27D C27B H27F . . 109.5 ?
    H27E C27B H27F . . 109.5 ?
    O4 C28 O3 . . 122.7(4) ?
    O4 C28 C29 . . 126.2(3) ?
    O3 C28 C29 . . 111.2(3) ?
    C28 C29 H29A . . 109.5 ?
    C28 C29 H29B . . 109.5 ?
    H29A C29 H29B . . 109.5 ?
    C28 C29 H29C . . 109.5 ?
    H29A C29 H29C . . 109.5 ?
    H29B C29 H29C . . 109.5 ?
    O6 C30 O5 . . 123.8(4) ?
    O6 C30 C31 . . 126.7(4) ?
    O5 C30 C31 . . 109.5(4) ?
    C30 C31 H31A . . 109.5 ?
    C30 C31 H31B . . 109.5 ?
    H31A C31 H31B . . 109.5 ?
    C30 C31 H31C . . 109.5 ?
    H31A C31 H31C . . 109.5 ?
    H31B C31 H31C . . 109.5 ?
    C5 O1 H1O . . 110(3) ?
    C11 O2 C9 . . 61.6(2) ?
    C28 O3 C3 . . 118.6(3) ?
    C30 O5 C6 . . 118.3(3) ?
loop_
    _geom_torsion_atom_site_label_1
    _geom_torsion_atom_site_label_2
    _geom_torsion_atom_site_label_3
    _geom_torsion_atom_site_label_4
    _geom_torsion_site_symmetry_1
    _geom_torsion_site_symmetry_2
    _geom_torsion_site_symmetry_3
    _geom_torsion_site_symmetry_4
    _geom_torsion
    _geom_torsion_publ_flag
    C10 C1 C2 C3 . . . . -55.8(4) ?
    C1 C2 C3 O3 . . . . 170.0(3) ?
    C1 C2 C3 C4 . . . . 53.2(4) ?
    O3 C3 C4 C5 . . . . -171.5(3) ?
    C2 C3 C4 C5 . . . . -53.7(4) ?
    C3 C4 C5 O1 . . . . -59.9(3) ?
    C3 C4 C5 C6 . . . . 178.4(3) ?
    C3 C4 C5 C10 . . . . 55.7(4) ?
    O1 C5 C6 O5 . . . . -51.4(3) ?
    C4 C5 C6 O5 . . . . 69.9(3) ?
    C10 C5 C6 O5 . . . . -165.9(3) ?
    O1 C5 C6 C7 . . . . 65.7(3) ?
    C4 C5 C6 C7 . . . . -172.9(3) ?
    C10 C5 C6 C7 . . . . -48.8(4) ?
    O5 C6 C7 C8 . . . . 136.3(3) ?
    C5 C6 C7 C8 . . . . 18.0(5) ?
    C6 C7 C8 C9 . . . . 2.5(5) ?
    C6 C7 C8 C14 . . . . -177.6(3) ?
    C7 C8 C9 O2 . . . . -129.4(3) ?
    C14 C8 C9 O2 . . . . 50.7(4) ?
    C7 C8 C9 C11 . . . . 164.8(3) ?
    C14 C8 C9 C11 . . . . -15.1(4) ?
    C7 C8 C9 C10 . . . . 10.2(5) ?
    C14 C8 C9 C10 . . . . -169.7(3) ?
    O2 C9 C10 C1 . . . . -21.3(4) ?
    C8 C9 C10 C1 . . . . -159.9(3) ?
    C11 C9 C10 C1 . . . . 46.2(4) ?
    O2 C9 C10 C19 . . . . -142.4(3) ?
    C8 C9 C10 C19 . . . . 79.0(3) ?
    C11 C9 C10 C19 . . . . -74.9(4) ?
    O2 C9 C10 C5 . . . . 97.7(3) ?
    C8 C9 C10 C5 . . . . -41.0(4) ?
    C11 C9 C10 C5 . . . . 165.2(3) ?
    C2 C1 C10 C9 . . . . 174.8(3) ?
    C2 C1 C10 C19 . . . . -66.5(4) ?
    C2 C1 C10 C5 . . . . 55.5(4) ?
    O1 C5 C10 C9 . . . . -58.2(3) ?
    C4 C5 C10 C9 . . . . -176.6(3) ?
    C6 C5 C10 C9 . . . . 59.6(3) ?
    O1 C5 C10 C1 . . . . 63.2(3) ?
    C4 C5 C10 C1 . . . . -55.2(4) ?
    C6 C5 C10 C1 . . . . -179.0(3) ?
    O1 C5 C10 C19 . . . . -175.2(3) ?
    C4 C5 C10 C19 . . . . 66.4(4) ?
    C6 C5 C10 C19 . . . . -57.4(4) ?
    C8 C9 C11 O2 . . . . 102.4(3) ?
    C10 C9 C11 O2 . . . . -103.9(3) ?
    O2 C9 C11 C12 . . . . -101.7(4) ?
    C8 C9 C11 C12 . . . . 0.7(5) ?
    C10 C9 C11 C12 . . . . 154.4(4) ?
    O2 C11 C12 C13 . . . . -85.5(4) ?
    C9 C11 C12 C13 . . . . -16.5(5) ?
    C11 C12 C13 C18 . . . . -76.6(4) ?
    C11 C12 C13 C14 . . . . 43.8(4) ?
    C11 C12 C13 C17 . . . . 156.5(3) ?
    C7 C8 C14 C15 . . . . -11.4(5) ?
    C9 C8 C14 C15 . . . . 168.5(3) ?
    C7 C8 C14 C13 . . . . -133.8(3) ?
    C9 C8 C14 C13 . . . . 46.1(4) ?
    C12 C13 C14 C8 . . . . -60.6(4) ?
    C18 C13 C14 C8 . . . . 58.3(4) ?
    C17 C13 C14 C8 . . . . 176.4(3) ?
    C12 C13 C14 C15 . . . . 169.3(3) ?
    C18 C13 C14 C15 . . . . -71.8(3) ?
    C17 C13 C14 C15 . . . . 46.3(3) ?
    C8 C14 C15 C16 . . . . -160.6(3) ?
    C13 C14 C15 C16 . . . . -33.1(4) ?
    C14 C15 C16 C17 . . . . 7.0(4) ?
    C12 C13 C17 C20 . . . . 76.3(4) ?
    C18 C13 C17 C20 . . . . -49.0(4) ?
    C14 C13 C17 C20 . . . . -166.3(3) ?
    C12 C13 C17 C16 . . . . -158.4(3) ?
    C18 C13 C17 C16 . . . . 76.4(3) ?
    C14 C13 C17 C16 . . . . -40.9(3) ?
    C15 C16 C17 C20 . . . . 152.8(3) ?
    C15 C16 C17 C13 . . . . 21.4(4) ?
    C13 C17 C20 C21 . . . . -54.0(4) ?
    C16 C17 C20 C21 . . . . -175.3(3) ?
    C13 C17 C20 C22 . . . . -178.0(3) ?
    C16 C17 C20 C22 . . . . 60.7(4) ?
    C21 C20 C22 C23 . . . . 52.5(5) ?
    C17 C20 C22 C23 . . . . 177.8(3) ?
    C20 C22 C23 C24B . . . . -179.2(4) ?
    C20 C22 C23 C24A . . . . -179.2(4) ?
    C22 C23 C24A C25A . . . . -171.0(5) ?
    C23 C24A C25A C26A . . . . -55.2(8) ?
    C23 C24A C25A C27A . . . . -171.5(5) ?
    C22 C23 C24B C25B . . . . 161.2(5) ?
    C23 C24B C25B C26B . . . . 50.8(9) ?
    C23 C24B C25B C27B . . . . 167.2(5) ?
    C12 C11 O2 C9 . . . . 115.8(3) ?
    C8 C9 O2 C11 . . . . -108.8(3) ?
    C10 C9 O2 C11 . . . . 111.1(3) ?
    O4 C28 O3 C3 . . . . 3.8(5) ?
    C29 C28 O3 C3 . . . . -176.0(3) ?
    C2 C3 O3 C28 . . . . 98.5(3) ?
    C4 C3 O3 C28 . . . . -141.4(3) ?
    O6 C30 O5 C6 . . . . 5.5(5) ?
    C31 C30 O5 C6 . . . . -175.9(3) ?
    C7 C6 O5 C30 . . . . 131.4(3) ?
    C5 C6 O5 C30 . . . . -107.5(3) ?
loop_
    _geom_hbond_atom_site_label_D
    _geom_hbond_atom_site_label_H
    _geom_hbond_atom_site_label_A
    _geom_hbond_site_symmetry_A
    _geom_hbond_distance_DH
    _geom_hbond_distance_HA
    _geom_hbond_distance_DA
    _geom_hbond_angle_DHA
    C29 H29B O6 4_745 0.98 2.61 3.567(6) 165.6
    O1 H1O O4 4_655 0.81(3) 2.16(4) 2.923(3) 158(4)
_shelx_hkl_file
;
 -12  -4  -7  -15.68   21.86   1
 -12  -4  -6   -1.25   21.26   1
 -12  -4  -5   53.73   22.14   1
 -12  -4  -4   23.62   20.12   1
 -12  -4  -3    6.97   21.91   1
 -12  -4  -2   71.06   23.27   1
 -12  -4  -2   18.32   17.63   1
 -12  -4  -1   30.14   22.40   1
 -12  -4   0   62.88   18.71   1
 -12  -4   0   66.59   25.13   1
 -12  -4   1   12.18   24.08   1
 -12  -4   2    2.72   15.61   1
 -12  -4   2   40.20   23.84   1
 -12  -4   3   10.56   23.14   1
 -12  -4   3    6.97   16.74   1
 -12  -4   4    5.48   16.24   1
 -12  -4   4    2.62   24.59   1
 -12  -4   5   26.83   18.54   1
 -12  -4   5   42.64   24.55   1
 -12  -4   6    8.82   18.47   1
 -12  -4   7   18.06   17.42   1
 -12  -3 -10  -23.33   22.02   1
 -12  -3  -9  -34.34   21.33   1
 -12  -3  -8    3.24   20.38   1
 -12  -3  -7   37.70   21.24   1
 -12  -3  -6   -3.65   18.07   1
 -12  -3  -5   24.50   16.53   1
 -12  -3  -4   31.36   21.95   1
 -12  -3  -4   -3.35   15.92   1
 -12  -3  -3   44.62   16.70   1
 -12  -3  -3   28.62   21.40   1
 -12  -3  -2   17.56   15.17   1
 -12  -3  -2  -32.72   20.94   1
 -12  -3  -1   34.81   15.93   1
 -12  -3  -1  -17.81   20.42   1
 -12  -3   0  104.65   22.92   1
 -12  -3   0   48.30   16.96   1
 -12  -3   1   53.29   17.23   1
 -12  -3   1   13.91   20.29   1
 -12  -3   2   14.98   15.94   1
 -12  -3   2   16.32   21.57   1
 -12  -3   3   42.64   24.68   1
 -12  -3   3   41.86   16.69   1
 -12  -3   4   -0.08   14.68   1
 -12  -3   4   -5.81   24.00   1
 -12  -3   5   36.48   23.80   1
 -12  -3   5   39.06   16.75   1
 -12  -3   6   -5.95   17.03   1
 -12  -3   7    3.42   16.43   1
 -12  -3   8   15.60   14.85   1
 -12  -3   9   13.47   16.59   1
 -12  -3  10  -16.97   18.46   1
 -12  -2 -12   -9.67   21.21   1
 -12  -2 -11   25.00   18.80   1
 -12  -2 -10   16.32   19.96   1
 -12  -2  -9  -13.69   19.17   1
 -12  -2  -8  -30.47   20.20   1
 -12  -2  -6    3.46   17.86   1
 -12  -2  -5   95.06   20.87   1
 -12  -2  -4   32.60   15.19   1
 -12  -2  -4   10.11   19.33   1
 -12  -2  -3   -8.76   15.63   1
 -12  -2  -2   75.00   21.30   1
 -12  -2  -1   11.63   19.64   1
 -12  -2   0  -22.09   15.42   1
 -12  -2   0   27.98   19.36   1
 -12  -2   1   33.41   17.34   1
 -12  -2   1   81.18   22.16   1
 -12  -2   3   12.74   15.21   1
 -12  -2   4   41.60   23.86   1
 -12  -2   4    8.07   16.81   1
 -12  -2   5   36.72   16.97   1
 -12  -2   6   55.06   17.96   1
 -12  -2   8   -2.37   15.15   1
 -12  -2   9   16.81   18.37   1
 -12  -2  10    6.97   17.85   1
 -12  -2  11   48.16   18.18   1
 -12  -2  12    9.55   17.80   1
 -12  -1 -13   25.20   22.39   1
 -12  -1 -12   50.55   22.61   1
 -12  -1 -11   19.98   25.66   1
 -12  -1 -10   15.92   19.79   1
 -12  -1  -9   18.58   20.86   1
 -12  -1  -8   -7.56   18.65   1
 -12  -1  -7  -15.29   20.64   1
 -12  -1  -6   29.16   19.87   1
 -12  -1  -5   18.75   18.19   1
 -12  -1  -4   -4.71   17.01   1
 -12  -1  -3   66.26   20.19   1
 -12  -1  -2   42.77   21.32   1
 -12  -1  -1  -32.72   20.82   1
 -12  -1  -1    5.66   15.42   1
 -12  -1   0    5.57   20.67   1
 -12  -1   0   17.47   16.47   1
 -12  -1   1   16.32   15.68   1
 -12  -1   1    2.82   20.40   1
 -12  -1   2   11.76   20.79   1
 -12  -1   2   54.32   16.80   1
 -12  -1   3   51.98   16.29   1
 -12  -1   3   53.44   22.37   1
 -12  -1   4   32.60   22.38   1
 -12  -1   4   13.54   16.49   1
 -12  -1   5   -0.20   21.31   1
 -12  -1   5   10.24   15.49   1
 -12  -1   6   19.98   21.99   1
 -12  -1   7    8.07   15.90   1
 -12  -1   8   27.25   16.81   1
 -12  -1   9  -24.70   17.30   1
 -12  -1  11   22.85   17.49   1
 -12  -1  13    6.50   18.97   1
 -12   0 -13   56.85   21.72   1
 -12   0 -12   14.06   21.45   1
 -12   0 -11  -15.60   20.86   1
 -12   0  -9   27.35   18.83   1
 -12   0  -8   -3.61   19.53   1
 -12   0  -7   68.06   21.12   1
 -12   0  -6   35.52   18.71   1
 -12   0  -5   56.70   20.63   1
 -12   0  -4   40.45   20.22   1
 -12   0  -2    3.80   19.11   1
 -12   0  -1  -22.66   20.85   1
 -12   0   0  194.88   25.97   1
 -12   0   1  -12.74   16.49   1
 -12   0   1   -1.99   20.30   1
 -12   0   2   -3.84   20.89   1
 -12   0   2   17.89   16.41   1
 -12   0   3   17.98   16.96   1
 -12   0   3   -0.88   21.00   1
 -12   0   4   -5.02   15.50   1
 -12   0   4  -11.83   22.70   1
 -12   0   5   43.16   16.95   1
 -12   0   5   28.20   22.41   1
 -12   0   6   42.38   23.05   1
 -12   0   6   47.33   17.20   1
 -12   0   7   70.06   17.24   1
 -12   0   8    3.28   15.28   1
 -12   0  11    3.96   16.60   1
 -12   0  12   61.94   18.89   1
 -12   0  13   50.84   17.40   1
 -12   1 -13   12.46   21.18   1
 -12   1 -12   29.38   21.46   1
 -12   1 -11   38.56   21.74   1
 -12   1 -10   24.80   18.63   1
 -12   1  -9   16.48   19.57   1
 -12   1  -8  -39.69   19.66   1
 -12   1  -7    1.49   18.32   1
 -12   1  -6   73.79   21.13   1
 -12   1  -5   32.83   19.37   1
 -12   1  -4   52.71   20.18   1
 -12   1  -3   30.25   18.48   1
 -12   1  -2   27.04   19.97   1
 -12   1  -1   -2.34   18.30   1
 -12   1   0   46.79   20.25   1
 -12   1   1   25.10   19.94   1
 -12   1   2   77.26   21.98   1
 -12   1   4  -21.81   22.42   1
 -12   1   5  -19.10   21.33   1
 -12   1   5   24.30   16.66   1
 -12   1   6   23.33   17.39   1
 -12   1   7   11.76   16.88   1
 -12   1   8   17.31   15.31   1
 -12   1   9   26.42   17.68   1
 -12   1  10   41.73   18.48   1
 -12   1  11   -0.48   15.94   1
 -12   1  12    9.80   18.28   1
 -12   1  13   -1.12   16.47   1
 -12   2 -12   19.89   21.50   1
 -12   2 -10   60.84   23.09   1
 -12   2  -9   37.09   21.44   1
 -12   2  -8   21.25   19.18   1
 -12   2  -7   45.16   22.04   1
 -12   2  -6   36.48   20.90   1
 -12   2  -5   59.60   21.00   1
 -12   2  -4   10.43   18.41   1
 -12   2  -3    5.86   18.78   1
 -12   2  -2   75.69   21.92   1
 -12   2  -1    5.90   20.70   1
 -12   2   0    6.45   19.71   1
 -12   2   1   72.76   22.35   1
 -12   2   2   96.24   23.94   1
 -12   2   4   12.04   22.56   1
 -12   2   5   16.65   22.85   1
 -12   2  11   52.85   18.17   1
 -12   2  12    2.43   20.50   1
 -12   3  -9   29.38   21.79   1
 -12   3  -8   26.94   21.38   1
 -12   3  -7   51.98   22.64   1
 -12   3  -6   -1.82   20.68   1
 -12   3  -5   35.76   20.81   1
 -12   3  -4  -18.06   21.00   1
 -12   3  -3   45.29   20.32   1
 -12   3  -2   -8.64   20.52   1
 -12   3  -1  -20.07   20.79   1
 -12   3   0    9.12   21.44   1
 -12   3   1  -16.89   21.29   1
 -12   3   2   33.06   23.69   1
 -12   3   3   43.30   22.50   1
 -12   3   5   65.61   24.62   1
 -12   4  -7   -0.85   21.42   1
 -12   4  -6   13.76   22.41   1
 -12   4  -5   51.70   22.29   1
 -12   4  -4   13.25   21.26   1
 -12   4  -3   27.25   22.03   1
 -12   4  -2   25.70   22.61   1
 -12   4  -1   78.50   24.63   1
 -12   4   0   56.85   25.18   1
 -12   4   2   17.06   23.05   1
 -12   4   3  -22.85   24.09   1
 -12   4   4   20.25   24.84   1
 -11  -6  -9  -24.90   20.76   1
 -11  -6  -8   63.52   21.20   1
 -11  -6  -7  -16.89   19.65   1
 -11  -6  -6   15.92   19.31   1
 -11  -6   0   24.01   16.86   1
 -11  -6   1   66.42   17.77   1
 -11  -6   2  -14.52   16.84   1
 -11  -6   3   18.84   16.93   1
 -11  -6   4    7.56   17.05   1
 -11  -6   6    2.37   17.22   1
 -11  -6   7  -14.98   16.80   1
 -11  -6   8   46.24   18.63   1
 -11  -6   9    5.02   17.34   1
 -11  -5 -13   53.29   21.61   1
 -11  -5 -12   -1.96   17.86   1
 -11  -5 -11   32.72   20.94   1
 -11  -5 -10   21.34   18.11   1
 -11  -5  -9    8.53   19.74   1
 -11  -5  -8   20.79   17.60   1
 -11  -5  -7   22.18   19.69   1
 -11  -5  -6    2.89   19.35   1
 -11  -5  -5   11.22   16.62   1
 -11  -5  -4   46.79   18.74   1
 -11  -5  -3   72.25   19.72   1
 -11  -5  -2   39.19   15.27   1
 -11  -5  -2    1.88   18.06   1
 -11  -5  -1   -9.73   15.66   1
 -11  -5  -1   31.81   18.27   1
 -11  -5   0   22.28   18.50   1
 -11  -5   0   46.79   16.42   1
 -11  -5   1   19.27   17.82   1
 -11  -5   1   23.33   15.65   1
 -11  -5   2   26.52   18.85   1
 -11  -5   2   41.60   16.38   1
 -11  -5   3   51.98   16.01   1
 -11  -5   3   -0.64   18.98   1
 -11  -5   4   53.58   17.13   1
 -11  -5   4   52.71   20.47   1
 -11  -5   5  -14.36   15.99   1
 -11  -5   5    7.62   19.87   1
 -11  -5   6    5.43   20.83   1
 -11  -5   6   10.96   16.62   1
 -11  -5   7   52.71   18.59   1
 -11  -5   8   19.62   16.92   1
 -11  -5   9   51.12   18.02   1
 -11  -5  11    7.29   16.96   1
 -11  -5  12   -9.00   15.48   1
 -11  -4 -15   26.32   19.08   1
 -11  -4 -14    6.97   16.68   1
 -11  -4 -13   57.46   20.47   1
 -11  -4 -12  -40.58   19.87   1
 -11  -4 -11   56.10   19.62   1
 -11  -4 -10   -8.88   18.89   1
 -11  -4  -9    1.42   16.54   1
 -11  -4  -8   -4.71   18.40   1
 -11  -4  -7   35.40   19.16   1
 -11  -4  -6   51.84   19.01   1
 -11  -4  -5   47.47   19.57   1
 -11  -4  -4   13.62   18.30   1
 -11  -4  -4    1.54   13.57   1
 -11  -4  -3   17.98   16.54   1
 -11  -4  -3   47.61   14.49   1
 -11  -4  -2   -0.50   16.67   1
 -11  -4  -2   22.66   14.28   1
 -11  -4  -1   95.45   16.80   1
 -11  -4  -1   46.92   19.45   1
 -11  -4   0   17.39   19.43   1
 -11  -4   0    9.06   13.79   1
 -11  -4   1   54.17   15.75   1
 -11  -4   2    3.35   18.92   1
 -11  -4   2   22.85   14.91   1
 -11  -4   3    6.30   19.58   1
 -11  -4   4   44.76   16.06   1
 -11  -4   5   51.84   17.14   1
 -11  -4   5   54.02   21.76   1
 -11  -4   6   46.24   17.27   1
 -11  -4   6   36.84   20.40   1
 -11  -4   7   21.07   21.76   1
 -11  -4   8   15.21   14.90   1
 -11  -4   9   -6.86   16.35   1
 -11  -4  10  -11.02   16.40   1
 -11  -4  11   -1.02   16.93   1
 -11  -4  12  -15.13   16.96   1
 -11  -4  13   31.25   18.56   1
 -11  -4  14    2.43   16.69   1
 -11  -4  15   44.09   18.46   1
 -11  -3 -17    0.11   17.36   1
 -11  -3 -16   30.91   19.57   1
 -11  -3 -15  -17.31   18.89   1
 -11  -3 -14   24.50   18.51   1
 -11  -3 -13   63.36   18.94   1
 -11  -3 -12   44.62   20.57   1
 -11  -3 -11   42.77   19.23   1
 -11  -3 -10   51.12   19.31   1
 -11  -3  -9    1.30   15.98   1
 -11  -3  -8   55.50   19.37   1
 -11  -3  -7   18.66   17.28   1
 -11  -3  -6   21.81   12.89   1
 -11  -3  -5   -7.24   17.97   1
 -11  -3  -5   22.75   13.36   1
 -11  -3  -4   49.28   18.39   1
 -11  -3  -4   96.43   15.91   1
 -11  -3  -3   27.67   16.20   1
 -11  -3  -3   23.52   13.87   1
 -11  -3  -2   35.40   13.80   1
 -11  -3  -2   10.56   15.93   1
 -11  -3  -1    3.20   17.15   1
 -11  -3  -1   10.37   13.40   1
 -11  -3   0   40.58   14.14   1
 -11  -3   0   53.00   19.22   1
 -11  -3   1   22.66   19.52   1
 -11  -3   1   27.98   14.39   1
 -11  -3   2    4.58   14.94   1
 -11  -3   2    8.70   18.11   1
 -11  -3   3   17.81   18.65   1
 -11  -3   3    0.17   13.45   1
 -11  -3   4   52.71   15.83   1
 -11  -3   4   62.09   19.70   1
 -11  -3   5   39.69   18.65   1
 -11  -3   5   10.50   14.84   1
 -11  -3   6   36.12   20.55   1
 -11  -3   6   19.10   15.21   1
 -11  -3   7   23.81   20.69   1
 -11  -3   8   46.51   15.41   1
 -11  -3   9   14.36   15.54   1
 -11  -3  10   61.78   17.13   1
 -11  -3  12  -13.47   16.22   1
 -11  -3  13   57.91   18.26   1
 -11  -3  14   -3.17   15.49   1
 -11  -3  15   71.06   19.22   1
 -11  -3  16   18.84   17.10   1
 -11  -3  17    1.06   16.83   1
 -11  -2 -18   17.31   18.05   1
 -11  -2 -17   56.25   25.50   1
 -11  -2 -16   34.46   18.08   1
 -11  -2 -15  -20.52   17.67   1
 -11  -2 -14    6.86   16.93   1
 -11  -2 -13    7.73   17.85   1
 -11  -2 -10    9.92   17.58   1
 -11  -2  -9   26.42   18.09   1
 -11  -2  -8   -4.54   17.34   1
 -11  -2  -7   13.69   19.02   1
 -11  -2  -6   16.32   13.33   1
 -11  -2  -6  -15.13   17.19   1
 -11  -2  -5   -1.30   16.58   1
 -11  -2  -5   19.10   13.46   1
 -11  -2  -4   73.10   18.81   1
 -11  -2  -4   55.35   14.28   1
 -11  -2  -3   68.89   18.43   1
 -11  -2  -2   31.36   13.22   1
 -11  -2  -2    5.15   16.03   1
 -11  -2  -1   10.63   13.56   1
 -11  -2  -1  -38.32   16.84   1
 -11  -2   0   -1.49   15.88   1
 -11  -2   0   -7.62   13.14   1
 -11  -2   1    5.48   13.29   1
 -11  -2   1   10.30   16.37   1
 -11  -2   2    7.67   16.68   1
 -11  -2   2    7.45   12.83   1
 -11  -2   3   15.21   17.71   1
 -11  -2   3   74.48   16.40   1
 -11  -2   4   59.44   15.57   1
 -11  -2   5   28.62   19.15   1
 -11  -2   5   14.52   12.88   1
 -11  -2   6   33.99   20.06   1
 -11  -2   6    4.45   13.71   1
 -11  -2   7   -1.17   18.75   1
 -11  -2   7   27.25   14.72   1
 -11  -2   9    3.84   15.09   1
 -11  -2  10    4.28   15.36   1
 -11  -2  11   74.30   18.79   1
 -11  -2  12   27.77   15.07   1
 -11  -2  13   43.30   17.24   1
 -11  -2  14   24.30   15.28   1
 -11  -2  15    4.16   17.67   1
 -11  -2  16   28.41   18.55   1
 -11  -2  17   37.33   17.11   1
 -11  -2  18   14.21   18.10   1
 -11  -1 -19    2.69   18.96   1
 -11  -1 -18   14.59   18.41   1
 -11  -1 -17   25.40   19.35   1
 -11  -1 -16   31.36   18.14   1
 -11  -1 -15   40.70   19.91   1
 -11  -1 -14   13.84   18.08   1
 -11  -1 -13   23.23   16.68   1
 -11  -1 -12   27.67   18.20   1
 -11  -1 -11    4.16   16.44   1
 -11  -1 -10   25.81   18.08   1
 -11  -1  -9   24.70   15.80   1
 -11  -1  -7   10.82   16.38   1
 -11  -1  -6   40.70   17.61   1
 -11  -1  -5   23.81   17.18   1
 -11  -1  -4    2.99   16.16   1
 -11  -1  -3   15.05   15.68   1
 -11  -1  -2   -2.92   12.89   1
 -11  -1  -2   -8.18   15.62   1
 -11  -1  -1   43.30   14.61   1
 -11  -1  -1   11.63   15.07   1
 -11  -1   0    7.84   15.90   1
 -11  -1   0   21.25   13.92   1
 -11  -1   1   -3.31   15.65   1
 -11  -1   1    8.94   13.93   1
 -11  -1   2   11.09   15.72   1
 -11  -1   2   11.02   13.48   1
 -11  -1   3   50.27   15.03   1
 -11  -1   3   11.97   16.88   1
 -11  -1   4    3.10   13.83   1
 -11  -1   4   -3.46   15.85   1
 -11  -1   5   49.42   19.26   1
 -11  -1   5   17.98   14.33   1
 -11  -1   6    3.92   13.98   1
 -11  -1   6    3.80   17.78   1
 -11  -1   7   -1.44   16.97   1
 -11  -1   7   24.01   14.31   1
 -11  -1   8   76.39   17.13   1
 -11  -1   9   35.40   16.54   1
 -11  -1  10   16.81   14.68   1
 -11  -1  11    4.67   15.38   1
 -11  -1  12   32.83   16.04   1
 -11  -1  13   -3.10   15.31   1
 -11  -1  14   -9.92   16.51   1
 -11  -1  15    2.79   15.63   1
 -11  -1  17  -22.18   18.18   1
 -11  -1  18   15.05   19.17   1
 -11  -1  19    2.13   18.28   1
 -11   0 -19  -27.14   19.59   1
 -11   0 -18   19.36   25.96   1
 -11   0 -17   32.60   21.13   1
 -11   0 -16   72.93   19.47   1
 -11   0 -15   -3.65   18.37   1
 -11   0 -14   81.72   20.61   1
 -11   0 -13   24.80   17.83   1
 -11   0 -12   23.81   19.42   1
 -11   0 -11   69.89   19.23   1
 -11   0 -10   -0.86   17.04   1
 -11   0  -9   39.82   17.92   1
 -11   0  -8   68.72   19.40   1
 -11   0  -7   69.39   18.16   1
 -11   0  -5   68.39   19.02   1
 -11   0  -4   22.66   17.61   1
 -11   0  -3    7.29   16.09   1
 -11   0  -2   55.65   16.26   1
 -11   0  -1   25.81   16.56   1
 -11   0  -1   19.01   14.04   1
 -11   0   1   48.30   17.51   1
 -11   0   1   11.02   13.94   1
 -11   0   2   28.94   16.14   1
 -11   0   2   70.90   15.49   1
 -11   0   3  -20.07   16.22   1
 -11   0   3   -2.72   13.46   1
 -11   0   4   -6.25   13.80   1
 -11   0   4   45.56   18.76   1
 -11   0   5   77.97   21.19   1
 -11   0   6   19.54   14.67   1
 -11   0   6   31.70   19.25   1
 -11   0   7   57.76   14.59   1
 -11   0   8   60.37   16.32   1
 -11   0   9   51.27   16.04   1
 -11   0  10    8.01   14.89   1
 -11   0  12   18.49   15.39   1
 -11   0  13   30.80   14.76   1
 -11   0  14   96.63   18.48   1
 -11   0  15   40.96   16.90   1
 -11   0  16   -2.28   16.40   1
 -11   0  17   22.66   17.42   1
 -11   0  18   36.84   18.09   1
 -11   0  19   13.54   17.00   1
 -11   1 -19  -13.99   19.22   1
 -11   1 -17   32.38   22.19   1
 -11   1 -16   82.08   19.93   1
 -11   1 -15   20.25   17.55   1
 -11   1 -14    2.56   17.66   1
 -11   1 -13   35.64   18.15   1
 -11   1 -12   33.29   18.81   1
 -11   1 -11   36.48   17.76   1
 -11   1 -10   36.36   17.61   1
 -11   1  -9   61.15   18.30   1
 -11   1  -7  -18.58   16.64   1
 -11   1  -6  -12.25   16.59   1
 -11   1  -5   16.89   17.92   1
 -11   1  -4   -9.42   16.76   1
 -11   1  -3   23.43   17.62   1
 -11   1  -2   11.09   16.18   1
 -11   1  -1   25.50   16.67   1
 -11   1   0    5.20   15.73   1
 -11   1   1   17.72   17.09   1
 -11   1   2    2.25   16.38   1
 -11   1   3   -7.34   17.56   1
 -11   1   3   16.89   13.48   1
 -11   1   4   12.18   18.22   1
 -11   1   4   33.18   14.28   1
 -11   1   5    8.18   18.53   1
 -11   1   5   32.83   15.24   1
 -11   1   6  -23.62   18.18   1
 -11   1   6    7.13   13.62   1
 -11   1   7  -16.16   19.14   1
 -11   1   7   25.10   15.53   1
 -11   1   8   65.93   16.56   1
 -11   1   9   23.23   15.71   1
 -11   1  10  -14.44   13.53   1
 -11   1  11   27.67   16.52   1
 -11   1  12   55.35   16.81   1
 -11   1  13   -1.49   15.88   1
 -11   1  14   12.67   16.09   1
 -11   1  15    3.39   16.12   1
 -11   1  17  -11.90   17.53   1
 -11   1  18  -11.02   18.46   1
 -11   1  19    4.16   18.24   1
 -11   2 -18   -5.57   20.53   1
 -11   2 -17   67.90   21.59   1
 -11   2 -16   65.12   20.82   1
 -11   2 -15    1.44   18.10   1
 -11   2 -14   -4.37   17.51   1
 -11   2 -13   29.70   17.11   1
 -11   2 -12   57.76   20.82   1
 -11   2 -11   34.11   18.10   1
 -11   2 -10   19.62   18.69   1
 -11   2  -9   68.39   18.69   1
 -11   2  -8   37.09   18.39   1
 -11   2  -7   48.44   18.79   1
 -11   2  -6   -6.76   15.81   1
 -11   2  -5    8.64   15.99   1
 -11   2  -4   59.44   18.35   1
 -11   2  -3   44.36   17.85   1
 -11   2  -2    7.62   17.17   1
 -11   2  -1   -3.72   17.60   1
 -11   2   0  -23.23   17.45   1
 -11   2   1    4.80   17.43   1
 -11   2   2    6.76   17.06   1
 -11   2   3   40.07   19.37   1
 -11   2   4   45.56   18.36   1
 -11   2   5   20.98   17.77   1
 -11   2   6  -26.21   19.25   1
 -11   2   7   18.32   19.69   1
 -11   2   7   30.80   15.87   1
 -11   2   8   20.07   15.86   1
 -11   2   9   73.10   16.76   1
 -11   2  10   34.34   16.53   1
 -11   2  11   26.21   15.87   1
 -11   2  12   46.65   16.39   1
 -11   2  13   67.40   17.57   1
 -11   2  14   26.63   15.79   1
 -11   2  15   -2.50   16.27   1
 -11   2  16  -17.81   16.96   1
 -11   2  17   22.00   16.70   1
 -11   2  18    6.97   17.74   1
 -11   3 -17    1.61   19.61   1
 -11   3 -16   23.04   18.82   1
 -11   3 -15   -5.06   18.59   1
 -11   3 -14   -9.99   18.90   1
 -11   3 -13   49.42   19.97   1
 -11   3 -12    7.08   19.58   1
 -11   3 -11   34.81   19.12   1
 -11   3 -10   88.55   22.02   1
 -11   3  -9   20.43   19.44   1
 -11   3  -8   24.11   18.36   1
 -11   3  -6    2.37   18.20   1
 -11   3  -5   -1.59   17.19   1
 -11   3  -4   16.16   16.88   1
 -11   3  -3  -21.34   17.74   1
 -11   3  -2   23.72   18.31   1
 -11   3  -1  -26.83   18.23   1
 -11   3   0  -28.41   18.76   1
 -11   3   1  -29.59   18.50   1
 -11   3   2    1.37   16.97   1
 -11   3   3  -16.32   18.42   1
 -11   3   4   32.95   20.09   1
 -11   3   5   16.65   20.16   1
 -11   3   6    3.39   18.92   1
 -11   3  14   -9.42   17.07   1
 -11   3  15   -0.06   17.45   1
 -11   3  16   -4.08   17.05   1
 -11   3  17  -20.43   19.53   1
 -11   4 -15   -6.25   18.55   1
 -11   4 -14   18.40   20.08   1
 -11   4 -13   39.82   19.56   1
 -11   4 -12   22.18   19.31   1
 -11   4 -11   17.89   18.78   1
 -11   4  -9   25.50   19.39   1
 -11   4  -8   23.04   17.86   1
 -11   4  -7   26.52   19.16   1
 -11   4  -6   58.37   20.93   1
 -11   4  -5   10.05   18.26   1
 -11   4  -4    9.36   18.36   1
 -11   4  -3    9.80   17.53   1
 -11   4  -2  -11.22   17.89   1
 -11   4  -1   72.42   19.91   1
 -11   4   0  -27.88   18.27   1
 -11   4   1   69.89   20.73   1
 -11   4   2  -10.43   19.32   1
 -11   4   4   61.00   21.71   1
 -11   4   5   38.07   21.47   1
 -11   4   6   22.85   21.32   1
 -11   5 -13  -17.22   20.83   1
 -11   5 -12   24.50   22.27   1
 -11   5 -11   21.16   20.88   1
 -11   5 -10   19.98   20.20   1
 -11   5  -9   16.24   19.10   1
 -11   5  -8  -13.18   18.95   1
 -11   5  -7   14.75   18.51   1
 -11   5  -6   15.21   18.41   1
 -11   5  -5   21.34   18.39   1
 -11   5  -3   31.14   19.64   1
 -11   5  -1   32.95   20.09   1
 -11   5   0   31.47   20.53   1
 -11   5   1   -4.97   20.29   1
 -11   5   2   89.49   23.08   1
 -11   5   3   16.40   20.66   1
 -11   5   4    6.40   20.14   1
 -11   5   5  -21.07   21.76   1
 -11   6  -9    4.97   21.81   1
 -11   6  -7  -11.02   19.26   1
 -11   6  -6   26.01   20.50   1
 -11   6  -5   34.93   22.10   1
 -11   6  -4   -6.45   20.83   1
 -11   6  -3   25.30   21.63   1
 -11   6  -2   23.72   21.43   1
 -11   6  -1   19.54   21.22   1
 -11   6   0   -6.86   21.48   1
 -11   6   1    9.18   21.76   1
 -11   6   2   64.64   23.64   1
 -11   6   3    0.67   20.93   1
 -11   6   4    3.61   22.08   1
 -10  -8   3   -7.29   17.12   1
 -10  -8   4   -9.49   16.51   1
 -10  -7   1   35.05   15.27   1
 -10  -7   2   -4.84   15.09   1
 -10  -7   4   19.45   16.85   1
 -10  -7   5   11.63   15.55   1
 -10  -7   6   -3.96   14.77   1
 -10  -7   7   47.75   16.58   1
 -10  -7   9    5.95   16.54   1
 -10  -7  11   12.74   17.42   1
 -10  -7  12   -6.60   16.09   1
 -10  -6 -16   25.91   17.41   1
 -10  -6 -15   25.50   17.17   1
 -10  -6 -14   25.60   18.42   1
 -10  -6  -1   31.70   14.19   1
 -10  -6   0    5.38   13.87   1
 -10  -6   1   23.14   14.14   1
 -10  -6   2   77.26   16.35   1
 -10  -6   3   16.65   13.87   1
 -10  -6   4    5.29   13.85   1
 -10  -6   5  -13.40   13.83   1
 -10  -6   6   14.36   14.48   1
 -10  -6   7    1.32   14.67   1
 -10  -6   8   45.70   16.63   1
 -10  -6   9   50.69   16.95   1
 -10  -6  10   27.04   16.02   1
 -10  -6  11   13.76   16.25   1
 -10  -6  12   -1.99   15.37   1
 -10  -6  13   75.00   18.88   1
 -10  -6  14   28.73   18.12   1
 -10  -6  16    4.12   15.87   1
 -10  -5 -18  -25.91   18.73   1
 -10  -5 -17   10.76   23.55   1
 -10  -5 -16   16.00   18.08   1
 -10  -5 -15   23.72   18.31   1
 -10  -5 -14   37.21   18.79   1
 -10  -5 -13   18.49   17.20   1
 -10  -5 -12   19.54   17.24   1
 -10  -5 -11    8.01   17.09   1
 -10  -5 -10   20.98   16.03   1
 -10  -5  -8   20.34   15.88   1
 -10  -5  -4   28.73   12.97   1
 -10  -5  -2   33.06   13.22   1
 -10  -5  -1   69.72   14.20   1
 -10  -5   0  -13.84   12.95   1
 -10  -5   3   38.69   14.68   1
 -10  -5   4   42.12   14.93   1
 -10  -5   5   24.01   14.41   1
 -10  -5   6   53.88   15.41   1
 -10  -5   7   -3.57   14.40   1
 -10  -5   8   27.46   14.78   1
 -10  -5  10   45.97   16.27   1
 -10  -5  11    3.31   15.18   1
 -10  -5  12    1.00   15.64   1
 -10  -5  13   -6.76   14.56   1
 -10  -5  14    1.74   16.26   1
 -10  -5  15  -18.66   17.02   1
 -10  -5  16    6.97   16.47   1
 -10  -5  17   10.82   16.32   1
 -10  -4 -20   86.86   19.20   1
 -10  -4 -19   24.21   17.12   1
 -10  -4 -18   -8.29   16.01   1
 -10  -4 -17   58.83   18.87   1
 -10  -4 -16   13.25   16.31   1
 -10  -4 -15  -21.16   18.03   1
 -10  -4 -14   11.90   16.77   1
 -10  -4 -13   57.91   17.96   1
 -10  -4 -12   16.65   15.99   1
 -10  -4 -10   16.81   15.01   1
 -10  -4  -9   38.44   17.73   1
 -10  -4  -8    4.62   14.84   1
 -10  -4  -7   -4.28   16.35   1
 -10  -4  -6   11.97   11.14   1
 -10  -4  -6   17.64   15.79   1
 -10  -4  -5   -7.62   11.43   1
 -10  -4  -5  -11.02   15.40   1
 -10  -4  -4   24.50   13.07   1
 -10  -4  -4   56.85   17.79   1
 -10  -4  -3   54.91   13.34   1
 -10  -4  -3   40.20   16.74   1
 -10  -4  -2   55.65   15.67   1
 -10  -4  -1   61.78   16.03   1
 -10  -4  -1   38.19   13.10   1
 -10  -4   0   31.47   13.46   1
 -10  -4   1   70.06   14.56   1
 -10  -4   2   24.40   16.30   1
 -10  -4   3   53.14   16.77   1
 -10  -4   3   34.11   14.13   1
 -10  -4   4   55.50   14.15   1
 -10  -4   4   64.16   16.50   1
 -10  -4   5   -4.75   13.86   1
 -10  -4   5    0.94   14.76   1
 -10  -4   6  -12.96   17.28   1
 -10  -4   6   12.25   13.93   1
 -10  -4   7   10.24   14.66   1
 -10  -4   8    0.69   17.45   1
 -10  -4   8   16.97   14.67   1
 -10  -4   9   61.62   15.86   1
 -10  -4  10   31.14   16.18   1
 -10  -4  11   -0.46   13.71   1
 -10  -4  12   42.90   16.38   1
 -10  -4  13   82.45   16.53   1
 -10  -4  15   18.84   16.14   1
 -10  -4  16    9.00   15.00   1
 -10  -4  17   40.70   17.86   1
 -10  -4  18   18.49   17.63   1
 -10  -4  19    9.00   17.64   1
 -10  -4  20   39.82   19.56   1
 -10  -3 -22   24.90   16.77   1
 -10  -3 -21  -12.67   16.87   1
 -10  -3 -20   12.67   16.95   1
 -10  -3 -18  -14.14   16.32   1
 -10  -3 -17   28.62   16.37   1
 -10  -3 -16   10.89   17.29   1
 -10  -3 -15   -9.30   17.57   1
 -10  -3 -14   23.23   15.91   1
 -10  -3 -13   69.72   16.87   1
 -10  -3 -12   -9.67   16.36   1
 -10  -3 -11    1.25   15.90   1
 -10  -3 -10    8.35   15.90   1
 -10  -3  -9   21.07   16.34   1
 -10  -3  -8  -30.91   16.79   1
 -10  -3  -8    4.45   10.47   1
 -10  -3  -7   55.35   11.90   1
 -10  -3  -7   43.82   17.87   1
 -10  -3  -6   36.97   17.27   1
 -10  -3  -6   13.47   10.94   1
 -10  -3  -5   40.07   12.53   1
 -10  -3  -5   37.45   15.30   1
 -10  -3  -4  109.41   19.25   1
 -10  -3  -4  135.49   15.36   1
 -10  -3  -3   10.76   11.61   1
 -10  -3  -3   29.16   17.06   1
 -10  -3  -2   87.05   14.18   1
 -10  -3  -2  122.10   19.23   1
 -10  -3  -1   16.08   12.19   1
 -10  -3  -1   12.67   15.66   1
 -10  -3   0  120.34   14.92   1
 -10  -3   1   -7.29   14.53   1
 -10  -3   1    0.11   12.71   1
 -10  -3   2   94.67   17.71   1
 -10  -3   2  101.00   15.48   1
 -10  -3   3   14.21   15.68   1
 -10  -3   3    9.12   12.32   1
 -10  -3   4   88.74   15.64   1
 -10  -3   4  129.73   20.05   1
 -10  -3   6   29.81   14.09   1
 -10  -3   6   17.14   17.14   1
 -10  -3   7   30.03   13.15   1
 -10  -3   8   -8.35   13.12   1
 -10  -3   8   18.66   17.88   1
 -10  -3   9   -9.06   14.57   1
 -10  -3  10   -0.86   14.36   1
 -10  -3  11   47.75   15.62   1
 -10  -3  12    1.06   14.87   1
 -10  -3  13   41.86   16.05   1
 -10  -3  14    7.34   14.63   1
 -10  -3  15   -5.20   15.96   1
 -10  -3  16   -4.08   15.63   1
 -10  -3  17   26.73   16.65   1
 -10  -3  18   10.24   16.96   1
 -10  -3  19   53.73   17.45   1
 -10  -3  20   48.30   18.90   1
 -10  -3  21   12.04   18.25   1
 -10  -2 -22   -7.95   17.26   1
 -10  -2 -21   13.18   16.55   1
 -10  -2 -20   26.94   16.82   1
 -10  -2 -19   10.89   15.58   1
 -10  -2 -18   18.66   15.98   1
 -10  -2 -17   82.81   17.11   1
 -10  -2 -16    4.58   15.49   1
 -10  -2 -15   16.08   16.44   1
 -10  -2 -14   55.95   17.05   1
 -10  -2 -12   -5.29   15.59   1
 -10  -2 -11   17.39   15.68   1
 -10  -2 -10   22.00   15.10   1
 -10  -2  -9   30.58   16.48   1
 -10  -2  -8   24.90   15.27   1
 -10  -2  -7   63.20   12.88   1
 -10  -2  -7   89.30   18.52   1
 -10  -2  -6   54.46   16.24   1
 -10  -2  -6   20.98   11.18   1
 -10  -2  -5   55.95   16.31   1
 -10  -2  -4   16.81   16.07   1
 -10  -2  -4   -1.77   11.57   1
 -10  -2  -3   26.52   15.35   1
 -10  -2  -3   29.81   12.56   1
 -10  -2  -2   -5.34   13.91   1
 -10  -2  -2    9.12   10.75   1
 -10  -2  -1   11.29   14.52   1
 -10  -2  -1   32.15   12.47   1
 -10  -2   0   37.09   13.15   1
 -10  -2   0   63.36   15.76   1
 -10  -2   1    3.39   14.24   1
 -10  -2   2   15.13   14.78   1
 -10  -2   2   18.15   12.78   1
 -10  -2   3   35.28   15.68   1
 -10  -2   4   10.56   14.82   1
 -10  -2   4  -27.35   12.03   1
 -10  -2   5   29.05   15.74   1
 -10  -2   5   36.00   13.32   1
 -10  -2   6   51.41   14.20   1
 -10  -2   6   30.03   16.66   1
 -10  -2   7   62.09   14.81   1
 -10  -2   7   56.55   16.84   1
 -10  -2   8   66.91   18.32   1
 -10  -2   8    6.25   12.45   1
 -10  -2   9   33.29   13.96   1
 -10  -2   9   49.98   18.95   1
 -10  -2  11    4.16   13.63   1
 -10  -2  12   20.07   15.05   1
 -10  -2  13   57.76   16.42   1
 -10  -2  14   64.16   16.34   1
 -10  -2  15    4.93   14.16   1
 -10  -2  16   18.58   15.60   1
 -10  -2  17   66.91   18.16   1
 -10  -2  18   38.07   15.67   1
 -10  -2  19   52.27   17.21   1
 -10  -2  20    9.00   17.34   1
 -10  -2  21   42.25   18.46   1
 -10  -2  22   -1.37   18.11   1
 -10  -1 -23  -10.50   16.78   1
 -10  -1 -22  -18.58   17.50   1
 -10  -1 -21   12.46   16.73   1
 -10  -1 -20  -18.75   17.06   1
 -10  -1 -19   22.18   16.01   1
 -10  -1 -18  -16.48   16.65   1
 -10  -1 -17   42.90   16.24   1
 -10  -1 -16   43.56   17.03   1
 -10  -1 -15    3.13   15.65   1
 -10  -1 -13    8.82   14.73   1
 -10  -1 -12   34.34   15.00   1
 -10  -1 -11   -0.79   14.35   1
 -10  -1 -10   49.28   14.32   1
 -10  -1  -9   31.02   16.49   1
 -10  -1  -8   53.88   15.12   1
 -10  -1  -6   26.21   15.36   1
 -10  -1  -5   39.44   11.93   1
 -10  -1  -5   32.49   14.48   1
 -10  -1  -4  139.00   15.80   1
 -10  -1  -4  140.19   19.42   1
 -10  -1  -3   27.46   12.37   1
 -10  -1  -2  237.47   22.81   1
 -10  -1  -2  284.60   19.91   1
 -10  -1  -1   -2.56   14.27   1
 -10  -1   0  435.97   28.81   1
 -10  -1   0  446.90   25.79   1
 -10  -1   1    8.58   11.90   1
 -10  -1   2  254.08   22.95   1
 -10  -1   2  232.26   19.20   1
 -10  -1   3   19.54   12.91   1
 -10  -1   3   37.82   15.38   1
 -10  -1   4  121.22   16.07   1
 -10  -1   4  111.94   17.99   1
 -10  -1   5   26.94   15.78   1
 -10  -1   5    9.00   12.42   1
 -10  -1   6  -23.52   15.23   1
 -10  -1   7   14.67   15.40   1
 -10  -1   7   -1.54   12.35   1
 -10  -1   8   75.52   18.25   1
 -10  -1   8   35.16   12.81   1
 -10  -1   9   49.00   18.90   1
 -10  -1   9  -31.36   14.67   1
 -10  -1  10   44.62   15.23   1
 -10  -1  11   15.60   14.14   1
 -10  -1  12   45.43   15.37   1
 -10  -1  13   23.33   14.68   1
 -10  -1  14   64.64   16.40   1
 -10  -1  15    1.21   15.36   1
 -10  -1  16   34.46   16.91   1
 -10  -1  17   27.25   16.50   1
 -10  -1  18   11.42   15.28   1
 -10  -1  19   30.91   17.24   1
 -10  -1  20  -33.76   17.31   1
 -10  -1  21  -17.56   17.85   1
 -10  -1  22  -23.33   19.22   1
 -10  -1  23  -20.98   19.14   1
 -10   0 -23   33.64   17.17   1
 -10   0 -22   43.30   17.11   1
 -10   0 -21  -21.81   18.31   1
 -10   0 -20    9.06   16.49   1
 -10   0 -19   33.99   16.21   1
 -10   0 -18   33.87   17.23   1
 -10   0 -17   -3.24   14.83   1
 -10   0 -16   30.03   16.77   1
 -10   0 -15   14.98   17.11   1
 -10   0 -14   -7.18   15.97   1
 -10   0 -12  109.41   19.66   1
 -10   0 -11    8.12   15.45   1
 -10   0 -10   30.69   16.18   1
 -10   0  -9  107.12   18.63   1
 -10   0  -8   41.22   15.79   1
 -10   0  -7   45.16   14.25   1
 -10   0  -6   18.06   15.30   1
 -10   0  -5  -12.25   15.26   1
 -10   0  -4   10.82   14.08   1
 -10   0  -3   22.47   14.60   1
 -10   0  -2   53.00   13.25   1
 -10   0  -2   57.91   16.44   1
 -10   0  -1  156.75   16.78   1
 -10   0  -1  129.28   19.10   1
 -10   0   0  194.88   20.94   1
 -10   0   0  155.75   16.72   1
 -10   0   1  142.09   16.21   1
 -10   0   1  140.19   19.42   1
 -10   0   2   54.17   16.93   1
 -10   0   2   43.43   13.31   1
 -10   0   3   51.55   16.23   1
 -10   0   3   -6.92   11.78   1
 -10   0   4   39.19   15.40   1
 -10   0   4    1.99   10.94   1
 -10   0   5   13.62   11.73   1
 -10   0   5   45.56   16.20   1
 -10   0   6  -10.89   15.38   1
 -10   0   6    1.32   11.25   1
 -10   0   7   49.56   16.47   1
 -10   0   7   11.90   12.42   1
 -10   0   8   30.25   16.61   1
 -10   0   8   18.84   13.28   1
 -10   0   9  117.29   20.14   1
 -10   0  10   16.32   13.90   1
 -10   0  11    4.84   13.33   1
 -10   0  12   83.54   16.09   1
 -10   0  13   93.70   16.07   1
 -10   0  14   -6.97   14.26   1
 -10   0  15  -20.25   13.32   1
 -10   0  16   19.80   14.95   1
 -10   0  17   27.35   15.17   1
 -10   0  18   19.01   15.35   1
 -10   0  20   20.25   16.83   1
 -10   0  21   22.00   17.45   1
 -10   0  22   50.41   19.60   1
 -10   0  23   30.14   19.54   1
 -10   1 -22   30.03   18.52   1
 -10   1 -21  -35.05   18.00   1
 -10   1 -20  -11.02   17.26   1
 -10   1 -19   11.90   16.91   1
 -10   1 -18  -15.21   16.38   1
 -10   1 -17    8.53   15.77   1
 -10   1 -16   19.36   16.54   1
 -10   1 -15   24.80   16.63   1
 -10   1 -14   22.47   15.74   1
 -10   1 -13   19.80   15.84   1
 -10   1 -11   18.58   16.29   1
 -10   1 -10   73.79   17.52   1
 -10   1  -9   -9.30   15.68   1
 -10   1  -8   47.47   15.85   1
 -10   1  -7    4.12   15.22   1
 -10   1  -6   14.98   15.25   1
 -10   1  -5   63.52   15.78   1
 -10   1  -4  130.87   19.45   1
 -10   1  -3   10.76   15.61   1
 -10   1  -2  264.39   23.74   1
 -10   1  -1   10.96   15.69   1
 -10   1   0  415.34   28.94   1
 -10   1   1    7.34   12.19   1
 -10   1   1   17.81   16.20   1
 -10   1   2  233.48   23.23   1
 -10   1   2  279.89   20.75   1
 -10   1   3   23.52   13.19   1
 -10   1   4  129.73   18.91   1
 -10   1   4  142.80   16.49   1
 -10   1   5   14.14   12.41   1
 -10   1   6   16.65   12.40   1
 -10   1   6   24.90   16.37   1
 -10   1   7    1.77   12.56   1
 -10   1   7   54.32   17.25   1
 -10   1   8   30.58   15.93   1
 -10   1   8   24.60   12.50   1
 -10   1   9    8.47   12.92   1
 -10   1  10   77.09   15.80   1
 -10   1  12   24.01   13.72   1
 -10   1  13   23.04   14.88   1
 -10   1  14   60.06   15.35   1
 -10   1  17   37.09   15.59   1
 -10   1  18   18.58   15.52   1
 -10   1  19    6.55   15.05   1
 -10   1  20    5.86   14.91   1
 -10   1  21   33.99   18.54   1
 -10   1  22   21.72   18.83   1
 -10   1  23   10.50   19.18   1
 -10   2 -22    4.75   17.57   1
 -10   2 -21   24.80   17.73   1
 -10   2 -20   -1.90   17.36   1
 -10   2 -19   20.34   17.59   1
 -10   2 -18   45.02   17.71   1
 -10   2 -17   87.80   18.74   1
 -10   2 -16   10.63   16.82   1
 -10   2 -15   -7.24   16.68   1
 -10   2 -14   34.22   16.97   1
 -10   2 -13   56.25   16.65   1
 -10   2 -12   27.88   17.85   1
 -10   2 -11    7.73   15.40   1
 -10   2 -10   18.75   15.67   1
 -10   2  -9   49.00   15.54   1
 -10   2  -8   10.89   15.51   1
 -10   2  -7   63.20   17.49   1
 -10   2  -6   16.81   14.76   1
 -10   2  -5   59.44   17.42   1
 -10   2  -4   15.29   15.56   1
 -10   2  -3   46.38   16.75   1
 -10   2  -2    8.53   14.78   1
 -10   2  -1   28.20   16.78   1
 -10   2   0   32.15   16.56   1
 -10   2   1  -16.16   16.08   1
 -10   2   2    1.88   16.25   1
 -10   2   3   -5.62   15.74   1
 -10   2   4   -4.20   14.88   1
 -10   2   5   30.14   16.25   1
 -10   2   6   33.76   16.50   1
 -10   2   6   28.41   13.96   1
 -10   2   7   56.55   18.20   1
 -10   2   7   74.65   15.72   1
 -10   2   8   32.72   16.70   1
 -10   2   8   22.94   13.80   1
 -10   2   9   12.46   12.35   1
 -10   2  10   34.46   15.14   1
 -10   2  11   16.40   13.93   1
 -10   2  12   25.40   13.51   1
 -10   2  14   59.75   15.77   1
 -10   2  15   48.72   16.33   1
 -10   2  16   25.40   14.62   1
 -10   2  17   74.48   17.09   1
 -10   2  19   16.24   14.99   1
 -10   2  20    5.86   18.00   1
 -10   2  21   15.29   18.22   1
 -10   3 -22   25.10   16.93   1
 -10   3 -21    4.62   17.11   1
 -10   3 -20    0.92   16.15   1
 -10   3 -19   25.70   17.75   1
 -10   3 -18   38.32   17.21   1
 -10   3 -17    3.61   17.02   1
 -10   3 -16   53.29   18.40   1
 -10   3 -15    6.05   15.45   1
 -10   3 -14   15.29   16.81   1
 -10   3 -13   28.09   17.70   1
 -10   3 -12   29.59   16.97   1
 -10   3 -11   29.05   17.14   1
 -10   3 -10   16.00   14.88   1
 -10   3  -9   13.69   17.98   1
 -10   3  -8   -4.16   16.81   1
 -10   3  -7   24.50   15.94   1
 -10   3  -6   10.43   15.83   1
 -10   3  -5   34.69   17.08   1
 -10   3  -4   89.68   18.56   1
 -10   3  -3  -20.79   15.05   1
 -10   3  -2   86.86   17.34   1
 -10   3  -1    5.90   14.63   1
 -10   3   0  137.12   18.74   1
 -10   3   1   -1.02   15.39   1
 -10   3   2   73.44   18.68   1
 -10   3   3  -29.48   17.38   1
 -10   3   4   99.20   19.32   1
 -10   3   5   14.75   16.51   1
 -10   3   6   14.44   16.19   1
 -10   3   7   19.98   16.90   1
 -10   3   8   16.32   16.16   1
 -10   3  11   11.49   15.32   1
 -10   3  12   22.47   14.03   1
 -10   3  15   16.56   15.14   1
 -10   3  16   11.09   14.85   1
 -10   3  17   25.30   16.30   1
 -10   3  18   37.82   16.97   1
 -10   3  19   27.88   17.00   1
 -10   3  21   27.35   19.04   1
 -10   3  22   13.32   18.40   1
 -10   4 -20   68.56   20.53   1
 -10   4 -19   24.30   18.34   1
 -10   4 -18   35.88   18.69   1
 -10   4 -17   17.14   17.39   1
 -10   4 -16    7.51   16.77   1
 -10   4 -14   29.59   17.95   1
 -10   4 -13   82.26   18.87   1
 -10   4 -12    4.80   17.56   1
 -10   4 -11   12.25   15.89   1
 -10   4 -10   15.68   17.34   1
 -10   4  -8   30.25   17.38   1
 -10   4  -7   24.21   17.12   1
 -10   4  -6   -8.35   16.18   1
 -10   4  -5   11.63   15.55   1
 -10   4  -4   65.45   17.31   1
 -10   4  -3   55.06   17.66   1
 -10   4  -2   16.81   16.40   1
 -10   4  -1   57.76   17.18   1
 -10   4   0   18.84   16.06   1
 -10   4   1   58.06   16.31   1
 -10   4   2   16.81   14.92   1
 -10   4   3   46.38   17.57   1
 -10   4   4   51.84   17.86   1
 -10   4   5   -6.81   17.38   1
 -10   4   6  -14.67   15.93   1
 -10   4   7  -14.67   17.01   1
 -10   5 -18    4.04   18.57   1
 -10   5 -17    6.71   18.70   1
 -10   5 -16   23.91   17.02   1
 -10   5 -15  -14.44   18.32   1
 -10   5 -14   -2.16   17.02   1
 -10   5 -13  -11.63   18.14   1
 -10   5 -12    8.07   18.23   1
 -10   5 -11    2.56   17.63   1
 -10   5 -10   45.43   18.06   1
 -10   5  -9   66.26   19.70   1
 -10   5  -8   15.76   18.26   1
 -10   5  -7   16.81   16.81   1
 -10   5  -6   42.77   17.53   1
 -10   5  -3   51.41   17.21   1
 -10   5  -2   24.21   16.24   1
 -10   5  -1   90.06   18.41   1
 -10   5   0   14.36   16.37   1
 -10   5   1   82.08   18.66   1
 -10   5   4   41.34   18.00   1
 -10   5   5   33.76   18.59   1
 -10   5   6    6.45   18.19   1
 -10   5   7  -17.39   20.43   1
 -10   6 -15   -0.35   17.81   1
 -10   6 -14    9.99   18.08   1
 -10   6 -13  104.65   21.89   1
 -10   6 -12   33.87   18.51   1
 -10   6 -11   30.47   19.54   1
 -10   6 -10   25.81   18.69   1
 -10   6  -8   18.92   18.44   1
 -10   6  -7    2.82   16.90   1
 -10   6  -6    9.99   16.37   1
 -10   6  -5  -11.29   15.46   1
 -10   6  -4   23.81   17.47   1
 -10   6  -3   -2.92   16.31   1
 -10   6  -2   46.24   18.22   1
 -10   6  -1   -0.94   17.73   1
 -10   6   0  -31.92   17.18   1
 -10   6   1    1.14   15.84   1
 -10   6   2   98.01   20.59   1
 -10   6   3    8.01   20.26   1
 -10   6   4    1.54   19.24   1
 -10   6   5   -3.88   18.12   1
 -10   6   6    9.12   19.39   1
 -10   7 -12    0.96   18.99   1
 -10   7 -11  -20.61   20.07   1
 -10   7 -10   70.39   20.30   1
 -10   7  -9    0.21   17.77   1
 -10   7  -8   33.76   19.64   1
 -10   7  -6   32.60   19.07   1
 -10   7  -5  -26.83   17.40   1
 -10   7  -3   39.19   17.65   1
 -10   7  -2   37.58   18.14   1
 -10   7  -1   21.44   17.22   1
 -10   7   0  -17.89   19.54   1
 -10   7   1    8.01   19.07   1
 -10   7   2   31.92   20.34   1
 -10   7   3   27.35   21.76   1
 -10   7   4   15.44   20.51   1
 -10   7   5   20.88   19.56   1
 -10   8  -5  -32.38   20.14   1
 -10   8  -4   75.86   20.21   1
 -10   8  -3   36.84   19.42   1
 -10   8  -2   -3.57   18.94   1
 -10   8  -1   19.89   19.89   1
 -10   8   0   78.15   23.51   1
 -10   8   1  -16.89   21.04   1
 -10   8   2   -6.81   22.92   1
 -10   8   3   14.52   23.09   1
 -10   8   4   17.56   22.29   1
  -9  -9   4  -10.18   16.72   1
  -9  -9   5   37.82   18.57   1
  -9  -9   6   28.62   18.40   1
  -9  -9   7   55.20   17.98   1
  -9  -8   3    8.88   14.84   1
  -9  -8   4   16.89   15.70   1
  -9  -8   5   44.36   15.72   1
  -9  -8   6   39.31   15.93   1
  -9  -8   7    0.53   15.01   1
  -9  -8   8   11.42   15.07   1
  -9  -8  10   26.11   15.94   1
  -9  -8  11   40.83   15.85   1
  -9  -8  12    9.42   15.23   1
  -9  -8  13   60.06   17.36   1
  -9  -8  14   15.92   16.04   1
  -9  -7  -1   25.70   13.49   1
  -9  -7   0   13.99   13.54   1
  -9  -7   1   50.27   13.75   1
  -9  -7   3   -2.59   13.27   1
  -9  -7   4    3.28   12.81   1
  -9  -7   5   28.52   14.52   1
  -9  -7   6    7.08   13.78   1
  -9  -7   7   20.79   14.59   1
  -9  -7   8   24.01   15.48   1
  -9  -7   9  -28.09   15.90   1
  -9  -7  10    2.28   14.68   1
  -9  -7  11   75.00   18.19   1
  -9  -7  12   10.82   15.27   1
  -9  -7  13   58.37   16.50   1
  -9  -7  14   16.48   16.32   1
  -9  -7  15   31.02   16.60   1
  -9  -7  17   67.24   18.53   1
  -9  -6 -20   19.18   17.08   1
  -9  -6 -19   -6.71   16.11   1
  -9  -6  -3   62.09   13.24   1
  -9  -6  -2   -4.16   11.34   1
  -9  -6  -1   -8.70   12.45   1
  -9  -6   0   51.55   13.07   1
  -9  -6   1   19.89   12.49   1
  -9  -6   2   33.76   13.71   1
  -9  -6   3   40.32   13.59   1
  -9  -6   4   11.97   12.94   1
  -9  -6   5    7.84   13.38   1
  -9  -6   6   30.14   14.60   1
  -9  -6   7   11.29   13.51   1
  -9  -6   8   23.91   14.08   1
  -9  -6   9   43.82   15.76   1
  -9  -6  10   16.65   13.63   1
  -9  -6  11   20.52   14.59   1
  -9  -6  12   10.43   14.86   1
  -9  -6  13   11.36   14.09   1
  -9  -6  14    7.56   15.51   1
  -9  -6  15   13.10   16.15   1
  -9  -6  16   76.56   18.20   1
  -9  -6  17   -8.53   16.41   1
  -9  -6  18   64.48   17.18   1
  -9  -6  19   -4.58   16.44   1
  -9  -6  20   10.18   16.59   1
  -9  -5 -22   14.06   17.85   1
  -9  -5 -21   34.57   17.17   1
  -9  -5 -20  139.24   21.00   1
  -9  -5 -19   52.56   18.27   1
  -9  -5 -18   94.87   19.29   1
  -9  -5 -17   13.69   15.24   1
  -9  -5 -16   56.40   17.12   1
  -9  -5 -15    6.92   15.25   1
  -9  -5  -5   24.70   11.13   1
  -9  -5  -4   11.29   10.55   1
  -9  -5  -3   49.98   12.44   1
  -9  -5  -2    6.66   11.20   1
  -9  -5  -1    8.41   11.08   1
  -9  -5   0    5.71   11.28   1
  -9  -5   1    8.76   11.60   1
  -9  -5   2   15.37   12.78   1
  -9  -5   3   60.22   13.50   1
  -9  -5   4   14.29   12.40   1
  -9  -5   5   19.89   12.93   1
  -9  -5   6   54.02   14.55   1
  -9  -5   7   41.34   14.27   1
  -9  -5   8   67.57   14.30   1
  -9  -5   9   57.91   15.37   1
  -9  -5  10   27.35   14.12   1
  -9  -5  11   79.74   16.79   1
  -9  -5  12   14.67   14.17   1
  -9  -5  13   24.40   15.41   1
  -9  -5  14   12.39   14.71   1
  -9  -5  15   33.64   15.66   1
  -9  -5  16   25.00   16.40   1
  -9  -5  17    2.89   16.22   1
  -9  -5  18   89.49   19.11   1
  -9  -5  19   20.88   17.64   1
  -9  -5  20  134.10   21.77   1
  -9  -5  22   32.15   19.62   1
  -9  -4 -24   93.90   19.77   1
  -9  -4 -23   27.98   19.78   1
  -9  -4 -22   40.45   16.15   1
  -9  -4 -21    5.24   15.98   1
  -9  -4 -20   32.72   16.59   1
  -9  -4 -19   44.22   17.02   1
  -9  -4 -18  -10.24   15.62   1
  -9  -4 -17  -15.37   15.84   1
  -9  -4 -16   -6.55   15.67   1
  -9  -4 -15   89.68   17.61   1
  -9  -4 -14   24.80   15.54   1
  -9  -4 -13  -10.56   14.04   1
  -9  -4 -12   25.20   14.76   1
  -9  -4 -11   12.74   13.57   1
  -9  -4 -10   15.76   13.97   1
  -9  -4  -9    2.66   13.89   1
  -9  -4  -7   94.67   12.26   1
  -9  -4  -6   33.52   10.42   1
  -9  -4  -5   42.25   10.66   1
  -9  -4  -4   53.00   11.36   1
  -9  -4  -3  146.17   14.75   1
  -9  -4  -2   34.46   11.51   1
  -9  -4  -1   -5.24   10.76   1
  -9  -4   0    5.38   10.63   1
  -9  -4   1   -7.08   10.85   1
  -9  -4   3  113.42   15.12   1
  -9  -4   4   41.09   13.08   1
  -9  -4   5   57.46   13.49   1
  -9  -4   6   38.69   13.31   1
  -9  -4   7  118.81   15.26   1
  -9  -4   8   96.04   15.48   1
  -9  -4   9   15.76   13.50   1
  -9  -4  10   -4.62   13.20   1
  -9  -4  12   14.82   13.17   1
  -9  -4  13    3.76   14.39   1
  -9  -4  14   39.44   14.32   1
  -9  -4  15   72.76   16.72   1
  -9  -4  16   39.44   15.83   1
  -9  -4  17  -10.82   15.13   1
  -9  -4  18   -7.67   15.40   1
  -9  -4  20    2.92   14.64   1
  -9  -4  21   -0.98   14.04   1
  -9  -4  22   37.45   17.50   1
  -9  -4  23   15.92   16.92   1
  -9  -4  24  115.56   21.28   1
  -9  -3 -25   19.71   15.90   1
  -9  -3 -24   48.02   16.63   1
  -9  -3 -23   -2.37   14.91   1
  -9  -3 -22   45.56   15.79   1
  -9  -3 -21  114.06   19.01   1
  -9  -3 -18   64.00   16.64   1
  -9  -3 -16   75.34   16.49   1
  -9  -3 -15    7.51   14.96   1
  -9  -3 -14   -3.20   14.61   1
  -9  -3 -12   81.54   16.25   1
  -9  -3 -11   17.81   14.52   1
  -9  -3 -10  123.43   18.00   1
  -9  -3  -9   65.12   10.98   1
  -9  -3  -9  109.83   16.77   1
  -9  -3  -8   13.99    9.13   1
  -9  -3  -8    9.80   13.90   1
  -9  -3  -7   -0.40   12.81   1
  -9  -3  -7   27.46   11.00   1
  -9  -3  -6   67.40   11.33   1
  -9  -3  -5  107.74   16.82   1
  -9  -3  -5   70.73   11.94   1
  -9  -3  -4  163.58   15.09   1
  -9  -3  -4  143.52   17.01   1
  -9  -3  -3  -18.84   10.16   1
  -9  -3  -3   22.18   13.19   1
  -9  -3  -2   57.00   11.78   1
  -9  -3  -2   56.40   15.02   1
  -9  -3  -1   62.25   12.31   1
  -9  -3  -1   77.62   15.33   1
  -9  -3   0  111.09   13.70   1
  -9  -3   1   60.22   11.95   1
  -9  -3   1   64.96   14.99   1
  -9  -3   2   54.17   12.51   1
  -9  -3   2   66.26   15.14   1
  -9  -3   3   -4.16   11.14   1
  -9  -3   3    8.12   13.68   1
  -9  -3   4  149.82   16.16   1
  -9  -3   4  170.30   18.53   1
  -9  -3   5   77.97   13.95   1
  -9  -3   5   96.43   16.30   1
  -9  -3   6   79.57   14.99   1
  -9  -3   6   56.25   13.65   1
  -9  -3   7   13.25   13.03   1
  -9  -3   7    4.54   11.80   1
  -9  -3   8   21.62   11.44   1
  -9  -3   8    2.43   14.38   1
  -9  -3   9   72.76   13.99   1
  -9  -3   9   78.85   16.34   1
  -9  -3  10   76.91   17.54   1
  -9  -3  10   84.27   15.61   1
  -9  -3  11  -14.36   12.51   1
  -9  -3  12   99.00   16.52   1
  -9  -3  13   17.39   12.68   1
  -9  -3  14   13.25   14.63   1
  -9  -3  15   40.32   14.60   1
  -9  -3  16   64.80   16.58   1
  -9  -3  17    8.94   15.79   1
  -9  -3  18   85.56   18.50   1
  -9  -3  19   51.98   16.58   1
  -9  -3  20   12.25   16.17   1
  -9  -3  21   57.91   17.81   1
  -9  -3  22    8.07   17.49   1
  -9  -3  23   -7.29   16.90   1
  -9  -3  24   16.32   18.91   1
  -9  -3  25   17.39   19.60   1
  -9  -2 -26   34.81   16.28   1
  -9  -2 -25   20.79   15.23   1
  -9  -2 -24   13.25   15.65   1
  -9  -2 -23   18.06   14.70   1
  -9  -2 -22   -2.25   15.57   1
  -9  -2 -21    1.14   13.48   1
  -9  -2 -20   39.44   15.07   1
  -9  -2 -19   35.64   15.28   1
  -9  -2 -18   64.00   15.68   1
  -9  -2 -17   76.56   17.15   1
  -9  -2 -16   -1.39   14.73   1
  -9  -2 -15  110.46   17.24   1
  -9  -2 -14    1.59   13.33   1
  -9  -2 -13   20.52   13.05   1
  -9  -2 -12  129.28   17.51   1
  -9  -2 -11   31.81   14.33   1
  -9  -2 -10  238.08   20.68   1
  -9  -2  -9  105.47   16.43   1
  -9  -2  -8   41.73   14.34   1
  -9  -2  -8   41.73   10.85   1
  -9  -2  -7  190.16   15.72   1
  -9  -2  -7  186.60   19.67   1
  -9  -2  -6  169.26   18.21   1
  -9  -2  -6  191.82   15.79   1
  -9  -2  -5   25.50   14.24   1
  -9  -2  -5   45.56   11.07   1
  -9  -2  -4  100.60   16.25   1
  -9  -2  -4   86.12   12.44   1
  -9  -2  -3   43.56   12.54   1
  -9  -2  -3   40.20   11.03   1
  -9  -2  -2   50.41   10.93   1
  -9  -2  -2   59.91   14.71   1
  -9  -2  -1  121.44   14.11   1
  -9  -2  -1  122.10   17.46   1
  -9  -2   0  144.00   14.16   1
  -9  -2   0  125.66   17.49   1
  -9  -2   1  113.21   13.62   1
  -9  -2   1  173.71   18.45   1
  -9  -2   2   89.68   15.72   1
  -9  -2   2   80.28   12.72   1
  -9  -2   3   47.20   11.27   1
  -9  -2   4  119.03   13.96   1
  -9  -2   4  117.94   16.51   1
  -9  -2   5   23.91   13.20   1
  -9  -2   5    9.55   11.87   1
  -9  -2   6  201.07   19.85   1
  -9  -2   6  192.93   17.22   1
  -9  -2   7  179.56   17.15   1
  -9  -2   7  179.56   19.03   1
  -9  -2   8   43.43   14.50   1
  -9  -2   8   39.56   11.70   1
  -9  -2   9   83.17   16.96   1
  -9  -2   9   93.70   15.10   1
  -9  -2  10  291.38   21.17   1
  -9  -2  10  250.27   22.46   1
  -9  -2  11   32.72   13.04   1
  -9  -2  12  136.19   17.51   1
  -9  -2  13   19.98   13.41   1
  -9  -2  14   19.71   14.03   1
  -9  -2  15   77.79   15.17   1
  -9  -2  16   38.94   15.60   1
  -9  -2  17  129.50   18.44   1
  -9  -2  18   66.59   16.32   1
  -9  -2  19   47.61   16.01   1
  -9  -2  20    2.13   14.75   1
  -9  -2  21   18.75   15.93   1
  -9  -2  22   -0.17   15.53   1
  -9  -2  23   26.63   16.92   1
  -9  -2  24   22.28   16.14   1
  -9  -2  25    3.20   16.79   1
  -9  -2  26    5.86   17.91   1
  -9  -1 -26   68.23   17.68   1
  -9  -1 -25    0.85   15.12   1
  -9  -1 -24    2.43   14.66   1
  -9  -1 -23   14.29   14.29   1
  -9  -1 -21   42.64   16.19   1
  -9  -1 -20   28.09   14.73   1
  -9  -1 -19  -14.21   15.16   1
  -9  -1 -18   -7.02   13.67   1
  -9  -1 -17   78.32   15.75   1
  -9  -1 -15   61.94   14.17   1
  -9  -1 -14  -14.14   13.91   1
  -9  -1 -13   73.44   15.60   1
  -9  -1 -12   11.90   13.11   1
  -9  -1 -11   30.47   13.03   1
  -9  -1 -10   45.56   14.45   1
  -9  -1  -9   -4.75   11.51   1
  -9  -1  -8  168.74   18.97   1
  -9  -1  -7   61.62   13.97   1
  -9  -1  -6   53.29   11.24   1
  -9  -1  -6   64.64   14.95   1
  -9  -1  -5   42.25   10.79   1
  -9  -1  -5   43.96   14.19   1
  -9  -1  -4  384.16   21.95   1
  -9  -1  -4  431.81   26.18   1
  -9  -1  -3    8.01    9.85   1
  -9  -1  -3   24.70   14.11   1
  -9  -1  -2  165.64   14.93   1
  -9  -1  -2  132.71   17.51   1
  -9  -1  -1   46.51   10.91   1
  -9  -1  -1   18.40   14.16   1
  -9  -1   0  122.54   13.95   1
  -9  -1   0   89.30   16.63   1
  -9  -1   1   22.94   14.27   1
  -9  -1   2  162.56   14.79   1
  -9  -1   2  164.87   18.49   1
  -9  -1   3    2.40   10.42   1
  -9  -1   4  453.69   24.28   1
  -9  -1   4  389.67   26.06   1
  -9  -1   5   40.20   11.41   1
  -9  -1   5   76.21   15.36   1
  -9  -1   6   62.41   14.22   1
  -9  -1   6   61.00   12.96   1
  -9  -1   7   72.93   13.49   1
  -9  -1   7   73.27   15.24   1
  -9  -1   8  143.76   18.46   1
  -9  -1   8  166.15   16.24   1
  -9  -1   9   -9.61   14.57   1
  -9  -1   9    5.86   11.08   1
  -9  -1  10   32.38   11.61   1
  -9  -1  10    4.41   13.86   1
  -9  -1  11   29.70   12.86   1
  -9  -1  12   22.94   12.84   1
  -9  -1  14   -3.80   13.26   1
  -9  -1  15   62.73   15.21   1
  -9  -1  16   58.52   15.45   1
  -9  -1  17  100.80   17.27   1
  -9  -1  18   22.56   15.39   1
  -9  -1  19    6.60   14.03   1
  -9  -1  20   51.27   15.75   1
  -9  -1  21   18.92   16.27   1
  -9  -1  23  -17.14   16.73   1
  -9  -1  24  -36.24   18.90   1
  -9  -1  25   35.16   19.21   1
  -9  -1  26   41.09   19.87   1
  -9   0 -26   -7.18   15.38   1
  -9   0 -24  -11.90   15.25   1
  -9   0 -23    1.23   14.19   1
  -9   0 -22   23.62   14.58   1
  -9   0 -21   82.63   17.27   1
  -9   0 -20    9.86   13.75   1
  -9   0 -19   -8.82   14.79   1
  -9   0 -18  137.36   18.52   1
  -9   0 -17  178.22   20.29   1
  -9   0 -16  214.92   20.82   1
  -9   0 -15   21.07   13.49   1
  -9   0 -14   28.84   13.64   1
  -9   0 -13   27.25   14.09   1
  -9   0 -12   86.30   15.98   1
  -9   0 -11   11.90   11.32   1
  -9   0 -10   45.70   14.33   1
  -9   0  -9   10.50   12.44   1
  -9   0  -8   96.83   16.33   1
  -9   0  -7   43.82   12.58   1
  -9   0  -6   21.44   13.06   1
  -9   0  -5   -3.53   12.14   1
  -9   0  -4   48.72   12.70   1
  -9   0  -3  140.90   14.72   1
  -9   0  -3  163.84   17.66   1
  -9   0  -2    5.02   10.35   1
  -9   0  -2    9.67   12.88   1
  -9   0  -1  242.11   20.23   1
  -9   0   1  197.68   16.59   1
  -9   0   1  184.42   18.74   1
  -9   0   2   13.91   10.37   1
  -9   0   2   16.32   12.85   1
  -9   0   3  173.45   17.91   1
  -9   0   3  121.44   14.33   1
  -9   0   4   49.42   13.78   1
  -9   0   4   53.00   12.08   1
  -9   0   5    3.92   10.34   1
  -9   0   5   31.25   12.41   1
  -9   0   6   23.43   13.36   1
  -9   0   6   26.52   11.54   1
  -9   0   7   83.91   13.56   1
  -9   0   7   57.15   14.36   1
  -9   0   8  103.02   14.41   1
  -9   0   8   70.06   15.23   1
  -9   0   9   35.05   11.72   1
  -9   0   9    7.56   13.37   1
  -9   0  10   60.68   12.93   1
  -9   0  10   78.15   15.56   1
  -9   0  11   16.97   10.14   1
  -9   0  12   86.30   14.86   1
  -9   0  13   26.83   13.16   1
  -9   0  14   24.40   13.44   1
  -9   0  15   28.52   13.35   1
  -9   0  16  223.50   20.63   1
  -9   0  17  190.72   18.51   1
  -9   0  18  145.68   18.35   1
  -9   0  19   -6.50   14.23   1
  -9   0  20    3.42   15.28   1
  -9   0  21  107.12   18.42   1
  -9   0  22   24.50   15.34   1
  -9   0  23   -0.72   15.73   1
  -9   0  24   -4.12   17.25   1
  -9   0  25   14.67   16.55   1
  -9   0  26   16.08   19.01   1
  -9   1 -26   44.22   16.62   1
  -9   1 -25   22.94   16.48   1
  -9   1 -24    1.59   14.92   1
  -9   1 -22   21.25   15.95   1
  -9   1 -21    6.35   14.97   1
  -9   1 -20   41.99   15.42   1
  -9   1 -19    4.04   14.63   1
  -9   1 -18    2.50   13.40   1
  -9   1 -17   83.72   17.57   1
  -9   1 -15   65.93   14.62   1
  -9   1 -14   -2.07   12.93   1
  -9   1 -13   73.44   16.28   1
  -9   1 -12    4.49   13.44   1
  -9   1 -11   13.62   12.91   1
  -9   1 -10   31.81   14.66   1
  -9   1  -9    7.02   11.87   1
  -9   1  -8  201.64   19.88   1
  -9   1  -6   28.09   14.52   1
  -9   1  -4  440.58   26.87   1
  -9   1  -3   52.85   13.23   1
  -9   1  -2  151.54   17.48   1
  -9   1  -1   42.38   14.32   1
  -9   1   0  140.42   14.46   1
  -9   1   0  126.11   17.07   1
  -9   1   1   25.60   10.42   1
  -9   1   1    8.64   13.58   1
  -9   1   2  129.05   14.31   1
  -9   1   2  136.19   17.27   1
  -9   1   3   27.14   13.34   1
  -9   1   3   22.37   11.16   1
  -9   1   4  381.03   23.42   1
  -9   1   4  390.06   26.07   1
  -9   1   5   48.02   13.72   1
  -9   1   5   66.42   12.71   1
  -9   1   6   78.68   13.13   1
  -9   1   6   82.26   14.87   1
  -9   1   7   60.68   12.78   1
  -9   1   7   71.91   15.60   1
  -9   1   8  188.79   20.06   1
  -9   1   8  167.96   16.33   1
  -9   1   9   14.29   14.74   1
  -9   1   9   36.84   12.50   1
  -9   1  10   54.91   13.04   1
  -9   1  11   33.29   11.89   1
  -9   1  12   40.07   13.29   1
  -9   1  13   67.90   14.34   1
  -9   1  14   21.07   13.40   1
  -9   1  15   51.12   14.59   1
  -9   1  16   70.06   14.90   1
  -9   1  17   47.47   14.06   1
  -9   1  18   -2.31   14.38   1
  -9   1  19   20.61   14.53   1
  -9   1  20   41.60   14.45   1
  -9   1  21   10.24   14.46   1
  -9   1  22   16.65   14.85   1
  -9   1  23  -24.30   16.66   1
  -9   1  24    0.48   16.42   1
  -9   1  25  -21.16   17.39   1
  -9   1  26   13.03   17.04   1
  -9   2 -26   12.11   16.84   1
  -9   2 -25    7.51   16.11   1
  -9   2 -24   -0.28   15.79   1
  -9   2 -23   17.39   15.60   1
  -9   2 -22  -31.25   16.43   1
  -9   2 -21    8.29   15.09   1
  -9   2 -20    0.98   14.67   1
  -9   2 -19   76.04   17.09   1
  -9   2 -17  122.10   18.79   1
  -9   2 -16    0.06   14.18   1
  -9   2 -15   82.45   15.62   1
  -9   2 -14   -3.28   13.50   1
  -9   2 -13   -1.82   13.93   1
  -9   2 -12  144.24   18.26   1
  -9   2 -11    4.33   13.31   1
  -9   2 -10  244.30   21.57   1
  -9   2  -9   89.30   16.63   1
  -9   2  -8   53.14   15.16   1
  -9   2  -7  180.90   19.64   1
  -9   2  -6  172.66   18.92   1
  -9   2  -5   12.96   13.68   1
  -9   2  -4   83.91   16.49   1
  -9   2  -3    7.56   13.20   1
  -9   2  -2   35.64   14.45   1
  -9   2  -1  114.92   17.58   1
  -9   2   0  144.24   17.77   1
  -9   2   1  129.50   17.53   1
  -9   2   2   65.61   15.88   1
  -9   2   3   51.41   14.77   1
  -9   2   4  102.01   15.76   1
  -9   2   5   -4.24   12.73   1
  -9   2   5   38.07   12.34   1
  -9   2   6  203.92   17.71   1
  -9   2   6  186.60   19.94   1
  -9   2   7  199.37   17.51   1
  -9   2   7  175.56   19.35   1
  -9   2   8   74.48   14.15   1
  -9   2   9   95.65   14.47   1
  -9   2   9   94.87   17.34   1
  -9   2  10  249.64   19.91   1
  -9   2  11   22.37   13.43   1
  -9   2  12  144.00   16.80   1
  -9   2  13    4.45   12.15   1
  -9   2  14    1.35   12.46   1
  -9   2  15   80.10   14.86   1
  -9   2  16   24.21   14.17   1
  -9   2  17  115.56   17.42   1
  -9   2  18   61.00   15.15   1
  -9   2  19   55.95   15.56   1
  -9   2  20   -7.95   14.44   1
  -9   2  22   14.21   15.61   1
  -9   2  23   25.70   16.33   1
  -9   2  24    8.41   16.47   1
  -9   2  25   -4.41   16.97   1
  -9   2  26    6.00   17.64   1
  -9   3 -25   40.58   18.35   1
  -9   3 -24   74.65   18.32   1
  -9   3 -23    6.25   15.10   1
  -9   3 -22    1.96   15.04   1
  -9   3 -21   73.10   17.78   1
  -9   3 -20   35.76   15.43   1
  -9   3 -19   38.32   16.34   1
  -9   3 -18   78.68   17.39   1
  -9   3 -17   66.26   17.42   1
  -9   3 -16   47.47   17.36   1
  -9   3 -15   51.55   16.23   1
  -9   3 -14    3.92   13.82   1
  -9   3 -13   14.44   15.20   1
  -9   3 -12  107.74   17.85   1
  -9   3 -11   14.29   14.52   1
  -9   3 -10  112.15   17.58   1
  -9   3  -9   55.80   16.14   1
  -9   3  -8    6.15   12.85   1
  -9   3  -7  -14.82   14.63   1
  -9   3  -6   51.55   15.80   1
  -9   3  -5   82.63   15.27   1
  -9   3  -4  146.17   18.38   1
  -9   3  -3   -8.01   13.64   1
  -9   3  -2   57.76   15.81   1
  -9   3   0  119.25   17.69   1
  -9   3   1   97.81   17.01   1
  -9   3   3    1.17   12.12   1
  -9   3   4  116.42   17.70   1
  -9   3   5   66.10   16.10   1
  -9   3   6   40.83   14.06   1
  -9   3   7   -3.10   13.83   1
  -9   3   8   39.94   14.16   1
  -9   3   9  106.50   17.54   1
  -9   3  10   62.73   14.57   1
  -9   3  12  101.00   15.48   1
  -9   3  13   13.10   12.81   1
  -9   3  14   30.91   13.34   1
  -9   3  15   28.62   13.70   1
  -9   3  16   55.50   14.15   1
  -9   3  17   35.64   14.21   1
  -9   3  18   47.61   15.46   1
  -9   3  20   24.40   15.81   1
  -9   3  21   86.49   18.04   1
  -9   3  22   -2.34   16.13   1
  -9   3  23  -31.14   17.63   1
  -9   3  24   20.70   17.75   1
  -9   3  25   10.18   17.29   1
  -9   4 -23   33.87   16.76   1
  -9   4 -22   50.27   17.16   1
  -9   4 -21   -5.38   15.78   1
  -9   4 -20   -5.76   15.31   1
  -9   4 -19   37.21   16.47   1
  -9   4 -18    6.60   15.11   1
  -9   4 -17   -3.31   14.31   1
  -9   4 -16   25.10   15.93   1
  -9   4 -15   99.20   18.13   1
  -9   4 -14   55.95   15.86   1
  -9   4 -13   12.60   15.83   1
  -9   4 -12    6.66   14.81   1
  -9   4 -11   -5.52   14.29   1
  -9   4 -10    7.02   14.73   1
  -9   4  -9    6.81   15.19   1
  -9   4  -8   82.26   16.51   1
  -9   4  -7   84.64   17.30   1
  -9   4  -6   65.12   16.79   1
  -9   4  -5   72.59   16.19   1
  -9   4  -4   35.88   13.90   1
  -9   4  -3  126.34   17.53   1
  -9   4  -2   26.11   14.31   1
  -9   4  -1   10.05   13.38   1
  -9   4   0    7.73   13.40   1
  -9   4   1   37.45   14.20   1
  -9   4   2   32.60   14.16   1
  -9   4   3   93.90   17.05   1
  -9   4   5   67.57   15.29   1
  -9   4   6    9.06   14.15   1
  -9   4   7   95.06   17.35   1
  -9   4   8   68.06   16.99   1
  -9   4   9    8.70   15.64   1
  -9   4  18   -5.15   13.80   1
  -9   4  20    8.29   15.78   1
  -9   4  21  -10.89   15.84   1
  -9   4  22   55.35   18.15   1
  -9   4  23   24.11   17.58   1
  -9   4  24   84.64   31.28   1
  -9   5 -22    1.37   17.25   1
  -9   5 -21   19.27   17.21   1
  -9   5 -20   78.85   18.83   1
  -9   5 -19   69.22   17.97   1
  -9   5 -18   53.58   18.59   1
  -9   5 -17   -8.94   15.91   1
  -9   5 -15    9.06   15.23   1
  -9   5 -14   -0.48   16.15   1
  -9   5 -13   26.63   15.38   1
  -9   5 -12   20.25   16.47   1
  -9   5 -10   45.83   16.92   1
  -9   5  -9   66.26   17.91   1
  -9   5  -8   90.44   17.50   1
  -9   5  -7   56.55   17.00   1
  -9   5  -6   45.56   16.20   1
  -9   5  -5   54.02   16.02   1
  -9   5  -4    0.04   12.82   1
  -9   5  -3   53.00   15.29   1
  -9   5  -2   14.14   14.66   1
  -9   5  -1   32.38   15.59   1
  -9   5   0   13.62   14.10   1
  -9   5   1   -4.00   13.84   1
  -9   5   2   -4.08   14.38   1
  -9   5   3   14.82   14.86   1
  -9   5   4   -1.25   14.47   1
  -9   5   5    7.02   15.90   1
  -9   5   7   50.27   17.44   1
  -9   6 -20  -19.10   17.22   1
  -9   6 -19   38.81   18.19   1
  -9   6 -18   63.52   19.61   1
  -9   6 -17  -11.56   16.52   1
  -9   6 -16   83.54   18.46   1
  -9   6 -15   22.28   16.80   1
  -9   6 -14    9.67   14.49   1
  -9   6 -13   29.38   16.91   1
  -9   6 -12   12.89   15.15   1
  -9   6 -11   -3.69   15.94   1
  -9   6 -10   17.22   14.19   1
  -9   6  -9    5.11   15.41   1
  -9   6  -8   22.37   16.37   1
  -9   6  -7   33.76   15.69   1
  -9   6  -6   34.22   14.86   1
  -9   6  -5   19.71   15.36   1
  -9   6  -4   11.22   14.94   1
  -9   6  -3   84.64   17.66   1
  -9   6  -2   19.54   15.82   1
  -9   6  -1   -1.02   14.44   1
  -9   6   0   30.58   15.82   1
  -9   6   1   -7.56   15.07   1
  -9   6   2   17.47   14.21   1
  -9   6   3   62.73   16.95   1
  -9   6   4   18.84   16.32   1
  -9   6   5    5.66   16.28   1
  -9   6   6   11.36   15.91   1
  -9   6   7    2.92   15.73   1
  -9   7 -17   36.97   18.00   1
  -9   7 -16   26.32   18.47   1
  -9   7 -15   39.56   19.00   1
  -9   7 -14    1.00   15.70   1
  -9   7 -13   87.24   19.80   1
  -9   7 -12   26.01   16.63   1
  -9   7 -11   97.22   20.51   1
  -9   7 -10   25.70   17.85   1
  -9   7  -9   -6.50   14.43   1
  -9   7  -8   53.14   18.52   1
  -9   7  -6  -18.32   17.29   1
  -9   7  -5   18.06   15.64   1
  -9   7  -4   11.49   14.37   1
  -9   7  -3   21.16   14.72   1
  -9   7  -2  -13.25   14.49   1
  -9   7  -1   35.16   15.30   1
  -9   7   0    2.10   14.79   1
  -9   7   1   10.11   16.47   1
  -9   7   2   37.21   16.84   1
  -9   7   3  -23.52   17.27   1
  -9   7   4  -12.18   16.82   1
  -9   7   5   44.22   17.69   1
  -9   7   6    9.30   18.54   1
  -9   8 -14   -1.08   17.14   1
  -9   8 -13    1.42   18.75   1
  -9   8 -12   16.56   18.80   1
  -9   8 -11   61.00   19.99   1
  -9   8 -10   20.98   18.50   1
  -9   8  -9    4.88   16.00   1
  -9   8  -8   32.60   19.30   1
  -9   8  -7   -7.56   18.09   1
  -9   8  -6   13.54   17.37   1
  -9   8  -5   34.93   17.73   1
  -9   8  -4   -2.31   15.60   1
  -9   8  -3    6.25   15.50   1
  -9   8  -2   38.44   17.73   1
  -9   8  -1   28.73   17.58   1
  -9   8   0   19.71   18.29   1
  -9   8   1   36.72   19.63   1
  -9   8   3    8.41   20.01   1
  -9   8   4   44.22   18.75   1
  -9   8   5    3.13   19.68   1
  -9   9  -7   86.86   25.16   1
  -9   9  -6   18.58   19.83   1
  -9   9  -5   31.81   19.74   1
  -9   9  -4   27.04   20.07   1
  -9   9  -3   54.91   20.30   1
  -9   9  -2   15.60   20.46   1
  -9   9   0  109.41   23.43   1
  -9   9   1   35.52   22.65   1
  -9   9   2   34.34   22.27   1
  -9   9   3   57.61   23.53   1
  -9   9   4   30.91   22.02   1
  -8 -10   5   32.04   16.64   1
  -8  -9   3   16.89   14.47   1
  -8  -9   4   91.01   16.41   1
  -8  -9   5    3.46   13.65   1
  -8  -9   6   39.94   15.42   1
  -8  -9   7   25.81   15.75   1
  -8  -9   8   49.84   15.81   1
  -8  -9  10   -9.92   14.87   1
  -8  -9  11   -0.62   15.37   1
  -8  -9  12   -2.34   15.18   1
  -8  -9  13   25.60   16.90   1
  -8  -9  14    5.86   15.44   1
  -8  -8   0   17.47   12.12   1
  -8  -8   1   51.70   13.95   1
  -8  -8   3   -9.61   12.09   1
  -8  -8   4   -6.30   13.00   1
  -8  -8   5    3.20   12.57   1
  -8  -8   6   27.88   13.41   1
  -8  -8   7   20.52   13.86   1
  -8  -8   8   10.11   13.93   1
  -8  -8   9   38.94   15.23   1
  -8  -8  10   83.54   17.00   1
  -8  -8  11   -3.65   14.21   1
  -8  -8  13    9.18   14.85   1
  -8  -8  14   -6.66   14.29   1
  -8  -8  15    2.92   14.30   1
  -8  -8  16   10.37   16.29   1
  -8  -8  17   14.98   16.02   1
  -8  -8  18   13.18   15.75   1
  -8  -7  -2   27.67   10.94   1
  -8  -7  -1   -8.41   10.96   1
  -8  -7   1   19.18   11.48   1
  -8  -7   2   42.64   12.67   1
  -8  -7   3  132.02   15.63   1
  -8  -7   4   35.64   13.01   1
  -8  -7   5   48.02   13.58   1
  -8  -7   6    8.64   12.00   1
  -8  -7   7    5.20   12.40   1
  -8  -7   8   20.16   13.56   1
  -8  -7   9   19.01   13.25   1
  -8  -7  10   18.92   13.40   1
  -8  -7  11   32.49   14.25   1
  -8  -7  12   59.29   15.40   1
  -8  -7  13   26.63   14.65   1
  -8  -7  14   24.70   15.11   1
  -8  -7  15   63.04   16.52   1
  -8  -7  16   20.61   16.07   1
  -8  -7  17  122.32   19.24   1
  -8  -7  18   26.73   16.96   1
  -8  -7  19   74.65   18.49   1
  -8  -7  20   17.98   17.04   1
  -8  -7  21   22.28   18.60   1
  -8  -6 -23   68.23   17.51   1
  -8  -6 -22    0.15   15.54   1
  -8  -6  -4    6.35    9.48   1
  -8  -6  -3   12.74    9.92   1
  -8  -6  -2   29.27   11.04   1
  -8  -6  -1   11.42   10.00   1
  -8  -6   0   18.06   10.88   1
  -8  -6   1   19.80   11.75   1
  -8  -6   2   43.69   12.29   1
  -8  -6   3   15.68   11.64   1
  -8  -6   4   10.82   12.11   1
  -8  -6   5    0.20   11.35   1
  -8  -6   6   94.67   14.59   1
  -8  -6   7   49.56   13.38   1
  -8  -6   8   30.58   12.50   1
  -8  -6   9  121.66   16.10   1
  -8  -6  10   54.02   13.67   1
  -8  -6  11   76.39   15.73   1
  -8  -6  12   29.38   14.09   1
  -8  -6  13   36.00   13.68   1
  -8  -6  14    1.32   13.50   1
  -8  -6  15   17.22   14.94   1
  -8  -6  16   22.09   15.42   1
  -8  -6  17   -4.97   15.25   1
  -8  -6  18   73.27   17.12   1
  -8  -6  19    3.28   15.60   1
  -8  -6  20   10.96   17.08   1
  -8  -6  21    3.88   16.19   1
  -8  -6  22   -7.62   16.89   1
  -8  -6  23   79.39   20.31   1
  -8  -5 -25   35.64   16.48   1
  -8  -5 -24   18.66   15.64   1
  -8  -5 -23   13.99   15.48   1
  -8  -5 -22   67.57   16.77   1
  -8  -5 -21    8.07   14.31   1
  -8  -5 -19   38.94   14.85   1
  -8  -5  -6   36.48    9.66   1
  -8  -5  -5  125.89   12.79   1
  -8  -5  -4    3.20    9.34   1
  -8  -5  -2   11.42    9.67   1
  -8  -5  -1   79.74   11.97   1
  -8  -5   1   70.56   12.26   1
  -8  -5   2   16.89    9.95   1
  -8  -5   3   20.70   11.01   1
  -8  -5   4    0.66   10.09   1
  -8  -5   5  151.29   15.74   1
  -8  -5   6   69.22   13.15   1
  -8  -5   7   36.72   12.60   1
  -8  -5   8   60.68   13.55   1
  -8  -5   9   56.10   13.63   1
  -8  -5  11   66.42   14.02   1
  -8  -5  13   85.56   15.73   1
  -8  -5  14   82.81   15.29   1
  -8  -5  16   55.20   14.71   1
  -8  -5  17    9.36   13.59   1
  -8  -5  18    8.88   14.24   1
  -8  -5  19   32.49   15.50   1
  -8  -5  20    9.06   14.87   1
  -8  -5  21   31.14   15.51   1
  -8  -5  22   40.83   16.61   1
  -8  -5  23   20.88   16.27   1
  -8  -5  24   55.06   18.55   1
  -8  -5  25    1.49   17.96   1
  -8  -4 -27   14.29   16.33   1
  -8  -4 -26   39.44   16.08   1
  -8  -4 -25   94.87   16.95   1
  -8  -4 -24   56.85   16.74   1
  -8  -4 -23   36.84   15.18   1
  -8  -4 -22   32.26   15.34   1
  -8  -4 -21    8.47   13.85   1
  -8  -4 -20   62.25   16.10   1
  -8  -4 -19   22.09   14.57   1
  -8  -4 -18  128.82   17.25   1
  -8  -4 -17   90.63   15.42   1
  -8  -4 -16   37.45   13.71   1
  -8  -4 -15   82.99   14.21   1
  -8  -4 -14   14.14   12.48   1
  -8  -4  -8  118.37   11.10   1
  -8  -4  -7   29.05    8.73   1
  -8  -4  -6   -5.90    8.51   1
  -8  -4  -5  233.48   15.59   1
  -8  -4  -4   92.74   11.75   1
  -8  -4  -3   14.29    9.22   1
  -8  -4  -2  111.51   12.67   1
  -8  -4  -1  120.78   13.63   1
  -8  -4   0   14.52    9.91   1
  -8  -4   1  138.53   14.12   1
  -8  -4   2   95.65   13.11   1
  -8  -4   3   15.05   10.71   1
  -8  -4   4  108.16   13.94   1
  -8  -4   5  232.56   17.99   1
  -8  -4   6    8.53   11.56   1
  -8  -4   7   37.33   11.49   1
  -8  -4   8  127.92   14.70   1
  -8  -4   9    9.86   11.30   1
  -8  -4  10   71.91   13.57   1
  -8  -4  12   22.18   11.87   1
  -8  -4  13   39.44   13.82   1
  -8  -4  14   23.33   13.52   1
  -8  -4  15   52.71   13.79   1
  -8  -4  16   15.13   13.93   1
  -8  -4  17   82.08   16.13   1
  -8  -4  18   94.67   17.51   1
  -8  -4  19    1.14   15.15   1
  -8  -4  20   34.69   16.14   1
  -8  -4  21   22.00   16.42   1
  -8  -4  22   61.62   17.43   1
  -8  -4  23   58.52   18.51   1
  -8  -4  24   22.37   16.18   1
  -8  -4  25   90.06   19.17   1
  -8  -4  26   22.00   18.57   1
  -8  -4  27    2.34   18.76   1
  -8  -3 -27   10.56   15.01   1
  -8  -3 -26   37.09   14.49   1
  -8  -3 -25   11.22   14.74   1
  -8  -3 -24   24.50   13.36   1
  -8  -3 -23   67.90   15.82   1
  -8  -3 -22   34.22   14.16   1
  -8  -3 -21   -4.84   13.42   1
  -8  -3 -20   42.12   14.41   1
  -8  -3 -19   46.79   15.05   1
  -8  -3 -18   21.53   13.83   1
  -8  -3 -17   32.95   14.12   1
  -8  -3 -16  114.06   16.23   1
  -8  -3 -15   26.01   12.95   1
  -8  -3 -14  164.87   17.46   1
  -8  -3 -13  106.92   15.72   1
  -8  -3 -12   48.72   13.96   1
  -8  -3 -11  177.42   17.58   1
  -8  -3 -10   -5.24    8.38   1
  -8  -3 -10   -0.07   10.20   1
  -8  -3  -9   98.80   14.91   1
  -8  -3  -9  109.41   10.88   1
  -8  -3  -8   22.85   12.71   1
  -8  -3  -8    0.96    8.25   1
  -8  -3  -7   -2.46    8.38   1
  -8  -3  -7  -16.81   12.71   1
  -8  -3  -6  406.02   20.96   1
  -8  -3  -5   57.61   10.02   1
  -8  -3  -4   34.57    9.06   1
  -8  -3  -3   76.04   10.64   1
  -8  -3  -2   37.58    9.69   1
  -8  -3  -1    1.96    8.71   1
  -8  -3   0   40.58   10.32   1
  -8  -3   1   -2.56    8.93   1
  -8  -3   3   66.75   11.76   1
  -8  -3   4   25.00    9.60   1
  -8  -3   5   67.24   11.64   1
  -8  -3   6  398.80   22.77   1
  -8  -3   7   -0.76    9.67   1
  -8  -3   8   -2.99   10.07   1
  -8  -3   9  117.72   14.97   1
  -8  -3  10   -7.56   11.16   1
  -8  -3  10   32.83   12.72   1
  -8  -3  11  162.56   17.85   1
  -8  -3  11  145.20   16.15   1
  -8  -3  12   57.91   13.70   1
  -8  -3  13  134.10   15.75   1
  -8  -3  14  151.78   17.00   1
  -8  -3  15   11.70   13.00   1
  -8  -3  16  109.20   16.09   1
  -8  -3  17   11.42   12.84   1
  -8  -3  18    1.77   13.19   1
  -8  -3  19   25.10   14.73   1
  -8  -3  20   62.88   17.13   1
  -8  -3  21   26.52   15.04   1
  -8  -3  22   51.98   16.29   1
  -8  -3  23   81.00   18.18   1
  -8  -3  24   38.56   17.26   1
  -8  -3  25    7.84   16.97   1
  -8  -3  26    6.30   17.57   1
  -8  -3  27   36.24   18.90   1
  -8  -3  28   16.24   18.14   1
  -8  -2 -28   27.25   16.18   1
  -8  -2 -27  -29.38   15.28   1
  -8  -2 -26   40.96   14.34   1
  -8  -2 -25   96.43   16.10   1
  -8  -2 -24    5.90   12.83   1
  -8  -2 -23   32.95   13.78   1
  -8  -2 -22    8.94   11.60   1
  -8  -2 -21   33.76   13.71   1
  -8  -2 -20   37.95   13.55   1
  -8  -2 -19   88.36   15.04   1
  -8  -2 -18   38.44   13.64   1
  -8  -2 -17  132.25   16.10   1
  -8  -2 -16    6.20   11.75   1
  -8  -2 -15   53.44   13.01   1
  -8  -2 -14   32.15   12.13   1
  -8  -2 -13   69.89   13.21   1
  -8  -2 -12  210.54   18.86   1
  -8  -2 -11  188.51   17.85   1
  -8  -2 -10  309.41   21.46   1
  -8  -2  -9    2.59   11.66   1
  -8  -2  -9   -6.10    8.20   1
  -8  -2  -8    6.76   12.48   1
  -8  -2  -8   12.74    8.21   1
  -8  -2  -7   34.22    8.77   1
  -8  -2  -7   28.62   11.02   1
  -8  -2  -6    8.35    8.27   1
  -8  -2  -6   12.32   11.93   1
  -8  -2  -5  597.80   30.81   1
  -8  -2  -5  625.00   27.50   1
  -8  -2  -4   41.73    9.69   1
  -8  -2  -4   73.44   13.20   1
  -8  -2  -3  300.33   21.14   1
  -8  -2  -3  319.69   18.60   1
  -8  -2  -2  115.35   12.24   1
  -8  -2  -2  135.96   15.62   1
  -8  -2  -1   25.70    9.23   1
  -8  -2  -1   36.84   12.02   1
  -8  -2   0  520.75   25.56   1
  -8  -2   0  503.10   27.36   1
  -8  -2   1   31.92   10.06   1
  -8  -2   2  127.92   13.35   1
  -8  -2   2  125.44   15.68   1
  -8  -2   3  300.68   18.73   1
  -8  -2   3  314.71   21.29   1
  -8  -2   4   57.61   13.36   1
  -8  -2   4   39.82   10.85   1
  -8  -2   5  597.80   30.81   1
  -8  -2   5  624.00   29.48   1
  -8  -2   6    3.65    9.93   1
  -8  -2   7   34.69   12.13   1
  -8  -2   7   36.97   11.55   1
  -8  -2   8    8.82   10.81   1
  -8  -2   8    0.24   11.39   1
  -8  -2   9    1.93    8.20   1
  -8  -2   9   15.92   12.13   1
  -8  -2  10  297.91   20.37   1
  -8  -2  10  305.90   21.69   1
  -8  -2  11  192.38   18.59   1
  -8  -2  11  254.72   18.83   1
  -8  -2  12  226.80   17.77   1
  -8  -2  13   85.19   14.40   1
  -8  -2  14   16.00   10.88   1
  -8  -2  15   41.99   13.87   1
  -8  -2  16   17.06   13.79   1
  -8  -2  17  135.26   16.51   1
  -8  -2  18   45.16   13.98   1
  -8  -2  19   70.90   15.83   1
  -8  -2  20   60.06   15.81   1
  -8  -2  21   10.69   14.32   1
  -8  -2  22   22.37   14.76   1
  -8  -2  23   27.46   16.24   1
  -8  -2  24   -6.35   15.67   1
  -8  -2  25   63.36   17.51   1
  -8  -2  26   39.06   18.50   1
  -8  -2  27   -5.34   19.22   1
  -8  -1 -28   -5.20   15.46   1
  -8  -1 -27    8.35   13.58   1
  -8  -1 -26   41.99   14.39   1
  -8  -1 -25   -5.95   12.74   1
  -8  -1 -24   -7.02   12.35   1
  -8  -1 -23   27.46   13.73   1
  -8  -1 -22   19.36   13.55   1
  -8  -1 -21   37.09   14.13   1
  -8  -1 -20   49.70   14.38   1
  -8  -1 -19   14.44   12.46   1
  -8  -1 -18   54.91   13.19   1
  -8  -1 -17   20.61   12.17   1
  -8  -1 -16   16.16   11.82   1
  -8  -1 -15  -13.76   11.20   1
  -8  -1 -14  375.97   23.27   1
  -8  -1 -13  124.99   16.10   1
  -8  -1 -12   76.04   14.48   1
  -8  -1 -11   20.43   12.38   1
  -8  -1 -10   73.44   12.51   1
  -8  -1  -9    4.75   11.95   1
  -8  -1  -8  101.20   14.89   1
  -8  -1  -7  103.63   11.61   1
  -8  -1  -7   83.17   14.04   1
  -8  -1  -6  491.07   23.93   1
  -8  -1  -6  532.69   27.70   1
  -8  -1  -5   96.24   11.18   1
  -8  -1  -5   99.20   14.94   1
  -8  -1  -4  466.56   25.92   1
  -8  -1  -4  474.80   22.66   1
  -8  -1  -3  104.65   11.25   1
  -8  -1  -3   84.09   13.57   1
  -8  -1  -2  103.84   11.41   1
  -8  -1  -2  113.00   14.67   1
  -8  -1  -1   30.58    9.40   1
  -8  -1  -1   45.02   12.48   1
  -8  -1   0   14.90    9.34   1
  -8  -1   1   30.69    9.42   1
  -8  -1   1   16.65   11.67   1
  -8  -1   2   87.98   14.45   1
  -8  -1   2  118.59   12.41   1
  -8  -1   3   84.09   14.31   1
  -8  -1   3   99.80   12.19   1
  -8  -1   4  415.34   22.83   1
  -8  -1   4  465.70   25.90   1
  -8  -1   5   98.41   14.48   1
  -8  -1   5  107.12   12.83   1
  -8  -1   6  526.70   26.16   1
  -8  -1   6  489.29   26.99   1
  -8  -1   7   79.92   12.52   1
  -8  -1   7  110.25   15.12   1
  -8  -1   8  106.71   14.26   1
  -8  -1   8   98.41   13.09   1
  -8  -1   9   25.10   12.12   1
  -8  -1   9   21.44    9.82   1
  -8  -1  10   57.61   13.97   1
  -8  -1  10   67.24   12.30   1
  -8  -1  11    1.82   10.42   1
  -8  -1  12  107.95   14.34   1
  -8  -1  13  145.93   16.19   1
  -8  -1  14  367.87   24.17   1
  -8  -1  15   10.89   12.14   1
  -8  -1  16   43.30   12.11   1
  -8  -1  18   40.45   13.86   1
  -8  -1  19   22.47   12.99   1
  -8  -1  20   76.74   14.72   1
  -8  -1  21   17.22   14.03   1
  -8  -1  22   38.44   15.00   1
  -8  -1  23   23.52   14.16   1
  -8  -1  24   11.16   14.36   1
  -8  -1  25   12.67   15.31   1
  -8  -1  26   21.53   17.17   1
  -8  -1  27  -15.21   18.56   1
  -8  -1  28   45.83   19.09   1
  -8  -1  29  -11.63   18.35   1
  -8   0 -28  -30.80   15.10   1
  -8   0 -26   -4.54   12.99   1
  -8   0 -25   78.15   15.74   1
  -8   0 -24   26.94   13.29   1
  -8   0 -23   99.00   16.52   1
  -8   0 -22   21.53   13.27   1
  -8   0 -21   56.70   13.70   1
  -8   0 -20   -8.76   13.20   1
  -8   0 -19   52.56   13.63   1
  -8   0 -18   38.44   13.64   1
  -8   0 -17   43.43   13.18   1
  -8   0 -16   40.20   13.31   1
  -8   0 -15   57.00   13.89   1
  -8   0 -14  143.52   16.53   1
  -8   0 -13   -3.96   10.94   1
  -8   0 -12   33.52   11.70   1
  -8   0 -11  -16.65   11.59   1
  -8   0 -10    1.74   11.25   1
  -8   0  -9   -9.55    9.64   1
  -8   0  -8   29.27   12.01   1
  -8   0  -7    8.53    9.75   1
  -8   0  -6  166.93   17.05   1
  -8   0  -4  114.70   14.35   1
  -8   0  -4   96.63   12.19   1
  -8   0  -3  741.47   35.94   1
  -8   0  -3  797.50   33.32   1
  -8   0  -2  196.56   15.14   1
  -8   0  -2  212.87   17.80   1
  -8   0  -1  116.21   11.86   1
  -8   0  -1  130.42   15.07   1
  -8   0   0  452.84   25.54   1
  -8   0   0  464.83   23.28   1
  -8   0   1  107.12   14.90   1
  -8   0   1  105.88   12.14   1
  -8   0   2  201.64   15.90   1
  -8   0   2  198.53   17.75   1
  -8   0   3  736.04   33.10   1
  -8   0   3  819.68   36.07   1
  -8   0   4  117.29   14.95   1
  -8   0   4   90.44   12.36   1
  -8   0   5   39.69   10.58   1
  -8   0   5   43.96   11.80   1
  -8   0   6  179.83   16.90   1
  -8   0   6  189.34   15.14   1
  -8   0   7  -10.05   10.97   1
  -8   0   7    6.40    9.36   1
  -8   0   8   20.70   10.74   1
  -8   0   8   48.30   10.98   1
  -8   0   9    1.46   10.87   1
  -8   0   9   -0.74   10.06   1
  -8   0  10  -15.37   10.35   1
  -8   0  10    0.45   10.97   1
  -8   0  11   17.06   11.40   1
  -8   0  11    7.51   10.41   1
  -8   0  12   19.10   10.49   1
  -8   0  13   25.20   11.55   1
  -8   0  14  183.33   16.79   1
  -8   0  15   71.74   13.89   1
  -8   0  16   29.92   11.71   1
  -8   0  17   25.60   13.36   1
  -8   0  18    4.49   12.97   1
  -8   0  19   54.17   13.84   1
  -8   0  20   16.48   12.75   1
  -8   0  21  101.61   16.73   1
  -8   0  22   38.69   15.05   1
  -8   0  23  109.62   17.80   1
  -8   0  24   57.15   16.48   1
  -8   0  25  103.84   18.34   1
  -8   0  26   31.81   16.81   1
  -8   0  27  -18.84   16.23   1
  -8   0  28   -8.58   17.58   1
  -8   0  29   28.09   19.72   1
  -8   1 -28   20.61   14.98   1
  -8   1 -27   23.91   13.79   1
  -8   1 -26   25.20   14.66   1
  -8   1 -25  -17.39   13.51   1
  -8   1 -24  -13.10   13.03   1
  -8   1 -23   45.16   14.38   1
  -8   1 -22    3.72   13.97   1
  -8   1 -21   -0.71   12.73   1
  -8   1 -20   70.56   15.12   1
  -8   1 -19    9.61   12.15   1
  -8   1 -18   19.36   11.97   1
  -8   1 -17   22.28   12.18   1
  -8   1 -16   32.26   12.84   1
  -8   1 -15   17.31   11.90   1
  -8   1 -14  406.83   24.61   1
  -8   1 -13  103.43   15.26   1
  -8   1 -12  104.65   14.94   1
  -8   1 -11   30.25   11.88   1
  -8   1 -10   71.06   13.99   1
  -8   1  -9   12.04   11.10   1
  -8   1  -8   95.45   14.66   1
  -8   1  -7  105.27   14.16   1
  -8   1  -6  472.63   27.83   1
  -8   1  -5   65.77   13.95   1
  -8   1  -4  440.58   26.03   1
  -8   1  -3   97.22   14.40   1
  -8   1  -2   98.21   14.47   1
  -8   1  -1   28.84   10.10   1
  -8   1  -1   53.29   12.70   1
  -8   1   0   37.70   12.28   1
  -8   1   0   31.81    9.02   1
  -8   1   1   19.01    9.77   1
  -8   1   1   29.70   12.32   1
  -8   1   2   78.68   11.35   1
  -8   1   2   95.65   14.67   1
  -8   1   3   72.59   14.48   1
  -8   1   3   79.39   12.12   1
  -8   1   4  451.14   25.91   1
  -8   1   4  451.14   24.21   1
  -8   1   5  115.56   12.90   1
  -8   1   5   97.61   14.23   1
  -8   1   6  485.32   25.11   1
  -8   1   6  510.76   27.57   1
  -8   1   7   99.60   12.18   1
  -8   1   7  121.88   15.01   1
  -8   1   8   99.20   14.34   1
  -8   1   8   90.63   11.80   1
  -8   1   9   22.56    8.74   1
  -8   1   9    9.06   11.26   1
  -8   1  10   64.96   12.09   1
  -8   1  10   43.69   13.09   1
  -8   1  11   22.66   12.57   1
  -8   1  11    8.64   11.00   1
  -8   1  12   85.38   12.94   1
  -8   1  13  119.46   13.99   1
  -8   1  14  391.64   23.75   1
  -8   1  15   25.30   11.97   1
  -8   1  16   34.57   13.41   1
  -8   1  17   24.01   11.96   1
  -8   1  18   23.62   12.93   1
  -8   1  19    7.18   12.60   1
  -8   1  20   81.90   15.02   1
  -8   1  21   25.50   13.43   1
  -8   1  23   17.39   13.76   1
  -8   1  24    0.44   13.64   1
  -8   1  25    3.10   14.71   1
  -8   1  26   28.52   16.87   1
  -8   1  27   11.42   16.70   1
  -8   1  28   16.48   18.11   1
  -8   2 -28    4.84   14.48   1
  -8   2 -27    3.39   14.09   1
  -8   2 -26   23.04   15.17   1
  -8   2 -25   61.62   14.76   1
  -8   2 -24   -2.25   13.56   1
  -8   2 -23   41.86   14.10   1
  -8   2 -22    6.97   12.94   1
  -8   2 -21   62.57   15.50   1
  -8   2 -20   25.10   13.63   1
  -8   2 -19   70.73   14.97   1
  -8   2 -18   48.44   14.20   1
  -8   2 -17  125.44   16.58   1
  -8   2 -16   10.37   12.49   1
  -8   2 -15   30.25   12.87   1
  -8   2 -13   72.93   14.86   1
  -8   2 -12  191.55   18.55   1
  -8   2 -11  186.60   17.76   1
  -8   2 -10  277.89   21.67   1
  -8   2  -9  -16.56   12.78   1
  -8   2  -8   12.32   12.28   1
  -8   2  -7   37.45   12.61   1
  -8   2  -6   21.34   12.47   1
  -8   2  -5  586.12   30.99   1
  -8   2  -4   59.60   11.73   1
  -8   2  -3  358.72   22.35   1
  -8   2  -2  131.33   15.36   1
  -8   2   0  521.67   28.32   1
  -8   2   1   51.98   13.27   1
  -8   2   2  154.50   16.16   1
  -8   2   3  295.15   20.62   1
  -8   2   3  313.29   19.82   1
  -8   2   4   64.48   13.97   1
  -8   2   5  559.80   30.28   1
  -8   2   5  586.61   28.58   1
  -8   2   6    6.05    8.46   1
  -8   2   6   11.42   11.09   1
  -8   2   7   33.87   10.24   1
  -8   2   7   19.18   12.96   1
  -8   2   8    9.24    9.30   1
  -8   2   8   13.47   11.45   1
  -8   2   9   -8.07   11.42   1
  -8   2   9   29.05   10.13   1
  -8   2  10  310.11   20.78   1
  -8   2  10  263.09   18.82   1
  -8   2  11  230.74   17.32   1
  -8   2  11  209.67   18.53   1
  -8   2  12  238.39   17.91   1
  -8   2  13   72.42   13.11   1
  -8   2  14   17.81   11.98   1
  -8   2  15   39.69   12.85   1
  -8   2  16   -2.92   11.42   1
  -8   2  17  126.79   15.09   1
  -8   2  18   54.76   13.32   1
  -8   2  19   73.10   14.02   1
  -8   2  20   19.10   13.02   1
  -8   2  21   65.93   14.78   1
  -8   2  22   27.56   13.86   1
  -8   2  23   24.01   14.80   1
  -8   2  24   14.44   15.28   1
  -8   2  25  107.95   18.49   1
  -8   2  26   74.48   17.95   1
  -8   2  27   20.61   18.16   1
  -8   3 -28   20.43   16.54   1
  -8   3 -27   15.29   13.76   1
  -8   3 -26   22.85   14.91   1
  -8   3 -25    9.00   13.86   1
  -8   3 -24   51.12   16.30   1
  -8   3 -23   99.20   16.73   1
  -8   3 -22   57.76   15.50   1
  -8   3 -21    3.57   13.19   1
  -8   3 -20   49.98   15.13   1
  -8   3 -19   26.52   15.04   1
  -8   3 -18   11.29   13.31   1
  -8   3 -17   20.43   13.29   1
  -8   3 -16  115.56   16.12   1
  -8   3 -15   31.81   14.44   1
  -8   3 -14  141.61   17.61   1
  -8   3 -13   83.91   15.39   1
  -8   3 -12   41.99   13.87   1
  -8   3 -11  138.53   17.18   1
  -8   3 -10   -5.24   11.27   1
  -8   3  -9   85.01   15.31   1
  -8   3  -8  -14.75   12.60   1
  -8   3  -7   13.10   12.53   1
  -8   3  -6  348.57   25.02   1
  -8   3  -5   52.85   13.52   1
  -8   3  -3   94.28   14.95   1
  -8   3  -2   39.94   13.02   1
  -8   3  -1   17.47   12.29   1
  -8   3   0   50.13   13.45   1
  -8   3   1   14.06   12.23   1
  -8   3   2   53.88   12.77   1
  -8   3   3   83.54   14.08   1
  -8   3   4    2.79   11.99   1
  -8   3   5   70.06   14.23   1
  -8   3   6  446.90   25.79   1
  -8   3   7  -13.54    9.49   1
  -8   3   7  -22.56   12.73   1
  -8   3   8   15.13   11.51   1
  -8   3   8    2.22    8.94   1
  -8   3   9   92.54   12.70   1
  -8   3   9  125.66   15.69   1
  -8   3  10    0.23   10.44   1
  -8   3  10   12.11   12.60   1
  -8   3  11  148.35   15.35   1
  -8   3  12   61.31   13.31   1
  -8   3  13  100.60   13.84   1
  -8   3  14  120.34   15.36   1
  -8   3  16  118.81   15.26   1
  -8   3  17   41.09   13.08   1
  -8   3  18    4.16   12.40   1
  -8   3  19   24.40   13.14   1
  -8   3  20   89.49   15.51   1
  -8   3  21   -8.35   13.87   1
  -8   3  23   99.80   17.58   1
  -8   3  24   30.91   15.57   1
  -8   3  25    6.25   15.10   1
  -8   4 -27   12.39   16.19   1
  -8   4 -26    7.40   14.85   1
  -8   4 -25  110.25   18.27   1
  -8   4 -24   35.52   15.26   1
  -8   4 -23   75.17   16.13   1
  -8   4 -22   67.40   15.93   1
  -8   4 -21    2.07   13.39   1
  -8   4 -19    7.24   14.80   1
  -8   4 -18  101.00   17.29   1
  -8   4 -17   80.28   15.77   1
  -8   4 -16   44.49   14.41   1
  -8   4 -14   -6.40   12.35   1
  -8   4 -13   51.27   14.18   1
  -8   4 -12   44.89   14.07   1
  -8   4 -11   35.52   12.99   1
  -8   4 -10   67.40   14.94   1
  -8   4  -9   16.73   11.29   1
  -8   4  -8   99.80   15.98   1
  -8   4  -7   49.28   14.32   1
  -8   4  -6   -7.95   11.00   1
  -8   4  -5  209.38   19.10   1
  -8   4  -4  109.62   16.12   1
  -8   4  -3   -4.00   12.76   1
  -8   4  -2   91.58   15.12   1
  -8   4  -1  141.61   16.66   1
  -8   4   0   24.70   13.22   1
  -8   4   1  121.22   16.74   1
  -8   4   2   81.00   15.48   1
  -8   4   3   10.69   11.71   1
  -8   4   4  106.30   15.88   1
  -8   4   5  178.22   18.42   1
  -8   4   6    7.95   12.30   1
  -8   4   7   35.28   13.78   1
  -8   4   8  101.81   15.34   1
  -8   4   9   25.91   13.13   1
  -8   4  10   87.80   15.37   1
  -8   4  16   19.89   13.47   1
  -8   4  18   90.44   15.98   1
  -8   4  19   18.92   13.66   1
  -8   4  20   26.21   14.95   1
  -8   4  21    0.88   14.21   1
  -8   4  22   62.73   16.16   1
  -8   4  23   54.17   17.22   1
  -8   5 -25  -19.54   16.44   1
  -8   5 -24   11.90   15.87   1
  -8   5 -23    9.86   14.57   1
  -8   5 -22   32.26   15.68   1
  -8   5 -21    0.22   14.88   1
  -8   5 -20    3.03   14.23   1
  -8   5 -18   25.20   14.06   1
  -8   5 -17   25.60   14.88   1
  -8   5 -16   27.04   14.04   1
  -8   5 -15   -5.15   13.85   1
  -8   5 -14   28.94   13.67   1
  -8   5 -13   67.90   15.82   1
  -8   5 -12   35.76   15.19   1
  -8   5 -11   51.98   14.71   1
  -8   5 -10   66.10   15.77   1
  -8   5  -9   39.44   14.57   1
  -8   5  -8   81.54   15.35   1
  -8   5  -6   33.18   14.28   1
  -8   5  -5  124.55   16.74   1
  -8   5  -4   31.70   12.05   1
  -8   5  -3   22.00   12.29   1
  -8   5  -2   14.59   12.91   1
  -8   5  -1   51.84   14.54   1
  -8   5   0  -10.63   12.32   1
  -8   5   1   55.20   13.67   1
  -8   5   2    8.24   13.60   1
  -8   5   3  -10.05   13.00   1
  -8   5   4   -3.39   12.77   1
  -8   5   5  119.90   16.42   1
  -8   5   7   53.73   14.37   1
  -8   5   8   80.46   16.33   1
  -8   5   9   72.42   15.32   1
  -8   6 -23   69.22   18.47   1
  -8   6 -22  -16.65   15.50   1
  -8   6 -21   17.81   16.04   1
  -8   6 -20   43.56   17.03   1
  -8   6 -19   19.27   15.89   1
  -8   6 -18   37.33   15.40   1
  -8   6 -17   16.73   15.62   1
  -8   6 -16  -21.53   15.78   1
  -8   6 -15    8.41   14.62   1
  -8   6 -14   -4.28   14.82   1
  -8   6 -13   25.40   15.52   1
  -8   6 -12   38.94   15.23   1
  -8   6 -11   60.68   15.74   1
  -8   6 -10   49.28   15.72   1
  -8   6  -9   96.83   16.33   1
  -8   6  -8   31.02   14.26   1
  -8   6  -7   36.60   14.16   1
  -8   6  -6   96.43   16.89   1
  -8   6  -5   14.90   12.35   1
  -8   6  -4   25.70   12.57   1
  -8   6  -3   17.31   12.65   1
  -8   6  -1   15.84   12.82   1
  -8   6   0    2.79   12.63   1
  -8   6   1   30.58   13.16   1
  -8   6   2   57.00   15.25   1
  -8   6   3   53.29   14.75   1
  -8   6   5   19.98   14.21   1
  -8   6   6  103.63   17.51   1
  -8   6   7   35.40   14.52   1
  -8   6   8   26.83   15.64   1
  -8   7 -21   35.88   17.37   1
  -8   7 -20    9.06   16.25   1
  -8   7 -17  125.66   20.18   1
  -8   7 -16   12.32   15.09   1
  -8   7 -15   77.26   17.93   1
  -8   7 -14   -4.41   15.62   1
  -8   7 -13   19.71   15.18   1
  -8   7 -12   33.99   15.97   1
  -8   7 -11   27.14   15.42   1
  -8   7 -10    1.10   13.88   1
  -8   7  -9    3.06   14.66   1
  -8   7  -8   -6.66   14.91   1
  -8   7  -7   29.16   14.36   1
  -8   7  -6   -6.50   13.41   1
  -8   7  -5   22.47   14.88   1
  -8   7  -4   24.70   15.80   1
  -8   7  -3  132.48   18.65   1
  -8   7  -1   25.00   14.80   1
  -8   7   0   48.86   15.80   1
  -8   7   1    3.28   14.66   1
  -8   7   2   26.21   14.03   1
  -8   7   3  106.30   17.94   1
  -8   7   4   30.69   15.62   1
  -8   7   5   25.30   14.99   1
  -8   7   6  -10.30   15.34   1
  -8   7   7   17.89   17.17   1
  -8   7   8  -22.56   18.24   1
  -8   8 -18  -13.40   17.79   1
  -8   8 -17   20.79   18.42   1
  -8   8 -16   45.70   18.93   1
  -8   8 -15   30.03   17.76   1
  -8   8 -14    9.00   16.62   1
  -8   8 -13  -13.18   16.34   1
  -8   8 -12    0.16   16.49   1
  -8   8 -11   22.28   16.90   1
  -8   8 -10   63.68   17.88   1
  -8   8  -9   41.86   17.47   1
  -8   8  -8    9.24   16.23   1
  -8   8  -7   53.58   17.42   1
  -8   8  -6    6.60   14.75   1
  -8   8  -5   13.62   14.76   1
  -8   8  -4    7.95   15.57   1
  -8   8  -3    8.41   15.49   1
  -8   8  -2  -13.91   15.96   1
  -8   8  -1   14.75   15.51   1
  -8   8   0   26.01   15.81   1
  -8   8   1   37.45   16.03   1
  -8   8   2    9.30   16.10   1
  -8   8   3  -29.48   17.16   1
  -8   8   4   20.07   16.49   1
  -8   8   5    9.99   16.94   1
  -8   8   6   15.29   17.99   1
  -8   8   7    9.30   17.45   1
  -8   9 -14    3.84   18.27   1
  -8   9 -13   24.11   17.77   1
  -8   9 -12   10.96   18.54   1
  -8   9 -11  -10.89   17.29   1
  -8   9 -10   10.69   16.74   1
  -8   9  -9   24.90   17.66   1
  -8   9  -8  -14.52   17.83   1
  -8   9  -7    4.16   15.50   1
  -8   9  -6   51.84   17.71   1
  -8   9  -5   -2.02   16.56   1
  -8   9  -4   93.51   20.31   1
  -8   9  -3   47.33   18.30   1
  -8   9  -2   17.72   17.09   1
  -8   9  -1   21.25   17.89   1
  -8   9   0   22.56   17.39   1
  -8   9   1   41.09   17.95   1
  -8   9   2   49.42   19.54   1
  -8   9   3   55.06   20.78   1
  -8   9   4   82.63   21.45   1
  -8   9   5  -22.56   18.81   1
  -8   9   6   20.70   20.48   1
  -8  10  -6   37.21   24.16   1
  -8  10  -5   -8.47   20.20   1
  -8  10  -4    7.73   20.24   1
  -8  10  -3  -29.27   21.32   1
  -8  10  -2   -3.39   19.87   1
  -8  10   0  -34.11   22.43   1
  -8  10   1   26.42   22.51   1
  -8  10   2   29.59   21.65   1
  -8  10   3   46.79   23.12   1
  -8  10   4   14.98   22.37   1
  -8  10   5   14.36   22.06   1
  -7 -10   4    2.07   14.83   1
  -7 -10   5  -10.63   14.67   1
  -7 -10   6   43.43   15.29   1
  -7 -10   7   11.63   13.50   1
  -7 -10   8   41.99   14.52   1
  -7 -10   9    6.60   14.19   1
  -7 -10  10   14.14   14.36   1
  -7 -10  11   84.27   17.44   1
  -7 -10  13   37.21   15.74   1
  -7  -9   2   12.18   11.87   1
  -7  -9   3   27.14   12.82   1
  -7  -9   4   -4.62   12.38   1
  -7  -9   5    8.12   12.43   1
  -7  -9   6   20.34   12.90   1
  -7  -9   7   45.02   13.96   1
  -7  -9   8   13.69   13.02   1
  -7  -9   9   36.12   14.54   1
  -7  -9  10    5.38   13.36   1
  -7  -9  11   16.00   13.76   1
  -7  -9  12    3.10   15.17   1
  -7  -9  13   27.77   15.07   1
  -7  -9  14   50.41   15.76   1
  -7  -9  15   11.56   15.10   1
  -7  -9  16   25.60   15.79   1
  -7  -9  17    0.83   14.89   1
  -7  -9  18   19.01   15.52   1
  -7  -8  -1   74.13   12.40   1
  -7  -8   0  -23.23   12.15   1
  -7  -8   1   88.17   13.71   1
  -7  -8   2   15.13   11.59   1
  -7  -8   3    6.55   11.37   1
  -7  -8   4   33.99   12.48   1
  -7  -8   5   87.24   14.76   1
  -7  -8   6  145.68   16.42   1
  -7  -8   7    4.75   12.69   1
  -7  -8   8   37.70   13.39   1
  -7  -8   9   88.36   14.85   1
  -7  -8  10   45.97   13.70   1
  -7  -8  11   -9.30   12.26   1
  -7  -8  12   26.32   12.83   1
  -7  -8  13   18.23   13.15   1
  -7  -8  14   17.06   13.55   1
  -7  -8  15    4.97   13.56   1
  -7  -8  17    1.46   14.81   1
  -7  -8  18   -1.99   15.00   1
  -7  -8  19   21.90   14.32   1
  -7  -8  20   -3.10   14.92   1
  -7  -8  21   51.70   18.55   1
  -7  -7  -3   31.25    9.95   1
  -7  -7  -2    5.95    9.22   1
  -7  -7  -1  132.94   13.37   1
  -7  -7   0   61.94   11.18   1
  -7  -7   1  113.00   14.03   1
  -7  -7   2    5.29   11.27   1
  -7  -7   3   37.21   11.35   1
  -7  -7   4   10.37   10.95   1
  -7  -7   5   38.81   11.84   1
  -7  -7   6   -2.28   10.39   1
  -7  -7   7   73.96   14.28   1
  -7  -7   8   32.26   12.16   1
  -7  -7   9    5.34   12.06   1
  -7  -7  10    2.50   11.63   1
  -7  -7  11   -1.69   12.38   1
  -7  -7  12    2.76   12.48   1
  -7  -7  13   39.69   13.86   1
  -7  -7  14   14.98   13.00   1
  -7  -7  15   -5.06   13.14   1
  -7  -7  16   15.05   13.27   1
  -7  -7  17   45.16   14.78   1
  -7  -7  18    9.73   14.04   1
  -7  -7  19   29.92   15.21   1
  -7  -7  20   79.21   17.80   1
  -7  -7  21   11.76   15.92   1
  -7  -7  22   21.25   15.49   1
  -7  -7  23   26.73   17.06   1
  -7  -7  24   21.34   18.57   1
  -7  -6 -26  -11.29   16.93   1
  -7  -6 -25   45.97   15.73   1
  -7  -6  -5  114.06   11.53   1
  -7  -6  -4    5.34    8.36   1
  -7  -6  -3  389.67   20.53   1
  -7  -6  -2   49.70   12.83   1
  -7  -6  -1  241.49   16.78   1
  -7  -6   0   11.09    9.52   1
  -7  -6   1  237.78   16.96   1
  -7  -6   2   60.22   11.17   1
  -7  -6   3  362.14   21.31   1
  -7  -6   4    4.80   10.12   1
  -7  -6   5   85.19   12.74   1
  -7  -6   6   31.47   11.89   1
  -7  -6   7  394.82   23.45   1
  -7  -6   8   69.89   12.87   1
  -7  -6   9  138.30   15.29   1
  -7  -6  10  107.74   15.36   1
  -7  -6  11  381.03   23.81   1
  -7  -6  12   19.98   12.34   1
  -7  -6  13   33.41   12.95   1
  -7  -6  14   73.44   14.40   1
  -7  -6  15   28.30   13.62   1
  -7  -6  16   10.89   12.54   1
  -7  -6  17   19.10   12.94   1
  -7  -6  18   33.76   14.06   1
  -7  -6  19   50.84   15.40   1
  -7  -6  20   40.70   15.44   1
  -7  -6  21  -15.29   15.56   1
  -7  -6  22    5.20   15.73   1
  -7  -6  23   11.36   14.69   1
  -7  -6  24    6.81   16.50   1
  -7  -6  25   -4.37   17.18   1
  -7  -6  26  -18.92   17.40   1
  -7  -5 -27    4.41   14.87   1
  -7  -5 -26   10.69   13.86   1
  -7  -5 -25   17.98   13.40   1
  -7  -5 -24   56.40   15.32   1
  -7  -5 -23    6.15   13.00   1
  -7  -5 -22   76.74   15.24   1
  -7  -5  -7  138.06   11.75   1
  -7  -5  -6   68.72    9.62   1
  -7  -5  -4   27.04    9.78   1
  -7  -5  -3    7.67    8.14   1
  -7  -5  -2   18.06    9.01   1
  -7  -5  -1  132.25   12.88   1
  -7  -5   0  131.79   12.86   1
  -7  -5   1  109.83   12.79   1
  -7  -5   2   33.41   10.29   1
  -7  -5   3    9.06    9.57   1
  -7  -5   4   13.62    9.59   1
  -7  -5   5   59.14   11.23   1
  -7  -5   6   70.39   11.91   1
  -7  -5   8    9.00   10.02   1
  -7  -5   9  170.56   15.93   1
  -7  -5  10  114.70   13.92   1
  -7  -5  11   81.90   13.58   1
  -7  -5  12  221.12   18.74   1
  -7  -5  13   11.29   11.89   1
  -7  -5  14   51.84   12.96   1
  -7  -5  15   43.82   13.64   1
  -7  -5  16   22.47   13.37   1
  -7  -5  17  102.01   15.96   1
  -7  -5  18  125.44   17.25   1
  -7  -5  20    8.94   14.77   1
  -7  -5  21   91.20   16.62   1
  -7  -5  22   53.88   16.00   1
  -7  -5  23   28.94   16.68   1
  -7  -5  25   15.76   16.44   1
  -7  -5  26    2.99   15.85   1
  -7  -5  27    6.60   17.22   1
  -7  -5  28   -5.38   16.75   1
  -7  -4 -27   25.60   15.38   1
  -7  -4 -26   53.14   15.16   1
  -7  -4 -25   15.76   13.74   1
  -7  -4 -24   12.74   12.57   1
  -7  -4 -22   60.06   14.41   1
  -7  -4 -21  120.56   16.03   1
  -7  -4 -20   78.68   14.19   1
  -7  -4 -19  209.09   18.22   1
  -7  -4 -18   -2.53   11.48   1
  -7  -4  -9  121.00   10.56   1
  -7  -4  -8   22.28    7.46   1
  -7  -4  -7   69.72    9.19   1
  -7  -4  -6   64.00    9.28   1
  -7  -4  -5   97.42   10.26   1
  -7  -4  -4   45.02    8.59   1
  -7  -4  -3  142.56   12.42   1
  -7  -4  -2   58.37    9.47   1
  -7  -4  -1  176.62   14.09   1
  -7  -4   0    1.39    7.95   1
  -7  -4   1  169.26   13.53   1
  -7  -4   2   53.58   10.54   1
  -7  -4   3  161.80   14.25   1
  -7  -4   5  116.42   12.95   1
  -7  -4   6   58.22   11.90   1
  -7  -4   7   73.62   12.53   1
  -7  -4   8   48.16   11.52   1
  -7  -4   9  139.24   13.92   1
  -7  -4  10   46.92   11.51   1
  -7  -4  11  121.66   13.46   1
  -7  -4  12   33.06   11.84   1
  -7  -4  13  118.37   14.58   1
  -7  -4  14   18.92   10.88   1
  -7  -4  16  -10.11   11.96   1
  -7  -4  17   28.09   13.04   1
  -7  -4  18    8.70   13.28   1
  -7  -4  19  223.80   20.35   1
  -7  -4  20   80.28   16.13   1
  -7  -4  21   99.40   17.15   1
  -7  -4  22   39.19   14.15   1
  -7  -4  23    9.73   13.98   1
  -7  -4  24   21.90   15.35   1
  -7  -4  25   -1.88   14.93   1
  -7  -4  26   58.68   16.85   1
  -7  -4  27   14.44   17.33   1
  -7  -4  28   18.84   18.49   1
  -7  -3 -27   -4.37   14.63   1
  -7  -3 -26    6.86   12.84   1
  -7  -3 -25   75.34   14.41   1
  -7  -3 -24   39.19   12.52   1
  -7  -3 -23   43.03   12.73   1
  -7  -3 -22   35.76   13.16   1
  -7  -3 -21   15.05   11.56   1
  -7  -3 -20  264.06   20.80   1
  -7  -3 -19  130.87   15.56   1
  -7  -3 -18   45.70   12.17   1
  -7  -3 -17   98.60   14.10   1
  -7  -3 -16   62.41   12.96   1
  -7  -3 -15  272.58   19.48   1
  -7  -3 -14   64.64   12.54   1
  -7  -3 -13   45.83   12.05   1
  -7  -3 -11   11.16    6.41   1
  -7  -3 -10  255.04   14.37   1
  -7  -3  -9   99.60    9.98   1
  -7  -3  -8   30.03    7.34   1
  -7  -3  -7  215.21   13.50   1
  -7  -3  -6   40.32    7.49   1
  -7  -3  -5   66.26    9.12   1
  -7  -3  -4   26.21    7.99   1
  -7  -3  -3   12.60    7.88   1
  -7  -3  -2   98.01   10.69   1
  -7  -3  -1   20.98    8.43   1
  -7  -3   0  110.25   10.92   1
  -7  -3   1   36.60    9.08   1
  -7  -3   2   98.80   11.93   1
  -7  -3   3   29.27    9.52   1
  -7  -3   4   27.25    9.40   1
  -7  -3   5   70.56   11.09   1
  -7  -3   6   61.31   10.96   1
  -7  -3   7  198.81   15.79   1
  -7  -3   8   29.16    9.72   1
  -7  -3   9   72.76   12.45   1
  -7  -3  10  223.80   17.95   1
  -7  -3  11   18.75   10.22   1
  -7  -3  12  118.37   14.58   1
  -7  -3  13   43.30   11.98   1
  -7  -3  14   89.49   13.62   1
  -7  -3  15  254.08   19.77   1
  -7  -3  16   55.50   13.41   1
  -7  -3  17   90.44   14.84   1
  -7  -3  18   51.41   13.91   1
  -7  -3  19  135.72   16.08   1
  -7  -3  20  285.95   21.98   1
  -7  -3  21   17.98   14.25   1
  -7  -3  22   12.11   14.20   1
  -7  -3  23   48.44   15.17   1
  -7  -3  24   49.84   15.67   1
  -7  -3  25   87.98   18.01   1
  -7  -3  26    3.20   15.22   1
  -7  -3  27  -13.99   16.76   1
  -7  -3  28   38.44   17.98   1
  -7  -3  29   27.67   19.46   1
  -7  -3  30   28.20   20.28   1
  -7  -2 -27   21.62   12.28   1
  -7  -2 -26   26.01   12.24   1
  -7  -2 -25    0.56   11.31   1
  -7  -2 -24   38.19   12.24   1
  -7  -2 -23    7.51   11.56   1
  -7  -2 -22    3.46   11.16   1
  -7  -2 -21   54.02   12.49   1
  -7  -2 -20    0.88   11.26   1
  -7  -2 -19  155.75   15.72   1
  -7  -2 -18   -6.10   11.07   1
  -7  -2 -17  114.49   13.91   1
  -7  -2 -16  227.71   17.50   1
  -7  -2 -15   54.32   12.38   1
  -7  -2 -14   50.27   11.20   1
  -7  -2 -13   69.22   12.15   1
  -7  -2 -12  253.45   18.15   1
  -7  -2 -11    3.80    9.83   1
  -7  -2 -10  172.92   15.78   1
  -7  -2  -9   -5.06   10.39   1
  -7  -2  -9   13.18    6.75   1
  -7  -2  -8   -4.54    9.20   1
  -7  -2  -8    0.72    5.97   1
  -7  -2  -7  166.93   15.25   1
  -7  -2  -7  150.06   11.76   1
  -7  -2  -6   43.69    8.06   1
  -7  -2  -5  319.69   20.03   1
  -7  -2  -5  325.44   16.96   1
  -7  -2  -4  192.38   14.70   1
  -7  -2  -4  179.83   12.61   1
  -7  -2  -3  187.69   16.17   1
  -7  -2  -3  209.67   13.90   1
  -7  -2  -2  321.48   20.80   1
  -7  -2  -2  369.02   18.44   1
  -7  -2  -1   52.42   11.15   1
  -7  -2  -1   51.41    9.32   1
  -7  -2   0  665.64   28.90   1
  -7  -2   0  691.16   31.02   1
  -7  -2   1   30.14    9.00   1
  -7  -2   2  348.94   19.05   1
  -7  -2   3  226.20   15.34   1
  -7  -2   4  185.23   13.88   1
  -7  -2   4  184.69   15.49   1
  -7  -2   5  337.46   19.10   1
  -7  -2   5  334.16   20.47   1
  -7  -2   6   58.37    9.93   1
  -7  -2   6   31.92   11.30   1
  -7  -2   7  166.15   14.69   1
  -7  -2   7  155.25   13.46   1
  -7  -2   8   -6.92    9.73   1
  -7  -2   8   -9.18    8.12   1
  -7  -2   9   13.40    9.81   1
  -7  -2   9   -3.57    9.34   1
  -7  -2  10  177.96   15.74   1
  -7  -2  10  192.93   15.56   1
  -7  -2  11    6.86    9.90   1
  -7  -2  11    3.06    9.38   1
  -7  -2  12  229.83   17.59   1
  -7  -2  12  246.49   17.90   1
  -7  -2  13   81.00   12.78   1
  -7  -2  14   44.36   12.52   1
  -7  -2  15   53.00   11.79   1
  -7  -2  16  203.92   17.99   1
  -7  -2  17  115.56   15.26   1
  -7  -2  18   30.58   13.05   1
  -7  -2  19  115.13   16.52   1
  -7  -2  20   15.60   13.59   1
  -7  -2  21   48.44   14.89   1
  -7  -2  22    3.80   14.31   1
  -7  -2  23   13.91   14.47   1
  -7  -2  24   43.30   15.66   1
  -7  -2  25    5.06   13.95   1
  -7  -2  26   20.61   15.16   1
  -7  -2  27    5.52   16.17   1
  -7  -2  28   34.34   17.70   1
  -7  -2  29   40.83   18.15   1
  -7  -2  30   16.81   18.70   1
  -7  -2  31   -0.88   20.29   1
  -7  -1 -27    6.20   11.35   1
  -7  -1 -26    9.61   10.79   1
  -7  -1 -25    7.56   10.56   1
  -7  -1 -24   36.72   11.88   1
  -7  -1 -23   17.64   12.01   1
  -7  -1 -22  169.78   16.16   1
  -7  -1 -21  122.10   14.36   1
  -7  -1 -20   34.69   11.54   1
  -7  -1 -19  152.77   15.33   1
  -7  -1 -18   46.24   11.42   1
  -7  -1 -16   74.82   12.46   1
  -7  -1 -15  809.97   36.43   1
  -7  -1 -14   48.44   11.55   1
  -7  -1 -13   40.32   10.67   1
  -7  -1 -12    8.82   10.04   1
  -7  -1 -11   75.52   12.34   1
  -7  -1 -10   36.24   11.20   1
  -7  -1  -9   42.51   11.21   1
  -7  -1  -8   48.86   11.04   1
  -7  -1  -7  621.01   29.90   1
  -7  -1  -7  620.01   26.89   1
  -7  -1  -6   32.72    7.66   1
  -7  -1  -5    7.02    6.52   1
  -7  -1  -5    7.62    9.60   1
  -7  -1  -4  657.92   27.70   1
  -7  -1  -4  684.35   30.87   1
  -7  -1  -3   -1.72    7.13   1
  -7  -1  -3    8.24    9.93   1
  -7  -1  -2  359.10   20.85   1
  -7  -1  -2  349.69   17.95   1
  -7  -1  -1   19.62    7.80   1
  -7  -1  -1   37.33   10.51   1
  -7  -1   0    9.55    7.05   1
  -7  -1   0   31.70   10.13   1
  -7  -1   1   29.16    7.99   1
  -7  -1   1   36.48   10.51   1
  -7  -1   2  321.48   17.93   1
  -7  -1   2  326.16   20.23   1
  -7  -1   3    3.84   10.35   1
  -7  -1   3    5.20    8.03   1
  -7  -1   4  649.74   30.08   1
  -7  -1   4  610.58   28.17   1
  -7  -1   5   15.60   10.35   1
  -7  -1   5    4.28    7.04   1
  -7  -1   6   38.07   10.74   1
  -7  -1   6   31.81    9.36   1
  -7  -1   7  633.53   28.69   1
  -7  -1   7  628.50   29.58   1
  -7  -1   8   66.42   10.76   1
  -7  -1   8   53.58   11.13   1
  -7  -1   9   53.29   10.07   1
  -7  -1   9   28.62   10.49   1
  -7  -1  10   27.98    8.36   1
  -7  -1  10   68.89   11.29   1
  -7  -1  11   97.42   12.63   1
  -7  -1  11   82.99   12.21   1
  -7  -1  12   14.36   10.08   1
  -7  -1  12   -8.01   10.30   1
  -7  -1  13   28.09   10.28   1
  -7  -1  14   80.64   12.93   1
  -7  -1  15  858.49   37.50   1
  -7  -1  16   71.40   14.20   1
  -7  -1  17   55.06   12.91   1
  -7  -1  18   52.85   12.94   1
  -7  -1  19  144.48   16.59   1
  -7  -1  20   18.06   12.07   1
  -7  -1  21  120.78   16.05   1
  -7  -1  22  187.69   18.36   1
  -7  -1  23   34.11   14.02   1
  -7  -1  24   35.40   13.92   1
  -7  -1  25   -0.09   14.05   1
  -7  -1  26   11.29   15.12   1
  -7  -1  27    9.00   15.90   1
  -7  -1  28   46.24   18.36   1
  -7  -1  29   41.22   18.75   1
  -7  -1  30   26.01   19.07   1
  -7  -1  31   50.84   20.25   1
  -7   0 -27  -12.53   11.54   1
  -7   0 -26  163.07   16.35   1
  -7   0 -25    4.12   11.37   1
  -7   0 -24   12.53   11.40   1
  -7   0 -23    6.60   11.00   1
  -7   0 -22   -1.08   10.38   1
  -7   0 -21    7.13   11.37   1
  -7   0 -20  133.17   15.00   1
  -7   0 -19   13.18   10.82   1
  -7   0 -18  673.40   33.22   1
  -7   0 -16  115.99   14.00   1
  -7   0 -15   36.97   11.67   1
  -7   0 -14   42.51   11.08   1
  -7   0 -13   13.47   10.35   1
  -7   0 -12  140.42   14.22   1
  -7   0 -11   11.90    9.66   1
  -7   0 -10  211.70   16.01   1
  -7   0  -9   11.97   10.10   1
  -7   0  -8  232.87   17.40   1
  -7   0  -7    8.82    9.21   1
  -7   0  -6   41.99   10.63   1
  -7   0  -5  -10.37    7.47   1
  -7   0  -5   -2.69    9.51   1
  -7   0  -4  193.49   15.86   1
  -7   0  -4  209.67   13.61   1
  -7   0  -3  123.65   13.57   1
  -7   0  -3  128.60   10.89   1
  -7   0  -2   72.59    9.20   1
  -7   0  -2   84.82   12.16   1
  -7   0  -1  117.72   13.24   1
  -7   0  -1  138.77   11.31   1
  -7   0   1  131.33   13.75   1
  -7   0   1  129.96   11.63   1
  -7   0   2   62.41    9.64   1
  -7   0   2   48.16   10.97   1
  -7   0   3  135.72   13.98   1
  -7   0   3  121.22   11.45   1
  -7   0   4  167.18   15.26   1
  -7   0   4  222.90   14.63   1
  -7   0   5   -2.56    9.54   1
  -7   0   5   13.69    8.58   1
  -7   0   6   53.29   10.80   1
  -7   0   6   55.50    9.68   1
  -7   0   7    5.66    7.90   1
  -7   0   7   -3.03    9.64   1
  -7   0   8  247.12   16.35   1
  -7   0   8  277.89   17.34   1
  -7   0   9   32.83    9.40   1
  -7   0  10  226.20   16.54   1
  -7   0  10  229.22   15.44   1
  -7   0  11   11.97    9.62   1
  -7   0  11   -4.08    8.81   1
  -7   0  12  125.66   13.90   1
  -7   0  12  148.60   14.14   1
  -7   0  13   10.18    9.76   1
  -7   0  14   52.27   11.57   1
  -7   0  15   36.84   11.53   1
  -7   0  16  112.78   14.23   1
  -7   0  17  371.33   22.35   1
  -7   0  18  743.65   34.91   1
  -7   0  19   17.81   13.00   1
  -7   0  20  152.77   17.06   1
  -7   0  21   12.53   12.67   1
  -7   0  22  -10.30   12.71   1
  -7   0  23   -3.53   12.93   1
  -7   0  24   -8.18   13.44   1
  -7   0  25    8.35   14.16   1
  -7   0  26  125.44   18.82   1
  -7   0  27   -3.42   15.21   1
  -7   0  28    0.77   16.39   1
  -7   0  29  -22.00   17.73   1
  -7   0  30    8.18   19.22   1
  -7   1 -27   19.27   12.03   1
  -7   1 -26    7.08   10.80   1
  -7   1 -25    4.45   11.10   1
  -7   1 -24   20.16   11.49   1
  -7   1 -23   27.88   12.04   1
  -7   1 -22  194.60   17.02   1
  -7   1 -21  134.56   15.08   1
  -7   1 -20   30.80   11.54   1
  -7   1 -19  160.78   15.72   1
  -7   1 -18   63.84   12.30   1
  -7   1 -16  114.70   14.14   1
  -7   1 -15  801.46   36.80   1
  -7   1 -14   54.76   11.69   1
  -7   1 -13   23.33   10.34   1
  -7   1 -12    5.76   10.42   1
  -7   1 -11   73.79   12.89   1
  -7   1 -10   51.55   11.92   1
  -7   1  -9   24.30   10.35   1
  -7   1  -7  635.54   29.75   1
  -7   1  -6   37.82   11.07   1
  -7   1  -5    4.28    9.69   1
  -7   1  -4  658.44   30.79   1
  -7   1  -3    2.02    9.26   1
  -7   1  -2  326.16   18.42   1
  -7   1  -2  341.14   20.32   1
  -7   1  -1   42.25   10.53   1
  -7   1  -1   24.60    8.13   1
  -7   1   0    6.45    9.35   1
  -7   1   0   24.80    8.07   1
  -7   1   1   23.81    7.32   1
  -7   1   1   28.09   10.39   1
  -7   1   2  326.89   20.25   1
  -7   1   2  330.15   18.90   1
  -7   1   3   16.40   10.29   1
  -7   1   3    9.30    8.11   1
  -7   1   4  627.50   28.56   1
  -7   1   4  625.50   30.01   1
  -7   1   5   13.03    7.51   1
  -7   1   5   11.42    9.67   1
  -7   1   6   35.88   10.54   1
  -7   1   7  594.38   29.26   1
  -7   1   7  621.50   28.42   1
  -7   1   8   50.98   11.00   1
  -7   1   9   42.12    9.73   1
  -7   1   9   41.86   10.74   1
  -7   1  10   45.70   10.55   1
  -7   1  10   57.00   10.87   1
  -7   1  11  103.43   12.41   1
  -7   1  11  105.27   12.52   1
  -7   1  12    9.18    9.64   1
  -7   1  12    4.04    9.05   1
  -7   1  13   39.82    9.97   1
  -7   1  14   60.68   11.53   1
  -7   1  15  768.95   35.49   1
  -7   1  16  109.62   14.03   1
  -7   1  17   34.22   11.47   1
  -7   1  19  148.35   15.83   1
  -7   1  20   66.75   13.24   1
  -7   1  21  145.93   16.43   1
  -7   1  22  175.56   16.96   1
  -7   1  24   47.89   13.42   1
  -7   1  25   -1.21   13.38   1
  -7   1  26    5.57   14.25   1
  -7   1  27    7.34   15.23   1
  -7   1  28   22.28   15.67   1
  -7   2 -28  -25.10   14.73   1
  -7   2 -27   -3.69   12.56   1
  -7   2 -26    8.76   12.08   1
  -7   2 -25    7.56   11.44   1
  -7   2 -24   36.36   11.94   1
  -7   2 -23   -4.58   11.73   1
  -7   2 -22   -2.22   10.76   1
  -7   2 -21   38.56   12.42   1
  -7   2 -20  -11.09   12.52   1
  -7   2 -19  135.49   15.60   1
  -7   2 -18    5.90   10.74   1
  -7   2 -17  102.82   14.40   1
  -7   2 -16  181.44   17.24   1
  -7   2 -15   51.41   12.33   1
  -7   2 -14   39.06   11.75   1
  -7   2 -13   71.40   13.35   1
  -7   2 -12  227.10   18.08   1
  -7   2 -11   12.39    9.79   1
  -7   2 -10  167.44   16.05   1
  -7   2  -9    7.95   10.32   1
  -7   2  -8   -8.12   11.11   1
  -7   2  -7  172.92   15.78   1
  -7   2  -6   47.06   11.25   1
  -7   2  -5  310.46   19.73   1
  -7   2  -4  160.28   15.19   1
  -7   2  -3  236.85   17.24   1
  -7   2  -2  351.19   20.99   1
  -7   2   0  663.06   31.42   1
  -7   2   1   48.58   11.43   1
  -7   2   2  367.49   21.47   1
  -7   2   2  324.36   18.73   1
  -7   2   3  242.42   17.13   1
  -7   2   3  199.09   15.52   1
  -7   2   4  202.78   15.66   1
  -7   2   4  157.75   13.06   1
  -7   2   5  303.11   18.11   1
  -7   2   5  293.44   19.87   1
  -7   2   6   41.73   10.59   1
  -7   2   7  154.50   14.92   1
  -7   2   7  150.31   13.49   1
  -7   2   8    6.97    8.61   1
  -7   2   8    4.00    9.60   1
  -7   2   9   -7.45    9.72   1
  -7   2  10  168.22   14.79   1
  -7   2  10  166.41   13.93   1
  -7   2  11    8.18    9.95   1
  -7   2  11    1.99    9.45   1
  -7   2  12  247.43   17.93   1
  -7   2  12  260.82   17.44   1
  -7   2  13   95.65   12.32   1
  -7   2  14   45.70   10.28   1
  -7   2  15   54.46   11.51   1
  -7   2  16  207.65   16.43   1
  -7   2  17  147.62   15.07   1
  -7   2  18   -4.20   10.70   1
  -7   2  19  154.75   15.43   1
  -7   2  20   15.52   11.98   1
  -7   2  21   17.72   11.28   1
  -7   2  22   12.18   11.24   1
  -7   2  23   -5.02   11.78   1
  -7   2  24   14.36   13.72   1
  -7   2  25    6.86   13.52   1
  -7   2  26   25.81   14.33   1
  -7   3 -28   -4.37   19.35   1
  -7   3 -27   25.50   14.24   1
  -7   3 -26    1.30   11.79   1
  -7   3 -25   85.56   14.24   1
  -7   3 -24   31.92   12.54   1
  -7   3 -23   15.68   12.28   1
  -7   3 -22   13.25   11.50   1
  -7   3 -21   30.14   12.74   1
  -7   3 -20  273.24   20.83   1
  -7   3 -19  122.54   15.06   1
  -7   3 -18   22.66   11.42   1
  -7   3 -17   90.25   14.06   1
  -7   3 -16   55.06   13.06   1
  -7   3 -15  266.34   19.58   1
  -7   3 -14   63.68   12.93   1
  -7   3 -13   56.85   12.67   1
  -7   3 -12  126.56   14.85   1
  -7   3 -11  -12.74   11.35   1
  -7   3 -10  268.96   19.02   1
  -7   3  -9   84.46   13.42   1
  -7   3  -8   31.02   11.03   1
  -7   3  -7  203.06   17.10   1
  -7   3  -6   50.69   11.11   1
  -7   3  -5   40.70   11.10   1
  -7   3  -4    7.51    9.92   1
  -7   3  -3   29.59   11.10   1
  -7   3  -2   94.67   13.62   1
  -7   3  -1   36.00   11.40   1
  -7   3   0   74.48   12.94   1
  -7   3   1   25.60   11.33   1
  -7   3   2  106.92   13.65   1
  -7   3   3   14.06   10.50   1
  -7   3   4   40.96   10.62   1
  -7   3   5   60.84   12.01   1
  -7   3   6   29.05   10.56   1
  -7   3   7  201.64   16.76   1
  -7   3   7  192.65   14.44   1
  -7   3   8   46.24    9.79   1
  -7   3   9   82.99   12.94   1
  -7   3   9   83.17   11.49   1
  -7   3  10  278.89   19.04   1
  -7   3  10  251.54   16.81   1
  -7   3  11   18.58   10.69   1
  -7   3  11   19.18    8.76   1
  -7   3  12  148.60   13.90   1
  -7   3  13   56.55   11.43   1
  -7   3  14   71.06   12.14   1
  -7   3  15  295.50   19.60   1
  -7   3  16   82.08   13.23   1
  -7   3  17   91.58   13.02   1
  -7   3  18   21.72   11.00   1
  -7   3  19  104.04   14.08   1
  -7   3  20  276.22   19.94   1
  -7   3  21   31.25   11.85   1
  -7   3  22   -1.25   12.72   1
  -7   3  23   22.18   12.81   1
  -7   3  24   47.20   14.01   1
  -7   3  25  100.80   16.26   1
  -7   4 -28    8.88   13.71   1
  -7   4 -27   13.25   13.69   1
  -7   4 -26   92.93   16.00   1
  -7   4 -25   -2.37   12.69   1
  -7   4 -24   -3.53   13.24   1
  -7   4 -23   -0.55   12.37   1
  -7   4 -22   11.97   12.59   1
  -7   4 -21  103.02   15.02   1
  -7   4 -20   57.91   14.92   1
  -7   4 -19  216.38   19.12   1
  -7   4 -18   -5.71   11.90   1
  -7   4 -17    2.13   11.62   1
  -7   4 -16   -1.80   11.26   1
  -7   4 -15   47.47   12.82   1
  -7   4 -14    1.49   11.05   1
  -7   4 -13  102.82   14.40   1
  -7   4 -12   13.18    9.95   1
  -7   4 -11  105.06   14.76   1
  -7   4 -10   65.93   12.67   1
  -7   4  -9  124.77   15.19   1
  -7   4  -8   14.36    9.55   1
  -7   4  -7   70.39   13.09   1
  -7   4  -6   57.46   13.04   1
  -7   4  -5  108.99   13.15   1
  -7   4  -3  163.58   15.86   1
  -7   4  -2   52.85   11.78   1
  -7   4  -1  159.01   15.89   1
  -7   4   0   16.73   10.55   1
  -7   4   1  192.38   16.92   1
  -7   4   2   36.12   11.30   1
  -7   4   3  181.17   16.69   1
  -7   4   4   24.01   11.37   1
  -7   4   5  133.17   14.08   1
  -7   4   6   66.75   12.58   1
  -7   4   7   61.15   12.04   1
  -7   4   8   36.84   11.65   1
  -7   4   9  126.11   14.37   1
  -7   4  10   45.02   12.35   1
  -7   4  11  118.37   14.80   1
  -7   4  14   19.36   10.91   1
  -7   4  15   16.40   10.37   1
  -7   4  16    4.45   10.76   1
  -7   4  17    8.58   10.96   1
  -7   4  18   11.29   11.69   1
  -7   4  19  230.74   18.23   1
  -7   4  20   68.23   14.37   1
  -7   4  21  108.99   15.45   1
  -7   4  22   76.21   14.67   1
  -7   5 -28  -18.66   15.38   1
  -7   5 -27    4.67   15.47   1
  -7   5 -26    4.20   13.49   1
  -7   5 -25   15.52   14.50   1
  -7   5 -24   53.14   15.16   1
  -7   5 -23   28.30   14.26   1
  -7   5 -22   84.09   15.77   1
  -7   5 -21  114.92   17.15   1
  -7   5 -20   19.54   13.35   1
  -7   5 -19   21.34   12.57   1
  -7   5 -18  132.71   16.59   1
  -7   5 -17   81.72   15.19   1
  -7   5 -16   21.62   12.37   1
  -7   5 -15   50.13   13.59   1
  -7   5 -14   30.91   12.79   1
  -7   5 -13   37.33   11.85   1
  -7   5 -12  201.92   18.47   1
  -7   5 -11   73.10   13.51   1
  -7   5 -10  115.35   15.25   1
  -7   5  -9  117.72   14.97   1
  -7   5  -8   16.73   11.94   1
  -7   5  -7  126.56   15.75   1
  -7   5  -6   64.80   11.91   1
  -7   5  -5   51.12   12.44   1
  -7   5  -4   40.45   12.21   1
  -7   5  -3   14.06   11.32   1
  -7   5  -1  138.53   15.77   1
  -7   5   0  164.61   16.68   1
  -7   5   1  109.20   15.26   1
  -7   5   2   11.56   10.40   1
  -7   5   3    6.76   10.92   1
  -7   5   4   -2.10   11.14   1
  -7   5   5   47.89   12.04   1
  -7   5   6   84.46   14.15   1
  -7   5   7   97.81   14.24   1
  -7   5   8   -2.07   11.29   1
  -7   5   9  151.78   17.00   1
  -7   5  10  100.60   14.64   1
  -7   6 -25  -10.56   15.60   1
  -7   6 -24   29.59   15.34   1
  -7   6 -23   -5.38   14.29   1
  -7   6 -22  -15.68   14.34   1
  -7   6 -21   10.50   14.06   1
  -7   6 -20   24.50   13.86   1
  -7   6 -19   35.28   14.85   1
  -7   6 -18   28.94   14.20   1
  -7   6 -16   26.21   13.00   1
  -7   6 -15   40.83   13.67   1
  -7   6 -14   60.68   15.11   1
  -7   6 -13    6.71   11.71   1
  -7   6 -12   19.45   13.32   1
  -7   6 -11  401.60   25.65   1
  -7   6 -10  108.37   16.03   1
  -7   6  -9  114.28   15.39   1
  -7   6  -8   11.76   12.28   1
  -7   6  -7  349.32   24.30   1
  -7   6  -6   20.61   12.98   1
  -7   6  -5   82.45   13.80   1
  -7   6  -4   27.25   12.01   1
  -7   6  -3  337.46   23.88   1
  -7   6  -2   40.20   13.44   1
  -7   6  -1  176.36   18.33   1
  -7   6   0   12.11   11.62   1
  -7   6   1  214.92   19.06   1
  -7   6   2   49.70   13.82   1
  -7   6   3  329.06   23.58   1
  -7   6   4    3.03   11.38   1
  -7   6   5   93.12   15.83   1
  -7   6   6    0.72   11.99   1
  -7   6   7  388.09   25.22   1
  -7   6   9  121.00   17.38   1
  -7   6  10  130.42   17.36   1
  -7   7 -24   11.63   15.89   1
  -7   7 -23   29.59   16.54   1
  -7   7 -22   45.16   16.53   1
  -7   7 -21   26.73   16.54   1
  -7   7 -20   82.81   18.38   1
  -7   7 -18    2.92   14.47   1
  -7   7 -17   42.12   16.10   1
  -7   7 -16    8.53   14.72   1
  -7   7 -14    1.59   13.61   1
  -7   7 -13   77.44   16.72   1
  -7   7 -12   16.65   13.30   1
  -7   7 -11   -7.02   14.05   1
  -7   7 -10   14.75   13.13   1
  -7   7  -9   17.98   14.33   1
  -7   7  -8   21.53   14.38   1
  -7   7  -7   87.61   15.91   1
  -7   7  -6    1.77   12.48   1
  -7   7  -5   54.32   14.59   1
  -7   7  -4   15.05   13.04   1
  -7   7  -3   14.29   13.23   1
  -7   7  -2   24.40   13.73   1
  -7   7  -1  129.73   17.09   1
  -7   7   0   50.84   14.55   1
  -7   7   1  139.95   17.04   1
  -7   7   2   20.98   13.10   1
  -7   7   3   21.90   13.95   1
  -7   7   4  -23.62   14.19   1
  -7   7   5   42.77   14.52   1
  -7   7   6   27.35   14.02   1
  -7   7   7   95.45   15.83   1
  -7   7   8   -4.58   13.70   1
  -7   7   9   30.25   15.51   1
  -7   8 -21   33.64   17.63   1
  -7   8 -20   21.07   15.79   1
  -7   8 -19   13.40   15.96   1
  -7   8 -18   38.44   17.24   1
  -7   8 -17    7.45   14.91   1
  -7   8 -16    6.25   15.30   1
  -7   8 -15   -2.50   15.20   1
  -7   8 -14   21.62   14.88   1
  -7   8 -13    8.53   15.24   1
  -7   8 -12   -7.51   14.19   1
  -7   8 -11  -13.62   15.65   1
  -7   8 -10   25.70   15.72   1
  -7   8  -9   90.25   17.67   1
  -7   8  -8   20.61   15.89   1
  -7   8  -7   12.18   15.43   1
  -7   8  -6  163.58   19.44   1
  -7   8  -5   77.97   15.72   1
  -7   8  -4    8.07   12.95   1
  -7   8  -3    1.37   13.24   1
  -7   8  -2   31.14   14.06   1
  -7   8  -1   92.35   15.76   1
  -7   8   0   22.18   14.32   1
  -7   8   1   83.17   16.96   1
  -7   8   2   45.16   15.32   1
  -7   8   3    6.50   13.92   1
  -7   8   4   30.58   16.15   1
  -7   8   5   54.17   16.93   1
  -7   8   6  143.28   19.87   1
  -7   8   7   16.81   16.73   1
  -7   8   8   56.85   18.70   1
  -7   9 -17   17.98   25.78   1
  -7   9 -16   46.24   17.54   1
  -7   9 -15    8.12   16.47   1
  -7   9 -14   10.05   17.12   1
  -7   9 -13    6.00   16.32   1
  -7   9 -12   12.89   16.59   1
  -7   9 -11    9.61   16.62   1
  -7   9 -10   39.69   16.00   1
  -7   9  -9  -19.54   16.00   1
  -7   9  -8   13.10   15.64   1
  -7   9  -7   18.75   16.63   1
  -7   9  -6   34.46   15.61   1
  -7   9  -5  -17.98   14.59   1
  -7   9  -4   -1.82   14.26   1
  -7   9  -3   42.64   15.02   1
  -7   9  -2  -19.18   15.15   1
  -7   9  -1    4.58   14.72   1
  -7   9   0   25.10   15.63   1
  -7   9   1   43.96   16.31   1
  -7   9   2   23.52   16.88   1
  -7   9   3    8.88   15.50   1
  -7   9   4   10.50   16.07   1
  -7   9   5   13.76   16.84   1
  -7   9   6   28.20   16.67   1
  -7  10 -13   17.06   19.00   1
  -7  10 -12    7.95   19.06   1
  -7  10 -11   63.52   19.29   1
  -7  10 -10   22.66   18.37   1
  -7  10  -9   33.52   18.30   1
  -7  10  -8   29.48   17.81   1
  -7  10  -7   -3.69   16.74   1
  -7  10  -6   63.04   18.90   1
  -7  10  -5   20.43   17.63   1
  -7  10  -4   30.36   17.30   1
  -7  10  -3    2.59   15.84   1
  -7  10  -2   40.96   17.66   1
  -7  10  -1   36.48   18.48   1
  -7  10   0   90.63   20.18   1
  -7  10   1   47.75   18.52   1
  -7  10   2   57.91   20.39   1
  -7  10   3  -11.63   20.19   1
  -7  10   4   -6.55   24.37   1
  -7  10   5   16.73   20.29   1
  -7  10   6   66.75   22.39   1
  -7  11  -1   35.28   21.74   1
  -7  11   0    9.55   22.19   1
  -7  11   1   12.82   22.12   1
  -6 -11   5   -1.32   13.89   1
  -6 -11   6   75.86   16.72   1
  -6 -11   7   27.04   16.22   1
  -6 -11   8  -23.04   15.94   1
  -6 -11   9   -9.49   15.77   1
  -6 -11  10   42.64   16.06   1
  -6 -10   2   -9.36   12.12   1
  -6 -10   3    2.02   11.79   1
  -6 -10   4   20.98   12.92   1
  -6 -10   5   21.25   13.18   1
  -6 -10   6   21.07   13.49   1
  -6 -10   7   83.91   15.21   1
  -6 -10   8   -9.00   13.08   1
  -6 -10   9    7.24   12.32   1
  -6 -10  10   16.08   12.59   1
  -6 -10  11   17.31   14.06   1
  -6 -10  12   22.47   14.69   1
  -6 -10  13  -14.14   14.36   1
  -6 -10  14   -4.58   14.42   1
  -6 -10  16   25.00   15.20   1
  -6  -9   0   -2.16    9.61   1
  -6  -9   1    5.52   10.34   1
  -6  -9   2    9.06   10.78   1
  -6  -9   3   10.11   10.81   1
  -6  -9   4   14.14   11.43   1
  -6  -9   5  122.77   15.29   1
  -6  -9   6    6.45   11.99   1
  -6  -9   7   54.02   13.08   1
  -6  -9   8    8.53   11.39   1
  -6  -9   9   37.58   13.36   1
  -6  -9  11   27.67   13.36   1
  -6  -9  12   41.47   14.04   1
  -6  -9  13    8.18   13.27   1
  -6  -9  14   27.46   13.73   1
  -6  -9  15   -6.05   13.19   1
  -6  -9  16   -2.34   13.98   1
  -6  -9  17   33.64   15.31   1
  -6  -9  18   30.69   15.84   1
  -6  -9  19   43.30   15.79   1
  -6  -8  -2   14.44    8.59   1
  -6  -8  -1   -0.85    8.74   1
  -6  -8   0   15.44    9.59   1
  -6  -8   1   14.98    9.44   1
  -6  -8   2   42.64   11.10   1
  -6  -8   3   82.99   12.75   1
  -6  -8   4   29.27   11.25   1
  -6  -8   5    3.20   10.81   1
  -6  -8   6   16.08   11.23   1
  -6  -8   7    9.12   10.87   1
  -6  -8   8   -7.73   11.51   1
  -6  -8   9   49.00   12.74   1
  -6  -8  10   81.72   14.46   1
  -6  -8  11   -6.40   12.19   1
  -6  -8  12   21.90   12.64   1
  -6  -8  13   48.16   13.32   1
  -6  -8  14   33.29   13.04   1
  -6  -8  15   20.52   13.50   1
  -6  -8  16    2.76   12.78   1
  -6  -8  17   27.25   14.30   1
  -6  -8  18   17.64   14.78   1
  -6  -8  19   -4.67   14.17   1
  -6  -8  20    8.01   14.43   1
  -6  -8  21   11.22   16.15   1
  -6  -8  22   23.81   16.98   1
  -6  -8  23  -13.69   15.47   1
  -6  -8  24    9.30   17.93   1
  -6  -7  -5   95.06   11.11   1
  -6  -7  -3   69.22   10.48   1
  -6  -7  -2   92.54   11.93   1
  -6  -7  -1  183.87   14.64   1
  -6  -7   0    9.86    9.36   1
  -6  -7   1  174.24   14.78   1
  -6  -7   2   81.72   11.57   1
  -6  -7   3   57.76   11.10   1
  -6  -7   4   65.93   11.21   1
  -6  -7   5   84.46   12.31   1
  -6  -7   7   16.81   10.50   1
  -6  -7   8    9.30   10.80   1
  -6  -7   9   -6.15   10.32   1
  -6  -7  10   10.43   10.27   1
  -6  -7  11  243.36   19.03   1
  -6  -7  12   17.72   11.70   1
  -6  -7  13   61.00   13.12   1
  -6  -7  15    0.71   11.94   1
  -6  -7  16   26.83   13.36   1
  -6  -7  17    9.24   12.95   1
  -6  -7  18   23.62   12.54   1
  -6  -7  19   40.58   14.65   1
  -6  -7  20    7.29   13.93   1
  -6  -7  21   -1.61   14.30   1
  -6  -7  22   10.76   13.91   1
  -6  -7  23   11.83   15.07   1
  -6  -7  24  -10.37   15.65   1
  -6  -7  25   12.89   15.72   1
  -6  -7  26   36.36   17.49   1
  -6  -6 -27   -7.67   13.63   1
  -6  -6  -7   58.06    9.14   1
  -6  -6  -6   33.64    7.77   1
  -6  -6  -5   -2.62    7.55   1
  -6  -6  -4   17.64    8.40   1
  -6  -6  -3  163.84   13.06   1
  -6  -6  -2  286.29   17.26   1
  -6  -6  -1  408.04   21.01   1
  -6  -6   0  205.35   14.62   1
  -6  -6   1  393.63   21.03   1
  -6  -6   2  290.70   18.07   1
  -6  -6   3  145.20   13.50   1
  -6  -6   4   12.18    8.93   1
  -6  -6   5   10.82    9.28   1
  -6  -6   6   25.91    9.77   1
  -6  -6   7   57.91   11.57   1
  -6  -6   8  245.86   17.56   1
  -6  -6   9  386.91   22.82   1
  -6  -6  10   25.10   10.52   1
  -6  -6  11    6.50    9.44   1
  -6  -6  12  122.10   13.92   1
  -6  -6  13   61.00   12.81   1
  -6  -6  14   -0.19   11.06   1
  -6  -6  15   28.62   12.20   1
  -6  -6  16   75.52   14.43   1
  -6  -6  17   80.46   15.07   1
  -6  -6  18    6.40   12.25   1
  -6  -6  19   19.01   11.86   1
  -6  -6  20   97.61   16.01   1
  -6  -6  21   50.27   15.31   1
  -6  -6  22   20.98   14.29   1
  -6  -6  23   20.52   14.50   1
  -6  -6  24   32.72   14.87   1
  -6  -6  25   22.18   15.17   1
  -6  -6  26   30.14   16.69   1
  -6  -6  27    7.62   16.67   1
  -6  -6  28    8.94   18.24   1
  -6  -5 -27    1.35   12.78   1
  -6  -5 -26   49.14   13.46   1
  -6  -5 -25   48.86   12.58   1
  -6  -5 -24   93.12   14.09   1
  -6  -5  -8   51.98    7.50   1
  -6  -5  -7  130.19   10.27   1
  -6  -5  -6   20.98    7.05   1
  -6  -5  -5  145.68   11.35   1
  -6  -5  -4   34.46    7.87   1
  -6  -5  -3  113.85   10.46   1
  -6  -5  -2   62.73    9.50   1
  -6  -5  -1  110.25   10.71   1
  -6  -5   0   -3.57    7.82   1
  -6  -5   1  120.34   12.29   1
  -6  -5   2   44.49    9.60   1
  -6  -5   3  107.12   11.80   1
  -6  -5   4   19.62    9.21   1
  -6  -5   5  114.28   12.40   1
  -6  -5   6   44.89    9.78   1
  -6  -5   7  149.33   13.93   1
  -6  -5   8   41.86   10.48   1
  -6  -5   9  101.00   12.46   1
  -6  -5  10  101.61   12.10   1
  -6  -5  11   85.19   12.55   1
  -6  -5  12   63.20   12.24   1
  -6  -5  13   61.62   12.56   1
  -6  -5  14   99.20   13.55   1
  -6  -5  15   71.40   12.67   1
  -6  -5  16   84.46   13.23   1
  -6  -5  17   24.30   12.03   1
  -6  -5  18   27.35   12.13   1
  -6  -5  19   -2.28   12.17   1
  -6  -5  20   54.02   14.41   1
  -6  -5  21  213.74   20.18   1
  -6  -5  22   34.46   14.32   1
  -6  -5  23   28.20   15.19   1
  -6  -5  24   71.06   16.52   1
  -6  -5  25    1.88   14.36   1
  -6  -5  26   54.17   16.78   1
  -6  -5  27   13.32   14.31   1
  -6  -5  28   28.62   17.65   1
  -6  -5  29   46.24   17.95   1
  -6  -5  30   34.57   19.29   1
  -6  -4 -25   32.26   11.70   1
  -6  -4 -24   43.82   12.05   1
  -6  -4 -23   10.37   10.43   1
  -6  -4 -22   29.38   11.38   1
  -6  -4 -21   28.84   12.24   1
  -6  -4 -10  101.61    8.27   1
  -6  -4  -9   76.21    7.51   1
  -6  -4  -8   45.16    7.12   1
  -6  -4  -7   13.32    5.91   1
  -6  -4  -6  102.41    9.11   1
  -6  -4  -5   27.35    6.80   1
  -6  -4  -4   30.25    6.93   1
  -6  -4  -3    2.13    6.66   1
  -6  -4  -2   62.57    8.38   1
  -6  -4  -1  274.23   15.90   1
  -6  -4   0  191.82   13.30   1
  -6  -4   1  278.22   16.35   1
  -6  -4   2   48.44    8.91   1
  -6  -4   3   10.56    7.28   1
  -6  -4   4   28.84    7.95   1
  -6  -4   5   16.73    7.93   1
  -6  -4   6   75.00   10.74   1
  -6  -4   7    6.45    8.79   1
  -6  -4   8   45.16   10.21   1
  -6  -4   9   97.22   11.63   1
  -6  -4  10   91.01   12.21   1
  -6  -4  11   26.52   10.20   1
  -6  -4  12   54.46   11.22   1
  -6  -4  13    0.41   10.34   1
  -6  -4  14   54.91   12.60   1
  -6  -4  15  240.25   18.91   1
  -6  -4  16   46.79   12.18   1
  -6  -4  17    8.07   11.42   1
  -6  -4  18  359.48   23.13   1
  -6  -4  19   76.39   14.51   1
  -6  -4  20   -7.62   12.75   1
  -6  -4  21   39.19   14.02   1
  -6  -4  22    0.48   11.84   1
  -6  -4  23   26.01   13.97   1
  -6  -4  24   57.15   15.42   1
  -6  -4  25   25.50   14.04   1
  -6  -4  26   -4.41   14.83   1
  -6  -4  27   -3.72   15.56   1
  -6  -4  28  -19.45   16.93   1
  -6  -4  29  -17.72   17.43   1
  -6  -4  30   38.19   19.03   1
  -6  -3 -26   31.70   10.58   1
  -6  -3 -24   15.84   10.51   1
  -6  -3 -23   12.25    9.59   1
  -6  -3 -22  260.18   18.39   1
  -6  -3 -21   95.45   12.90   1
  -6  -3 -20   23.14   11.06   1
  -6  -3 -19   38.81   10.84   1
  -6  -3 -18    5.48    9.69   1
  -6  -3 -17   67.08   11.30   1
  -6  -3 -16   93.32   12.36   1
  -6  -3 -11   44.62    6.15   1
  -6  -3 -10   29.48    5.76   1
  -6  -3  -9  132.48    8.98   1
  -6  -3  -8   37.33    6.72   1
  -6  -3  -7  240.25   12.40   1
  -6  -3  -6  161.80   10.68   1
  -6  -3  -5   37.33    6.84   1
  -6  -3  -4   59.29    7.85   1
  -6  -3  -3   28.52    6.94   1
  -6  -3  -2  159.01   11.35   1
  -6  -3  -1   50.84    8.41   1
  -6  -3   0   65.93    8.77   1
  -6  -3   1   53.58    8.34   1
  -6  -3   2  150.06   12.01   1
  -6  -3   3   33.18    8.41   1
  -6  -3   4   56.70    8.89   1
  -6  -3   5   44.09    8.10   1
  -6  -3   6  157.00   12.53   1
  -6  -3   7  205.35   14.90   1
  -6  -3   8   59.14    9.84   1
  -6  -3   9  112.15   12.28   1
  -6  -3  10   32.60    8.45   1
  -6  -3  11   55.20   11.00   1
  -6  -3  12   18.84    9.03   1
  -6  -3  14  510.76   26.67   1
  -6  -3  15  179.56   16.08   1
  -6  -3  16   99.00   13.53   1
  -6  -3  17   39.82   11.36   1
  -6  -3  18   40.32   10.80   1
  -6  -3  19   58.22   12.82   1
  -6  -3  20    9.99   11.57   1
  -6  -3  21  103.02   15.83   1
  -6  -3  22  230.13   20.33   1
  -6  -3  23   10.37   13.07   1
  -6  -3  25   94.48   16.91   1
  -6  -3  26   24.40   15.12   1
  -6  -3  27   -9.12   14.38   1
  -6  -3  28    0.00    1.00   1
  -6  -3  29   15.13   16.49   1
  -6  -3  30    6.55   17.20   1
  -6  -3  31    0.66   17.63   1
  -6  -2 -26   35.88   11.02   1
  -6  -2 -25   13.40   10.47   1
  -6  -2 -24   68.56   11.10   1
  -6  -2 -23   22.18    9.99   1
  -6  -2 -22  -10.69    9.81   1
  -6  -2 -21   10.43    9.95   1
  -6  -2 -20   53.58   10.98   1
  -6  -2 -19   68.72   11.11   1
  -6  -2 -18   41.73    9.82   1
  -6  -2 -17   10.50    9.33   1
  -6  -2 -16  213.45   15.78   1
  -6  -2 -15   57.46   10.61   1
  -6  -2 -14   42.51    9.39   1
  -6  -2 -13   63.84   11.03   1
  -6  -2 -12   14.82    9.32   1
  -6  -2 -11   86.68   11.17   1
  -6  -2 -10  445.63   23.22   1
  -6  -2  -9   55.95    7.03   1
  -6  -2  -8  170.04   10.95   1
  -6  -2  -7  454.97   19.62   1
  -6  -2  -6  188.51   11.53   1
  -6  -2  -5  358.72   16.67   1
  -6  -2  -4   73.10    8.04   1
  -6  -2  -3  147.62   10.45   1
  -6  -2  -2   41.73    7.24   1
  -6  -2  -1   27.67    6.94   1
  -6  -2   0  946.79   35.69   1
  -6  -2   1   37.70    7.12   1
  -6  -2   2   48.58    8.09   1
  -6  -2   3  122.77   11.30   1
  -6  -2   4   92.16    9.98   1
  -6  -2   5  364.43   18.71   1
  -6  -2   6  191.27   14.11   1
  -6  -2   7  438.90   22.21   1
  -6  -2   8  193.77   14.20   1
  -6  -2   9   44.89    8.31   1
  -6  -2  10  445.21   23.63   1
  -6  -2  11   75.00   11.60   1
  -6  -2  12   10.30    8.99   1
  -6  -2  13   59.75   10.67   1
  -6  -2  13   84.46   11.95   1
  -6  -2  14   57.15   11.19   1
  -6  -2  15   50.69   10.40   1
  -6  -2  16  239.63   17.34   1
  -6  -2  17   14.29   10.89   1
  -6  -2  18   46.38   11.99   1
  -6  -2  19   65.77   13.14   1
  -6  -2  20   42.51   12.78   1
  -6  -2  21   -7.13   12.34   1
  -6  -2  22   16.16   12.62   1
  -6  -2  23   28.52   13.03   1
  -6  -2  24   23.62   13.12   1
  -6  -2  25    1.46   13.09   1
  -6  -2  26   19.54   13.61   1
  -6  -2  27   77.79   16.23   1
  -6  -2  28   25.70   15.92   1
  -6  -2  29   66.59   17.63   1
  -6  -2  30    8.07   17.21   1
  -6  -2  31   -4.67   18.66   1
  -6  -2  32   32.38   19.57   1
  -6  -1 -26    8.12    9.86   1
  -6  -1 -25   21.34   10.26   1
  -6  -1 -24  -17.31    9.65   1
  -6  -1 -23  171.35   14.66   1
  -6  -1 -22    0.94    9.91   1
  -6  -1 -21   61.47   11.13   1
  -6  -1 -20   51.70   10.35   1
  -6  -1 -19   22.75    8.97   1
  -6  -1 -17   77.62   11.28   1
  -6  -1 -16  113.64   13.01   1
  -6  -1 -15   13.03    8.66   1
  -6  -1 -14  111.30   12.03   1
  -6  -1 -13  367.11   20.69   1
  -6  -1 -12   89.68   11.17   1
  -6  -1 -11  107.12   11.80   1
  -6  -1 -10    6.86    8.49   1
  -6  -1  -9  160.53   13.18   1
  -6  -1  -8   28.62    9.31   1
  -6  -1  -7  175.30   11.39   1
  -6  -1  -7  171.61   13.89   1
  -6  -1  -6  240.25   15.19   1
  -6  -1  -6  244.61   13.14   1
  -6  -1  -5   25.60    6.48   1
  -6  -1  -5   27.56    8.93   1
  -6  -1  -4  412.90   19.10   1
  -6  -1  -4  434.72   21.27   1
  -6  -1  -3   93.12   10.81   1
  -6  -1  -3   80.64   10.06   1
  -6  -1  -2   23.72    6.43   1
  -6  -1  -2   21.16    8.56   1
  -6  -1  -1   49.84    7.91   1
  -6  -1  -1   71.74    9.32   1
  -6  -1   0  672.88   28.02   1
  -6  -1   0  698.02   30.65   1
  -6  -1   1   80.28    8.96   1
  -6  -1   1   78.85   10.48   1
  -6  -1   2   31.47    8.75   1
  -6  -1   2   25.70    7.30   1
  -6  -1   3   65.12    9.68   1
  -6  -1   3   71.23    9.12   1
  -6  -1   4  394.82   19.87   1
  -6  -1   4  379.47   20.65   1
  -6  -1   5    9.67    8.52   1
  -6  -1   5   31.47    8.08   1
  -6  -1   6  209.96   15.07   1
  -6  -1   6  215.21   14.38   1
  -6  -1   7  206.78   13.52   1
  -6  -1   7  180.10   13.69   1
  -6  -1   8   27.35    8.68   1
  -6  -1   8   28.62    8.56   1
  -6  -1   9  189.61   14.05   1
  -6  -1   9  172.13   13.38   1
  -6  -1  10   16.16    8.60   1
  -6  -1  10   -3.17    8.29   1
  -6  -1  11  105.27   11.49   1
  -6  -1  11   89.49   11.35   1
  -6  -1  12   80.64   10.78   1
  -6  -1  12   76.56   10.68   1
  -6  -1  13  381.81   19.93   1
  -6  -1  13  367.87   20.71   1
  -6  -1  14  119.68   15.53   1
  -6  -1  16  140.19   14.21   1
  -6  -1  17   70.56   11.93   1
  -6  -1  18   37.95   11.58   1
  -6  -1  19   29.59   11.75   1
  -6  -1  20   53.00   13.25   1
  -6  -1  22   37.95   13.06   1
  -6  -1  23  185.78   17.72   1
  -6  -1  24   15.21   12.71   1
  -6  -1  25   37.33   13.69   1
  -6  -1  26    2.86   13.69   1
  -6  -1  27   33.41   13.99   1
  -6  -1  28   19.89   14.90   1
  -6  -1  29   25.70   16.33   1
  -6  -1  30    7.84   15.51   1
  -6  -1  31   13.18   18.08   1
  -6   0 -27  -15.76    9.29   1
  -6   0 -26   58.52   11.48   1
  -6   0 -25   43.96   11.40   1
  -6   0 -24   54.61   11.53   1
  -6   0 -23  125.22   12.98   1
  -6   0 -22   70.22   12.40   1
  -6   0 -21  103.43   12.20   1
  -6   0 -20   19.54    9.11   1
  -6   0 -19   -4.20    9.10   1
  -6   0 -18   29.81    9.61   1
  -6   0 -17   41.99    9.98   1
  -6   0 -16    7.40    9.36   1
  -6   0 -15  108.58   12.30   1
  -6   0 -14  268.96   17.71   1
  -6   0 -13  271.92   17.15   1
  -6   0 -12   68.72   10.61   1
  -6   0 -11  435.14   22.11   1
  -6   0 -10   36.12    9.50   1
  -6   0  -9    7.84    8.51   1
  -6   0  -8   25.10    8.02   1
  -6   0  -7    1.56    8.42   1
  -6   0  -6  254.40   15.95   1
  -6   0  -5  381.03   18.35   1
  -6   0  -5  406.02   20.55   1
  -6   0  -4   26.52    8.65   1
  -6   0  -3   10.30    8.15   1
  -6   0  -3   -1.93    5.89   1
  -6   0  -2  480.49   20.60   1
  -6   0  -2  456.25   22.64   1
  -6   0  -1   10.37    5.47   1
  -6   0  -1   14.29    7.86   1
  -6   0   0  187.14   11.76   1
  -6   0   0  161.80   12.21   1
  -6   0   1   22.56    7.41   1
  -6   0   1   14.36    6.82   1
  -6   0   2  428.49   19.87   1
  -6   0   2  441.42   21.85   1
  -6   0   3    4.93    7.37   1
  -6   0   3  -10.05    6.85   1
  -6   0   4   25.30    7.14   1
  -6   0   4   31.36    8.74   1
  -6   0   5  393.63   20.63   1
  -6   0   5  372.49   18.91   1
  -6   0   6  238.39   15.13   1
  -6   0   6  235.01   15.33   1
  -6   0   7   17.64    7.73   1
  -6   0   7   17.31    8.32   1
  -6   0   8   27.25    8.35   1
  -6   0   8   12.74    8.28   1
  -6   0   9    1.66    7.69   1
  -6   0   9   28.73    8.25   1
  -6   0  10   45.16    8.74   1
  -6   0  10   30.25    9.02   1
  -6   0  11  408.85   21.03   1
  -6   0  11  433.47   22.07   1
  -6   0  12   87.80   10.87   1
  -6   0  12   70.39   10.07   1
  -6   0  13  253.76   16.57   1
  -6   0  13  280.56   16.42   1
  -6   0  14  294.81   18.20   1
  -6   0  15  126.34   12.59   1
  -6   0  16   -2.69    9.54   1
  -6   0  17   44.62   10.29   1
  -6   0  18   27.88   10.56   1
  -6   0  19   11.76   10.56   1
  -6   0  20   33.87   12.11   1
  -6   0  21   87.80   14.43   1
  -6   0  22   81.90   13.76   1
  -6   0  23   84.64   14.54   1
  -6   0  24   47.47   13.37   1
  -6   0  25   36.60   13.19   1
  -6   0  26   58.83   14.73   1
  -6   0  27  -24.70   14.31   1
  -6   0  28   63.52   15.94   1
  -6   0  29   18.15   15.42   1
  -6   1 -27    9.00   10.32   1
  -6   1 -26    8.94    9.81   1
  -6   1 -25    6.71    9.74   1
  -6   1 -24   -6.05   10.23   1
  -6   1 -23  168.74   15.33   1
  -6   1 -22    4.20    9.22   1
  -6   1 -21   61.62   11.30   1
  -6   1 -20   30.91   10.34   1
  -6   1 -19   11.63    9.34   1
  -6   1 -18   57.30   10.90   1
  -6   1 -17   82.99   11.48   1
  -6   1 -16  166.15   14.18   1
  -6   1 -15    0.79    8.69   1
  -6   1 -14  106.92   11.99   1
  -6   1 -13  396.01   21.09   1
  -6   1 -12   85.75   11.30   1
  -6   1 -11  111.30   12.24   1
  -6   1 -10    5.20    8.44   1
  -6   1  -9  181.44   14.28   1
  -6   1  -8   34.93    8.98   1
  -6   1  -7  168.48   14.02   1
  -6   1  -6  214.33   14.64   1
  -6   1  -5   19.71    8.52   1
  -6   1  -4  402.00   21.25   1
  -6   1  -3   78.32   10.09   1
  -6   1  -2   13.91    8.21   1
  -6   1  -2   24.40    7.01   1
  -6   1  -1   72.25    8.67   1
  -6   1  -1   62.25    9.47   1
  -6   1   0  725.22   29.08   1
  -6   1   0  723.07   30.65   1
  -6   1   1   71.23    8.78   1
  -6   1   1   56.40    9.61   1
  -6   1   2   25.91    6.92   1
  -6   1   2   29.92    8.64   1
  -6   1   3   62.73    7.60   1
  -6   1   3   84.09   10.45   1
  -6   1   4  428.90   21.12   1
  -6   1   4  448.17   20.32   1
  -6   1   5   33.99    8.74   1
  -6   1   5    8.47    7.33   1
  -6   1   6  222.31   14.31   1
  -6   1   6  252.49   15.57   1
  -6   1   7  198.25   14.08   1
  -6   1   7  159.01   11.60   1
  -6   1   8   43.82    8.74   1
  -6   1   8   49.28    9.13   1
  -6   1   9  168.74   12.99   1
  -6   1   9  162.56   12.75   1
  -6   1  10   16.97    8.24   1
  -6   1  10   11.36    8.16   1
  -6   1  11  110.88   11.37   1
  -6   1  11  108.99   11.28   1
  -6   1  12   90.25   11.02   1
  -6   1  12   96.04   10.98   1
  -6   1  13  377.14   19.81   1
  -6   1  13  354.95   19.59   1
  -6   1  14  129.50   12.29   1
  -6   1  15   12.60    9.02   1
  -6   1  16  144.48   13.22   1
  -6   1  17   80.28   12.01   1
  -6   1  18   26.42   11.21   1
  -6   1  19   16.89   10.52   1
  -6   1  20   33.64   11.14   1
  -6   1  21   62.88   12.05   1
  -6   1  23  140.66   15.89   1
  -6   1  24    8.76   12.02   1
  -6   1  25   45.29   13.33   1
  -6   1  26   22.56   13.11   1
  -6   1  27   14.82   13.32   1
  -6   2 -27   49.56   11.26   1
  -6   2 -26   15.68   10.93   1
  -6   2 -25   10.96   10.46   1
  -6   2 -24   50.69   11.25   1
  -6   2 -23   36.84   10.56   1
  -6   2 -22   -2.13   10.10   1
  -6   2 -21   13.76    9.50   1
  -6   2 -20   37.21   10.74   1
  -6   2 -19   89.30   11.91   1
  -6   2 -18   42.90   10.48   1
  -6   2 -17   35.88   10.30   1
  -6   2 -16  216.97   16.20   1
  -6   2 -15   79.92   11.62   1
  -6   2 -14   36.97   10.09   1
  -6   2 -13   61.78   11.16   1
  -6   2 -12   31.58    9.78   1
  -6   2 -11   94.87   11.30   1
  -6   2 -10  502.21   24.65   1
  -6   2  -9   54.32   10.32   1
  -6   2  -8  183.33   14.08   1
  -6   2  -7  444.37   23.19   1
  -6   2  -6  190.99   14.10   1
  -6   2  -5  356.08   20.38   1
  -6   2  -4   68.39   10.92   1
  -6   2  -3  137.59   12.43   1
  -6   2  -2   39.19    8.89   1
  -6   2   0  893.41   37.66   1
  -6   2   1   53.88    9.40   1
  -6   2   2   55.65    8.95   1
  -6   2   2   36.84    8.74   1
  -6   2   3  139.00   11.55   1
  -6   2   3  142.32   12.65   1
  -6   2   4   71.06   10.62   1
  -6   2   4   74.65    8.81   1
  -6   2   5  323.28   17.98   1
  -6   2   5  367.49   19.94   1
  -6   2   6  203.92   13.71   1
  -6   2   6  198.53   14.94   1
  -6   2   7  462.25   21.93   1
  -6   2   7  448.59   22.45   1
  -6   2   8  207.65   14.41   1
  -6   2   9   54.61    9.46   1
  -6   2   9   45.70    9.46   1
  -6   2  10  472.19   23.47   1
  -6   2  10  484.00   22.88   1
  -6   2  11   75.86   10.80   1
  -6   2  11   84.64   10.49   1
  -6   2  12   14.29    8.39   1
  -6   2  12   10.69    8.57   1
  -6   2  13   58.68   10.42   1
  -6   2  14   27.04    9.36   1
  -6   2  15   69.39   10.50   1
  -6   2  16  194.60   15.35   1
  -6   2  17    8.94    9.21   1
  -6   2  18   60.06   11.16   1
  -6   2  19   55.50   11.92   1
  -6   2  20   55.50   11.62   1
  -6   2  21    5.57   10.15   1
  -6   2  22   -6.86   10.01   1
  -6   2  23   47.47   11.71   1
  -6   2  24   53.88   12.62   1
  -6   2  25    6.05   11.81   1
  -6   2  26    5.20   13.86   1
  -6   3 -27    7.90   10.34   1
  -6   3 -26   18.49   11.09   1
  -6   3 -25   41.99   12.18   1
  -6   3 -24   28.09   10.81   1
  -6   3 -23    0.81    9.95   1
  -6   3 -22  249.01   17.99   1
  -6   3 -21   63.20   12.56   1
  -6   3 -20   13.40   10.10   1
  -6   3 -19   36.24   11.08   1
  -6   3 -18    7.95    9.59   1
  -6   3 -17   59.44   10.95   1
  -6   3 -16   92.54   12.51   1
  -6   3 -15  164.35   15.13   1
  -6   3 -14  529.92   26.70   1
  -6   3 -13   13.62    9.67   1
  -6   3 -12   35.52    9.89   1
  -6   3 -11   29.92    9.63   1
  -6   3 -10   38.44   10.29   1
  -6   3  -9  121.22   12.55   1
  -6   3  -8   47.20   10.58   1
  -6   3  -7  249.32   16.42   1
  -6   3  -6  141.37   13.79   1
  -6   3  -5   67.40   10.34   1
  -6   3  -4   49.42    8.86   1
  -6   3  -3    9.42    8.60   1
  -6   3  -2  132.94   13.14   1
  -6   3  -1   53.44   10.23   1
  -6   3   0   61.31   10.49   1
  -6   3   1   37.33    9.90   1
  -6   3   2  166.41   13.42   1
  -6   3   3   39.94    9.73   1
  -6   3   4   63.84   10.55   1
  -6   3   5   25.10    9.12   1
  -6   3   6  179.56   14.20   1
  -6   3   7  198.81   14.38   1
  -6   3   7  199.09   15.24   1
  -6   3   8   43.69    9.65   1
  -6   3   9  107.33   12.22   1
  -6   3   9  113.21   11.28   1
  -6   3  10   39.69    8.06   1
  -6   3  11   32.95    9.53   1
  -6   3  12   -1.69    8.92   1
  -6   3  12   33.41    9.25   1
  -6   3  13   22.09    9.31   1
  -6   3  14  531.76   25.83   1
  -6   3  15  193.49   15.30   1
  -6   3  16  125.22   12.53   1
  -6   3  17   72.08   11.21   1
  -6   3  19   39.82   10.35   1
  -6   3  20   30.47   10.38   1
  -6   3  21   88.55   12.61   1
  -6   3  22  249.96   18.02   1
  -6   3  23   18.40   11.50   1
  -6   3  24    7.90   11.18   1
  -6   4 -28   26.11   12.26   1
  -6   4 -27   25.30   11.87   1
  -6   4 -26   12.96   11.45   1
  -6   4 -25   38.32   12.38   1
  -6   4 -24   46.10   12.09   1
  -6   4 -23    6.45   10.92   1
  -6   4 -22   41.09   11.67   1
  -6   4 -21   36.84   11.78   1
  -6   4 -20   13.47   11.52   1
  -6   4 -19   69.56   12.18   1
  -6   4 -18  332.70   21.52   1
  -6   4 -17   24.01   10.98   1
  -6   4 -16   48.44   11.55   1
  -6   4 -15  241.80   18.04   1
  -6   4 -14   26.11   10.02   1
  -6   4 -13   11.90    9.73   1
  -6   4 -12   55.20   11.29   1
  -6   4 -11   21.72   10.35   1
  -6   4 -10  122.77   13.30   1
  -6   4  -9   87.24   11.96   1
  -6   4  -8   29.05    9.81   1
  -6   4  -7    5.15    8.99   1
  -6   4  -6   88.17   12.02   1
  -6   4  -5   10.76    8.53   1
  -6   4  -4   35.28    9.15   1
  -6   4  -3   10.18    8.80   1
  -6   4  -2   40.20   10.02   1
  -6   4  -1  257.92   17.67   1
  -6   4   0  169.78   14.59   1
  -6   4   1  253.45   17.19   1
  -6   4   2   47.75   10.09   1
  -6   4   3    6.00    8.87   1
  -6   4   4   36.36   10.13   1
  -6   4   5   34.57   10.00   1
  -6   4   6   86.12   11.88   1
  -6   4   7  -13.10   10.06   1
  -6   4   8   21.53    9.37   1
  -6   4   9  106.92   12.41   1
  -6   4  10  126.79   13.06   1
  -6   4  11   28.62   10.38   1
  -6   4  12   64.64   11.90   1
  -6   4  15  256.00   17.28   1
  -6   4  16   48.02   10.95   1
  -6   4  17   33.18   10.71   1
  -6   4  18  350.06   20.58   1
  -6   4  19   87.80   11.99   1
  -6   4  20    9.00    9.66   1
  -6   4  21   34.22   11.47   1
  -6   4  22   10.76   10.43   1
  -6   5 -28   -2.53   14.44   1
  -6   5 -27   37.58   14.71   1
  -6   5 -26   37.45   13.34   1
  -6   5 -25   20.79   12.68   1
  -6   5 -24   61.62   13.50   1
  -6   5 -23   63.68   13.57   1
  -6   5 -22   70.22   13.91   1
  -6   5 -21  235.62   19.03   1
  -6   5 -20   29.92   13.02   1
  -6   5 -19   19.01   11.86   1
  -6   5 -18   12.04   10.76   1
  -6   5 -17   11.16   11.29   1
  -6   5 -16   80.28   13.44   1
  -6   5 -15   57.30   12.41   1
  -6   5 -14  134.79   15.09   1
  -6   5 -13   57.91   12.48   1
  -6   5 -12   41.60   11.35   1
  -6   5 -11   77.97   12.54   1
  -6   5 -10   87.24   12.33   1
  -6   5  -9  105.47   13.76   1
  -6   5  -7  134.79   14.40   1
  -6   5  -6   27.77   10.75   1
  -6   5  -5  122.10   13.92   1
  -6   5  -4   11.76    9.81   1
  -6   5  -3  107.95   12.68   1
  -6   5  -2   59.91   10.37   1
  -6   5  -1  120.34   13.16   1
  -6   5   0   -0.02    9.14   1
  -6   5   1  132.25   13.80   1
  -6   5   2   69.06   11.97   1
  -6   5   3  102.41   13.16   1
  -6   5   5  138.30   14.35   1
  -6   5   6   39.56   11.07   1
  -6   5   7  164.10   15.12   1
  -6   5   8   40.45   11.58   1
  -6   5   9  140.66   13.99   1
  -6   5  10   82.63   12.73   1
  -6   5  11   72.93   12.98   1
  -6   6 -28   40.70   15.69   1
  -6   6 -27    1.90   14.13   1
  -6   6 -26    7.08   13.83   1
  -6   6 -25    8.24   12.63   1
  -6   6 -24   14.59   13.29   1
  -6   6 -22   49.28   13.76   1
  -6   6 -21   43.96   14.59   1
  -6   6 -20   66.26   14.98   1
  -6   6 -19   28.52   13.14   1
  -6   6 -18   19.27   13.52   1
  -6   6 -17   69.72   15.03   1
  -6   6 -16   76.91   14.21   1
  -6   6 -15   29.38   12.36   1
  -6   6 -14    8.82   11.76   1
  -6   6 -13   25.60   11.64   1
  -6   6 -12   78.15   13.97   1
  -6   6 -11   -4.62   11.14   1
  -6   6 -10   36.48   11.84   1
  -6   6  -9  400.40   24.41   1
  -6   6  -8  237.78   19.43   1
  -6   6  -7   44.76   11.77   1
  -6   6  -6   14.75   10.06   1
  -6   6  -5    4.80   10.51   1
  -6   6  -4   -2.22   10.49   1
  -6   6  -3  110.46   14.71   1
  -6   6  -2  302.41   20.52   1
  -6   6  -1  409.25   23.87   1
  -6   6   0  167.44   16.82   1
  -6   6   1  388.09   24.03   1
  -6   6   2  289.68   20.42   1
  -6   6   3  177.69   17.06   1
  -6   6   4   37.09   11.81   1
  -6   6   5    9.99   11.19   1
  -6   6   6   20.98   11.54   1
  -6   6   7   39.94   12.13   1
  -6   6   8  224.40   18.58   1
  -6   6   9  414.12   24.83   1
  -6   6  10   18.49   12.21   1
  -6   6  11  -11.70   12.18   1
  -6   7 -26   27.67   15.67   1
  -6   7 -25   17.47   14.55   1
  -6   7 -24   16.73   14.40   1
  -6   7 -23   13.91   13.35   1
  -6   7 -22   24.40   14.82   1
  -6   7 -21   -1.19   13.19   1
  -6   7 -20   35.05   14.21   1
  -6   7 -19   58.22   14.80   1
  -6   7 -18   27.77   12.86   1
  -6   7 -17   -7.67   12.69   1
  -6   7 -16   32.83   13.87   1
  -6   7 -15    3.92   12.75   1
  -6   7 -14   44.49   13.74   1
  -6   7 -13   64.32   14.92   1
  -6   7 -12   28.94   12.91   1
  -6   7 -11  212.58   19.54   1
  -6   7 -10   29.27   11.47   1
  -6   7  -9    4.88   12.29   1
  -6   7  -8   10.30   12.58   1
  -6   7  -7   46.38   11.85   1
  -6   7  -6   30.47   12.81   1
  -6   7  -5   82.63   14.73   1
  -6   7  -4   71.06   14.33   1
  -6   7  -3   66.26   14.16   1
  -6   7  -2  103.43   15.05   1
  -6   7  -1  167.18   17.58   1
  -6   7   1  197.40   17.98   1
  -6   7   2   88.17   14.27   1
  -6   7   3   56.85   13.72   1
  -6   7   4   51.41   13.34   1
  -6   7   5   70.39   14.10   1
  -6   7   6   41.60   12.90   1
  -6   7   7   18.15   12.18   1
  -6   7   8   17.64   12.52   1
  -6   7   9    0.31   13.16   1
  -6   7  10   19.98   13.14   1
  -6   8 -24   30.58   16.70   1
  -6   8 -22   16.56   15.22   1
  -6   8 -21    8.82   15.33   1
  -6   8 -20   39.06   16.50   1
  -6   8 -19   19.80   15.04   1
  -6   8 -18   24.50   15.54   1
  -6   8 -17   19.54   14.32   1
  -6   8 -15   32.38   14.34   1
  -6   8 -14   25.81   14.12   1
  -6   8 -13   42.25   15.47   1
  -6   8 -12   21.81   13.36   1
  -6   8 -11    2.40   13.21   1
  -6   8 -10  103.63   16.08   1
  -6   8  -9   38.44   13.89   1
  -6   8  -8    6.25   13.40   1
  -6   8  -7    7.29   13.18   1
  -6   8  -5   30.91   12.45   1
  -6   8  -4   44.89   12.86   1
  -6   8  -3   70.90   14.15   1
  -6   8  -2   23.52   12.51   1
  -6   8  -1    4.20   12.05   1
  -6   8   0   -0.32   11.83   1
  -6   8   1   -6.86   13.36   1
  -6   8   2   36.00   13.92   1
  -6   8   3   91.01   16.22   1
  -6   8   4   19.01   12.99   1
  -6   8   5   20.79   13.50   1
  -6   8   6   37.21   13.66   1
  -6   8   7   16.24   13.46   1
  -6   8   8   24.90   13.87   1
  -6   9 -21    3.61   17.14   1
  -6   9 -20   29.70   16.57   1
  -6   9 -19   24.60   15.87   1
  -6   9 -18   16.24   16.76   1
  -6   9 -17    6.76   15.91   1
  -6   9 -16   -4.08   15.03   1
  -6   9 -15    3.84   15.41   1
  -6   9 -14   -0.41   15.18   1
  -6   9 -13   21.53   15.13   1
  -6   9 -12   17.39   15.18   1
  -6   9 -11   20.25   14.85   1
  -6   9 -10   14.98   13.62   1
  -6   9  -9   27.88   15.63   1
  -6   9  -8    3.17   14.81   1
  -6   9  -7   47.75   15.89   1
  -6   9  -6    5.95   12.83   1
  -6   9  -5   77.62   16.03   1
  -6   9  -4   22.75   14.50   1
  -6   9  -3    0.37   13.33   1
  -6   9  -2   16.89   13.40   1
  -6   9  -1   37.70   14.00   1
  -6   9   0  -17.98   14.08   1
  -6   9   1  -19.71   14.39   1
  -6   9   2   22.47   14.88   1
  -6   9   3    3.31   14.60   1
  -6   9   4   -4.41   13.48   1
  -6   9   5   91.39   17.78   1
  -6   9   6    4.54   14.65   1
  -6   9   7   50.13   16.99   1
  -6   9   8   48.72   17.31   1
  -6  10 -16  -22.56   17.10   1
  -6  10 -15   56.25   18.00   1
  -6  10 -14   11.90   16.08   1
  -6  10 -13   10.76   17.12   1
  -6  10 -12    2.86   16.19   1
  -6  10 -11   17.64   17.14   1
  -6  10 -10   35.16   17.91   1
  -6  10  -9  -12.82   16.25   1
  -6  10  -8    4.04   14.35   1
  -6  10  -7   80.64   19.58   1
  -6  10  -6   11.83   16.44   1
  -6  10  -5   21.90   16.29   1
  -6  10  -4   28.30   16.60   1
  -6  10  -3   25.50   16.56   1
  -6  10  -2    0.02   15.77   1
  -6  10   0   11.29   15.93   1
  -6  10   1   76.56   17.50   1
  -6  10   2   15.92   16.28   1
  -6  10   3   46.65   18.03   1
  -6  10   5   21.16   17.02   1
  -6  10   6   25.30   18.41   1
  -6  10   7  114.92   23.37   1
  -6  11 -10   10.24   18.75   1
  -6  11  -9   -2.19   18.12   1
  -6  11  -8    9.67   18.35   1
  -6  11  -7   13.18   18.15   1
  -6  11  -6   47.89   17.99   1
  -6  11  -5    7.67   17.73   1
  -6  11  -4   14.52   17.83   1
  -6  11  -3   25.91   19.24   1
  -6  11  -2   44.89   18.63   1
  -6  11  -1   17.64   17.30   1
  -6  11   1   17.89   19.03   1
  -6  11   2   53.73   21.40   1
  -6  11   3   43.56   21.38   1
  -6  11   4   33.87   20.72   1
  -6  11   5   -5.62   19.34   1
  -5 -11   3   26.11   14.61   1
  -5 -11   4   68.23   14.70   1
  -5 -11   5   21.44   13.70   1
  -5 -11   6   40.20   14.33   1
  -5 -11   7   -6.66   13.93   1
  -5 -11   8   34.22   15.09   1
  -5 -11   9    6.10   14.52   1
  -5 -11  10   11.16   14.76   1
  -5 -11  11    8.01   15.34   1
  -5 -11  13   24.40   16.89   1
  -5 -11  14   -2.19   16.40   1
  -5 -10   1   -6.97   11.46   1
  -5 -10   2   44.62   12.16   1
  -5 -10   4   27.88   11.40   1
  -5 -10   5   -8.41   11.37   1
  -5 -10   6   19.80   12.01   1
  -5 -10   7   18.66   12.79   1
  -5 -10   8    9.18   13.21   1
  -5 -10   9   38.44   13.52   1
  -5 -10  10   50.55   14.36   1
  -5 -10  11   -7.95   13.03   1
  -5 -10  12   35.88   14.14   1
  -5 -10  13   25.81   15.14   1
  -5 -10  14   -5.20   14.87   1
  -5 -10  15   10.69   15.37   1
  -5 -10  16    8.07   15.28   1
  -5 -10  17   10.50   14.71   1
  -5 -10  18   27.46   16.66   1
  -5 -10  19   26.21   17.10   1
  -5  -9  -1    4.58    8.77   1
  -5  -9   0    4.41    9.20   1
  -5  -9   1   11.09    9.72   1
  -5  -9   2   -1.69   10.24   1
  -5  -9   3   21.44   10.56   1
  -5  -9   4   25.30   10.46   1
  -5  -9   5   51.55   11.92   1
  -5  -9   6    8.94   10.76   1
  -5  -9   7   30.03   11.62   1
  -5  -9   8   -8.70   11.62   1
  -5  -9   9   32.95   12.74   1
  -5  -9  10   41.22   12.97   1
  -5  -9  11   86.12   14.66   1
  -5  -9  12    5.71   12.81   1
  -5  -9  13    1.59   13.33   1
  -5  -9  14  -11.22   13.53   1
  -5  -9  15   15.52   13.87   1
  -5  -9  16   23.81   13.57   1
  -5  -9  17   -6.66   13.57   1
  -5  -9  18   33.06   15.18   1
  -5  -9  19   -4.49   14.33   1
  -5  -9  20   23.43   15.88   1
  -5  -9  21   21.62   16.65   1
  -5  -9  22   85.56   17.94   1
  -5  -9  23    9.86   16.27   1
  -5  -8  -4    3.42    8.18   1
  -5  -8  -3   -1.00    8.82   1
  -5  -8  -2   41.22    9.24   1
  -5  -8  -1   22.37    8.70   1
  -5  -8   1    6.71    8.65   1
  -5  -8   2   38.44   10.66   1
  -5  -8   3    4.84    9.11   1
  -5  -8   4   15.13    9.80   1
  -5  -8   5  112.57   13.16   1
  -5  -8   6  181.71   15.91   1
  -5  -8   7   54.61   11.38   1
  -5  -8   8   68.89   12.12   1
  -5  -8   9    1.44   10.44   1
  -5  -8  10   69.56   12.84   1
  -5  -8  11   95.06   13.26   1
  -5  -8  12   73.62   13.04   1
  -5  -8  13   48.72   12.70   1
  -5  -8  14   35.28   12.83   1
  -5  -8  15   50.55   13.65   1
  -5  -8  16  -12.74   12.99   1
  -5  -8  17    2.72   12.01   1
  -5  -8  18   18.40   13.90   1
  -5  -8  19   -8.41   14.15   1
  -5  -8  20   21.25   13.74   1
  -5  -8  21   -0.10   14.25   1
  -5  -8  22   29.59   15.45   1
  -5  -8  23   16.81   15.33   1
  -5  -8  24   16.32   16.08   1
  -5  -8  25   39.94   17.44   1
  -5  -8  26  -20.16   18.68   1
  -5  -7  -5  110.25   10.71   1
  -5  -7  -4  209.67   13.90   1
  -5  -7  -3  124.55   11.16   1
  -5  -7  -2  167.96   13.74   1
  -5  -7  -1   68.39    9.76   1
  -5  -7   0   -3.65    7.68   1
  -5  -7   1   72.08   10.53   1
  -5  -7   2  171.09   13.60   1
  -5  -7   3  118.37   11.75   1
  -5  -7   4  204.20   14.86   1
  -5  -7   5  128.37   12.69   1
  -5  -7   6    9.99    9.23   1
  -5  -7   7  641.10   29.37   1
  -5  -7   8  165.64   14.67   1
  -5  -7  10   16.00   10.16   1
  -5  -7  11  239.94   17.97   1
  -5  -7  12   24.30   10.65   1
  -5  -7  13  -13.99   11.00   1
  -5  -7  14    4.54   10.99   1
  -5  -7  15    2.34   11.14   1
  -5  -7  16   22.00   11.26   1
  -5  -7  17   32.60   12.68   1
  -5  -7  18   13.62   12.62   1
  -5  -7  19   10.18   12.70   1
  -5  -7  20   10.11   12.27   1
  -5  -7  21   47.61   14.21   1
  -5  -7  22    7.62   12.86   1
  -5  -7  23   -4.58   14.08   1
  -5  -7  24    9.86   13.88   1
  -5  -7  25   54.17   16.93   1
  -5  -7  26   10.50   15.55   1
  -5  -7  27    2.62   16.98   1
  -5  -7  28   16.81   17.22   1
  -5  -6  -7  640.60   26.32   1
  -5  -6  -6   -3.65    6.88   1
  -5  -6  -5   86.68    9.50   1
  -5  -6  -4   49.14    8.27   1
  -5  -6  -3  492.84   22.64   1
  -5  -6  -2  335.26   17.58   1
  -5  -6  -1  101.20   10.46   1
  -5  -6   0  803.16   32.87   1
  -5  -6   1  105.88   11.11   1
  -5  -6   2  343.73   18.91   1
  -5  -6   3  493.28   23.99   1
  -5  -6   4   54.32    9.14   1
  -5  -6   5   80.46   10.94   1
  -5  -6   7  608.61   29.11   1
  -5  -6   8    4.24    8.36   1
  -5  -6   9  171.61   14.41   1
  -5  -6  10  182.25   15.12   1
  -5  -6  11   67.08   11.14   1
  -5  -6  12   33.52   10.19   1
  -5  -6  13   53.58   11.42   1
  -5  -6  14  258.57   18.65   1
  -5  -6  15  115.35   14.18   1
  -5  -6  16  105.27   13.95   1
  -5  -6  17   29.92   10.72   1
  -5  -6  18  141.61   15.71   1
  -5  -6  19   -2.76   11.62   1
  -5  -6  20   29.48   12.92   1
  -5  -6  21   70.73   14.63   1
  -5  -6  22   51.98   14.28   1
  -5  -6  23   63.52   14.35   1
  -5  -6  24    1.46   13.33   1
  -5  -6  26  -20.16   16.16   1
  -5  -6  27   39.44   15.45   1
  -5  -6  28   -8.64   16.35   1
  -5  -6  29   -9.42   17.81   1
  -5  -6  30    9.67   17.91   1
  -5  -5 -26   59.14   12.15   1
  -5  -5  -9   98.41    7.94   1
  -5  -5  -8   41.09    6.15   1
  -5  -5  -7   32.60    6.28   1
  -5  -5  -6   62.09    7.72   1
  -5  -5  -5  149.82   10.28   1
  -5  -5  -4   98.60    9.53   1
  -5  -5  -3  495.95   21.82   1
  -5  -5  -2   73.62    8.24   1
  -5  -5  -1   65.61    8.59   1
  -5  -5   0   19.89    6.96   1
  -5  -5   1   65.61    8.91   1
  -5  -5   2   69.22    9.15   1
  -5  -5   3  493.28   23.10   1
  -5  -5   4   98.21   10.90   1
  -5  -5   5  135.49   12.34   1
  -5  -5   6   65.12    9.52   1
  -5  -5   7   28.94    8.93   1
  -5  -5   8   24.30    8.38   1
  -5  -5   9   92.35   11.34   1
  -5  -5  10   17.39    9.34   1
  -5  -5  11  202.21   15.36   1
  -5  -5  12   59.44   10.02   1
  -5  -5  13   42.51    9.39   1
  -5  -5  14  181.71   15.10   1
  -5  -5  15   41.09   10.00   1
  -5  -5  16   91.78   12.84   1
  -5  -5  17  159.77   15.93   1
  -5  -5  18  229.22   18.17   1
  -5  -5  19   72.76   13.48   1
  -5  -5  20   35.88   12.22   1
  -5  -5  21   51.55   13.64   1
  -5  -5  22   75.86   14.98   1
  -5  -5  23   68.56   14.57   1
  -5  -5  24   -4.08   13.17   1
  -5  -5  25   65.77   16.06   1
  -5  -5  26   46.51   15.41   1
  -5  -5  27    1.28   13.42   1
  -5  -5  28    9.36   14.20   1
  -5  -5  29   29.16   17.60   1
  -5  -5  30   12.53   17.20   1
  -5  -5  31    9.80   18.03   1
  -5  -4 -26    1.10    9.58   1
  -5  -4 -25    1.74    8.90   1
  -5  -4 -24   64.00   10.88   1
  -5  -4 -23    8.07    9.54   1
  -5  -4 -10   15.92    4.63   1
  -5  -4  -9   83.91    7.14   1
  -5  -4  -8  175.56   10.34   1
  -5  -4  -7  262.12   12.95   1
  -5  -4  -5  234.70   12.87   1
  -5  -4  -4  158.76   10.33   1
  -5  -4  -3  103.23    9.35   1
  -5  -4  -2  243.05   12.78   1
  -5  -4  -1   50.27    7.52   1
  -5  -4   0  560.27   23.67   1
  -5  -4   1   45.29    7.67   1
  -5  -4   2  207.07   13.24   1
  -5  -4   3   87.61    9.55   1
  -5  -4   4  143.76   11.75   1
  -5  -4   5  247.43   15.42   1
  -5  -4   7  257.28   15.72   1
  -5  -4   8  193.49   13.63   1
  -5  -4   9  112.15   11.23   1
  -5  -4  10   22.66    7.43   1
  -5  -4  11  204.49   15.16   1
  -5  -4  12   19.62    9.04   1
  -5  -4  13   29.92    9.63   1
  -5  -4  14   19.62    9.57   1
  -5  -4  15   95.84   12.92   1
  -5  -4  16  305.20   20.61   1
  -5  -4  17  368.64   23.04   1
  -5  -4  18  185.78   16.90   1
  -5  -4  19   42.38   11.85   1
  -5  -4  20  152.28   15.55   1
  -5  -4  21   74.48   13.98   1
  -5  -4  22   26.83   13.26   1
  -5  -4  23   36.24   13.00   1
  -5  -4  24   50.84   14.40   1
  -5  -4  25   29.16   12.96   1
  -5  -4  26    4.75   13.73   1
  -5  -4  27   39.31   14.30   1
  -5  -4  28   31.92   15.14   1
  -5  -4  29   -0.59   15.71   1
  -5  -4  30   33.87   17.69   1
  -5  -3 -26   45.16    9.81   1
  -5  -3 -25   37.70    9.58   1
  -5  -3 -24   46.38    9.81   1
  -5  -3 -23   -3.10    8.98   1
  -5  -3 -22   21.81    9.06   1
  -5  -3 -21  149.57   12.96   1
  -5  -3 -20   66.91   10.14   1
  -5  -3 -19  317.55   18.18   1
  -5  -3 -11  108.37    7.29   1
  -5  -3 -10  453.26   19.59   1
  -5  -3  -9   93.12    7.14   1
  -5  -3  -8  141.13    8.32   1
  -5  -3  -7    5.11    4.47   1
  -5  -3  -6  114.92    8.36   1
  -5  -3  -5  166.93   10.08   1
  -5  -3  -3   86.68    7.82   1
  -5  -3  -2  336.36   15.77   1
  -5  -3  -1  380.64   17.56   1
  -5  -3   0   84.64    8.46   1
  -5  -3   1  372.49   17.76   1
  -5  -3   2  321.84   16.15   1
  -5  -3   3   80.10    9.31   1
  -5  -3   4  484.00   22.44   1
  -5  -3   5  177.16   12.51   1
  -5  -3   6  119.25   10.70   1
  -5  -3   7   -0.58    6.89   1
  -5  -3   8  119.03   11.56   1
  -5  -3   9  104.04   10.81   1
  -5  -3  10  490.62   23.48   1
  -5  -3  11  129.05   12.04   1
  -5  -3  12    5.71    8.03   1
  -5  -3  13  152.52   13.59   1
  -5  -3  14   68.89   10.96   1
  -5  -3  15   96.43   12.18   1
  -5  -3  16  153.26   14.61   1
  -5  -3  17  275.56   18.59   1
  -5  -3  18  181.98   15.92   1
  -5  -3  19  315.06   20.24   1
  -5  -3  20   58.37   12.22   1
  -5  -3  21  173.71   16.08   1
  -5  -3  22   49.28   12.78   1
  -5  -3  23   19.62   12.23   1
  -5  -3  25   24.70   13.52   1
  -5  -3  26   21.53   13.27   1
  -5  -3  27  147.38   17.48   1
  -5  -3  28  -11.22   13.80   1
  -5  -3  29   19.36   15.58   1
  -5  -3  30   68.39   18.19   1
  -5  -3  31   11.16   17.64   1
  -5  -3  32   13.40   18.45   1
  -5  -3  33   96.63   22.02   1
  -5  -2 -26   41.22    9.24   1
  -5  -2 -25   23.23    8.10   1
  -5  -2 -24   10.82    7.96   1
  -5  -2 -23   63.68    9.90   1
  -5  -2 -22   52.85    9.31   1
  -5  -2 -21   61.78    9.75   1
  -5  -2 -20   32.49    8.44   1
  -5  -2 -19  134.10   12.27   1
  -5  -2 -18   94.28   10.68   1
  -5  -2 -17   32.83    8.94   1
  -5  -2 -16   47.47    8.96   1
  -5  -2 -15  218.45   14.48   1
  -5  -2 -14   52.27    8.97   1
  -5  -2 -13    9.49    7.27   1
  -5  -2  -9  156.00    8.99   1
  -5  -2  -8  112.36    7.84   1
  -5  -2  -7 1195.78   41.50   1
  -5  -2  -6 1255.28   45.35   1
  -5  -2  -5 1532.72   51.68   1
  -5  -2  -4  871.43   31.88   1
  -5  -2  -3  245.24   12.84   1
  -5  -2  -2  469.59   19.94   1
  -5  -2  -1   95.84    8.22   1
  -5  -2   0   48.02    7.07   1
  -5  -2   1   95.45    8.79   1
  -5  -2   2  496.40   20.94   1
  -5  -2   3  242.42   14.01   1
  -5  -2   4  870.25   33.63   1
  -5  -2   5 1484.56   53.94   1
  -5  -2   6 1316.24   47.89   1
  -5  -2   7 1167.59   43.74   1
  -5  -2   8   97.81   10.29   1
  -5  -2   9  148.84   11.47   1
  -5  -2  10  230.43   14.88   1
  -5  -2  11    5.95    7.42   1
  -5  -2  12  -10.05    7.99   1
  -5  -2  13   16.16    8.28   1
  -5  -2  14   60.68   10.28   1
  -5  -2  15  249.32   16.42   1
  -5  -2  16   47.20   10.03   1
  -5  -2  18   95.65   12.71   1
  -5  -2  19  133.17   14.54   1
  -5  -2  20   50.69   11.96   1
  -5  -2  21   46.92   12.19   1
  -5  -2  22   60.84   12.95   1
  -5  -2  23   54.02   12.79   1
  -5  -2  26   48.16   13.88   1
  -5  -2  27   49.28   14.46   1
  -5  -2  28   17.39   13.51   1
  -5  -2  29   28.41   14.92   1
  -5  -2  30   10.37   15.01   1
  -5  -2  31   24.40   16.89   1
  -5  -2  32  -17.56   21.54   1
  -5  -1 -26   -7.45    7.64   1
  -5  -1 -25   29.92    8.64   1
  -5  -1 -24   33.52    8.34   1
  -5  -1 -23   88.92   10.75   1
  -5  -1 -22  102.01   11.51   1
  -5  -1 -21    4.00    8.24   1
  -5  -1 -20  319.34   17.87   1
  -5  -1 -19  237.16   15.09   1
  -5  -1 -18   26.21    8.09   1
  -5  -1 -17   41.60    8.51   1
  -5  -1 -16   41.60    9.03   1
  -5  -1 -15  371.72   18.89   1
  -5  -1 -14   29.48    8.04   1
  -5  -1 -13  133.86   11.34   1
  -5  -1 -12    7.73    7.12   1
  -5  -1 -11  236.54   14.46   1
  -5  -1 -10  141.85   11.43   1
  -5  -1  -9  149.82   11.75   1
  -5  -1  -8   91.97    9.78   1
  -5  -1  -7   26.94    5.19   1
  -5  -1  -7   27.56    7.88   1
  -5  -1  -6  869.66   31.85   1
  -5  -1  -6  845.06   33.72   1
  -5  -1  -5  433.47   17.49   1
  -5  -1  -5  423.12   19.75   1
  -5  -1  -4  843.32   33.69   1
  -5  -1  -4  821.97   31.54   1
  -5  -1  -3   77.97    6.89   1
  -5  -1  -3   63.68    9.26   1
  -5  -1  -2  223.50   13.75   1
  -5  -1  -2  204.20   11.43   1
  -5  -1  -1  429.73   18.66   1
  -5  -1  -1  430.56   20.34   1
  -5  -1   0   16.81    5.66   1
  -5  -1   1  421.89   18.90   1
  -5  -1   2  207.65   11.82   1
  -5  -1   3   59.44    7.86   1
  -5  -1   4  877.94   33.78   1
  -5  -1   4  888.04   33.38   1
  -5  -1   5  390.85   18.98   1
  -5  -1   5  383.38   19.58   1
  -5  -1   6  863.77   33.50   1
  -5  -1   6  837.52   33.57   1
  -5  -1   7   24.50    7.62   1
  -5  -1   7   16.73    5.89   1
  -5  -1   8   97.22    9.66   1
  -5  -1   8   82.99    8.93   1
  -5  -1   9  151.29   11.32   1
  -5  -1   9  159.77   11.63   1
  -5  -1  10  149.82   11.26   1
  -5  -1  10  148.11   11.20   1
  -5  -1  11  202.78   13.10   1
  -5  -1  11  212.28   14.28   1
  -5  -1  12   14.29    7.03   1
  -5  -1  12   18.23    8.37   1
  -5  -1  13  143.76   11.03   1
  -5  -1  13  133.40   12.01   1
  -5  -1  14   55.35    9.52   1
  -5  -1  14   44.09    8.76   1
  -5  -1  15  374.81   20.13   1
  -5  -1  16   38.56    9.56   1
  -5  -1  17   35.05    9.47   1
  -5  -1  18   24.60    9.72   1
  -5  -1  19  205.35   16.62   1
  -5  -1  20  316.48   20.28   1
  -5  -1  21   17.72   10.52   1
  -5  -1  22  118.81   13.95   1
  -5  -1  23  101.40   13.90   1
  -5  -1  24   38.32   12.26   1
  -5  -1  25   37.33   11.98   1
  -5  -1  26   -7.51   11.78   1
  -5  -1  27   39.44   14.19   1
  -5  -1  28   43.16   14.59   1
  -5  -1  29   -2.59   13.88   1
  -5  -1  30   34.11   15.42   1
  -5   0 -26  103.02   10.56   1
  -5   0 -25    4.67    8.38   1
  -5   0 -24  595.36   26.35   1
  -5   0 -23   92.93   11.18   1
  -5   0 -22   10.05    7.99   1
  -5   0 -21  420.66   21.33   1
  -5   0 -20  414.12   21.16   1
  -5   0 -19   94.67   10.90   1
  -5   0 -18  214.92   14.37   1
  -5   0 -17    7.67    7.20   1
  -5   0 -16   58.83    9.51   1
  -5   0 -15  120.34   10.75   1
  -5   0 -14   22.56    7.22   1
  -5   0 -13   22.00    7.41   1
  -5   0 -12  294.81   16.48   1
  -5   0 -11  109.41   10.25   1
  -5   0 -10  300.68   16.30   1
  -5   0  -9  167.96   12.18   1
  -5   0  -8  130.87   10.98   1
  -5   0  -7   34.93    7.92   1
  -5   0  -6  421.48   20.53   1
  -5   0  -5   18.15    7.16   1
  -5   0  -5   24.80    5.28   1
  -5   0  -4  222.61   11.64   1
  -5   0  -4  220.52   13.07   1
  -5   0  -3   30.91    7.45   1
  -5   0  -3   31.81    5.87   1
  -5   0  -2 1106.23   41.91   1
  -5   0  -2 1125.60   40.26   1
  -5   0  -1  207.07   11.51   1
  -5   0  -1  217.27   12.97   1
  -5   0   1  227.71   13.28   1
  -5   0   1  196.56   11.78   1
  -5   0   2 1178.55   41.88   1
  -5   0   2 1090.98   40.96   1
  -5   0   3   22.85    6.02   1
  -5   0   4  213.45   13.15   1
  -5   0   4  214.33   12.59   1
  -5   0   5   18.49    6.79   1
  -5   0   5   13.76    6.90   1
  -5   0   6  449.02   19.92   1
  -5   0   6  425.60   20.22   1
  -5   0   7   31.81    7.33   1
  -5   0   7   30.25    7.48   1
  -5   0   8  134.33   10.66   1
  -5   0   8  127.01   10.14   1
  -5   0   9  144.48   10.58   1
  -5   0   9  158.26   11.07   1
  -5   0  10  262.76   15.24   1
  -5   0  10  296.53   15.50   1
  -5   0  11   96.24    9.81   1
  -5   0  11   91.58    9.00   1
  -5   0  12  285.95   16.57   1
  -5   0  12  299.29   15.57   1
  -5   0  13   11.49    7.53   1
  -5   0  14   12.82    7.66   1
  -5   0  14   19.62    6.64   1
  -5   0  15  127.01   11.72   1
  -5   0  16   71.40    9.80   1
  -5   0  17   -5.76    8.64   1
  -5   0  18  228.01   15.70   1
  -5   0  19   65.45   11.33   1
  -5   0  20  451.56   23.38   1
  -5   0  21  425.60   23.52   1
  -5   0  22   14.75   10.29   1
  -5   0  23   91.20   12.99   1
  -5   0  24  591.95   29.20   1
  -5   0  25   -1.88   11.04   1
  -5   0  26  102.82   14.40   1
  -5   0  27   84.82   14.55   1
  -5   0  28   23.14   12.79   1
  -5   1 -26   -9.73    8.30   1
  -5   1 -25   21.25    8.67   1
  -5   1 -24   28.84    8.38   1
  -5   1 -23  108.37   11.24   1
  -5   1 -22  147.14   12.37   1
  -5   1 -21   17.98    8.31   1
  -5   1 -20  335.99   18.33   1
  -5   1 -19  220.82   14.86   1
  -5   1 -18   18.66    8.64   1
  -5   1 -17   32.38    7.97   1
  -5   1 -16   29.70    8.83   1
  -5   1 -15  370.56   19.25   1
  -5   1 -14   55.35    8.78   1
  -5   1 -13  139.95   11.59   1
  -5   1 -12   11.63    7.23   1
  -5   1 -11  206.78   13.80   1
  -5   1 -10  148.84   11.47   1
  -5   1  -9  171.61   12.05   1
  -5   1  -8   84.82    9.58   1
  -5   1  -7   13.10    7.31   1
  -5   1  -6  887.44   34.56   1
  -5   1  -5  432.22   20.37   1
  -5   1  -4  870.25   34.22   1
  -5   1  -3   66.42    8.80   1
  -5   1  -2  219.63   11.86   1
  -5   1  -2  201.92   13.36   1
  -5   1  -1  410.06   18.63   1
  -5   1  -1  425.18   20.21   1
  -5   1   0   13.84    5.28   1
  -5   1   1  439.74   20.55   1
  -5   1   1  424.36   18.95   1
  -5   1   2  197.68   12.09   1
  -5   1   2  212.28   13.70   1
  -5   1   3   53.88    8.37   1
  -5   1   3   62.25    7.57   1
  -5   1   4  891.02   34.03   1
  -5   1   4  820.25   32.65   1
  -5   1   5  407.64   18.98   1
  -5   1   5  396.01   19.50   1
  -5   1   6  837.52   32.99   1
  -5   1   6  875.57   33.73   1
  -5   1   7   33.41    7.63   1
  -5   1   7   13.25    6.70   1
  -5   1   8   78.50    7.97   1
  -5   1   8   94.09    9.51   1
  -5   1   9  167.96   11.40   1
  -5   1   9  155.25   11.46   1
  -5   1  10  141.85   10.72   1
  -5   1  10  129.73   10.93   1
  -5   1  11  203.06   13.11   1
  -5   1  11  220.82   13.67   1
  -5   1  12    2.31    6.17   1
  -5   1  12   23.43    7.55   1
  -5   1  13  147.87   10.94   1
  -5   1  13  126.79   11.26   1
  -5   1  14   48.16    8.61   1
  -5   1  14   29.81    7.32   1
  -5   1  15  366.72   19.53   1
  -5   1  16   31.47    8.86   1
  -5   1  17   42.12    9.35   1
  -5   1  18   23.81    9.08   1
  -5   1  19  236.54   16.00   1
  -5   1  20  324.72   19.46   1
  -5   1  21   24.90   10.08   1
  -5   1  22  112.15   12.92   1
  -5   1  23  113.00   13.39   1
  -5   1  24   41.22   10.91   1
  -5   1  25   25.81   10.67   1
  -5   1  26    4.45   10.89   1
  -5   1  27   40.58   12.87   1
  -5   2 -25   -0.45    8.09   1
  -5   2 -24    4.71    8.20   1
  -5   2 -23   61.00   10.00   1
  -5   2 -22   46.65    9.43   1
  -5   2 -21   75.52   10.78   1
  -5   2 -20   28.84    8.59   1
  -5   2 -19  128.37   12.24   1
  -5   2 -18  104.65   11.05   1
  -5   2 -17   22.94    8.14   1
  -5   2 -16   19.45    7.59   1
  -5   2 -15  216.09   14.99   1
  -5   2 -14   56.10    9.14   1
  -5   2 -13   24.80    8.07   1
  -5   2 -12   16.08    7.62   1
  -5   2 -11    4.49    6.78   1
  -5   2 -10  216.38   14.42   1
  -5   2  -9  165.38   12.86   1
  -5   2  -8  108.99   10.86   1
  -5   2  -7 1190.25   44.16   1
  -5   2  -6 1338.10   49.02   1
  -5   2  -5 1380.12   54.24   1
  -5   2  -4  839.26   34.18   1
  -5   2  -3  239.63   15.17   1
  -5   2  -2  443.10   22.31   1
  -5   2  -1  114.06   10.47   1
  -5   2   0   37.21    8.05   1
  -5   2   1   97.61   10.28   1
  -5   2   2  487.08   22.51   1
  -5   2   2  467.86   21.20   1
  -5   2   3  270.60   15.46   1
  -5   2   3  260.18   13.87   1
  -5   2   4  815.67   32.56   1
  -5   2   4  849.14   33.80   1
  -5   2   5 1513.21   54.46   1
  -5   2   5 1564.20   53.79   1
  -5   2   6 1350.56   48.51   1
  -5   2   6 1279.49   47.22   1
  -5   2   7 1171.69   43.13   1
  -5   2   7 1139.06   43.88   1
  -5   2   8  117.94    9.99   1
  -5   2   8  104.65   10.23   1
  -5   2   9  147.14   11.64   1
  -5   2   9  166.93   11.63   1
  -5   2  10  255.36   14.06   1
  -5   2  10  218.15   13.88   1
  -5   2  11    0.37    6.47   1
  -5   2  12   24.60    7.54   1
  -5   2  12    0.11    6.32   1
  -5   2  13   23.72    7.60   1
  -5   2  13   27.35    7.95   1
  -5   2  14   45.43    8.76   1
  -5   2  14   43.82    8.61   1
  -5   2  15  227.41   14.48   1
  -5   2  16   26.83    8.29   1
  -5   2  17   22.85    8.41   1
  -5   2  18   95.65   10.95   1
  -5   2  19  134.79   12.31   1
  -5   2  20   43.82    9.80   1
  -5   2  21   65.45   10.84   1
  -5   2  22   46.79   10.26   1
  -5   2  23   40.07   11.27   1
  -5   2  24    1.37    9.80   1
  -5   2  25   22.94   10.63   1
  -5   3 -27  113.64   12.58   1
  -5   3 -26   16.24    9.35   1
  -5   3 -25   24.11    9.92   1
  -5   3 -24   45.97   10.71   1
  -5   3 -23    0.53    8.89   1
  -5   3 -22   23.91    9.39   1
  -5   3 -21  156.00   13.49   1
  -5   3 -20   60.37   10.57   1
  -5   3 -19  302.76   18.44   1
  -5   3 -18  154.50   13.67   1
  -5   3 -17  247.75   17.00   1
  -5   3 -16  143.76   12.95   1
  -5   3 -15   90.82   10.67   1
  -5   3 -14   42.51    9.39   1
  -5   3 -13  158.76   13.36   1
  -5   3 -12    4.16    7.71   1
  -5   3 -11  125.44   11.65   1
  -5   3 -10  506.70   23.86   1
  -5   3  -9  112.36   11.24   1
  -5   3  -8  130.87   11.21   1
  -5   3  -7    4.08    7.31   1
  -5   3  -6  104.86   10.44   1
  -5   3  -5  177.42   13.32   1
  -5   3  -4  501.31   23.73   1
  -5   3  -3   91.58   10.34   1
  -5   3  -2  307.30   17.53   1
  -5   3  -1  352.31   19.15   1
  -5   3   0   82.81   10.01   1
  -5   3   1  361.38   19.39   1
  -5   3   2  310.11   17.61   1
  -5   3   3   99.00    9.95   1
  -5   3   4  504.00   23.35   1
  -5   3   5  173.71   12.92   1
  -5   3   6  115.13   10.94   1
  -5   3   7   22.28    7.65   1
  -5   3   7   19.54    7.25   1
  -5   3   8  130.64   11.20   1
  -5   3   9  114.70   10.28   1
  -5   3   9  106.50   10.32   1
  -5   3  10  460.10   22.31   1
  -5   3  10  478.73   21.88   1
  -5   3  11  131.79   11.48   1
  -5   3  12   10.69    7.85   1
  -5   3  12   18.66    7.78   1
  -5   3  13  171.35   12.83   1
  -5   3  13  150.80   12.03   1
  -5   3  14   65.61    9.23   1
  -5   3  15  100.80   10.64   1
  -5   3  16  152.28   12.59   1
  -5   3  17  243.67   16.23   1
  -5   3  18  169.00   13.26   1
  -5   3  19  305.20   17.82   1
  -5   3  20   56.55   10.38   1
  -5   3  21  153.51   13.13   1
  -5   3  22   28.30    9.68   1
  -5   3  23   12.25    9.80   1
  -5   4 -27   46.51   11.59   1
  -5   4 -25    8.47   10.36   1
  -5   4 -24   60.84   11.23   1
  -5   4 -23   18.49   10.06   1
  -5   4 -21   71.06   11.46   1
  -5   4 -20  144.00   13.92   1
  -5   4 -19   45.29   10.36   1
  -5   4 -18  190.99   15.20   1
  -5   4 -17  386.91   21.64   1
  -5   4 -16  330.15   19.26   1
  -5   4 -15  105.68   11.72   1
  -5   4 -14   32.83    9.51   1
  -5   4 -13    7.29    8.48   1
  -5   4 -12   12.25    8.33   1
  -5   4 -11  249.96   16.13   1
  -5   4  -9   99.80   11.19   1
  -5   4  -8  164.61   13.86   1
  -5   4  -7  259.21   16.10   1
  -5   4  -5  281.90   17.13   1
  -5   4  -4  126.11   12.13   1
  -5   4  -3  101.81   10.29   1
  -5   4  -2  214.33   14.93   1
  -5   4  -1   42.90    8.38   1
  -5   4   0  541.96   25.61   1
  -5   4   1   45.83    9.34   1
  -5   4   2  217.27   15.03   1
  -5   4   3   88.36   10.72   1
  -5   4   4  158.26   13.08   1
  -5   4   5  252.81   16.54   1
  -5   4   6   27.67    8.94   1
  -5   4   7  237.78   15.73   1
  -5   4   8  182.79   13.79   1
  -5   4   9  111.09   11.38   1
  -5   4  10   29.81    8.52   1
  -5   4  11  199.66   14.41   1
  -5   4  12   10.69    8.57   1
  -5   4  13   23.52    8.63   1
  -5   4  15   99.20   11.35   1
  -5   4  16  318.27   18.55   1
  -5   4  17  370.18   20.01   1
  -5   4  18  188.79   14.01   1
  -5   4  19   77.79   10.41   1
  -5   4  20  147.14   13.34   1
  -5   4  21   66.59   10.77   1
  -5   5 -27    0.12   11.56   1
  -5   5 -25   92.35   13.07   1
  -5   5 -24   23.23   11.38   1
  -5   5 -23   66.75   12.75   1
  -5   5 -22   71.23   13.00   1
  -5   5 -21   26.11   11.04   1
  -5   5 -20   36.24   11.08   1
  -5   5 -19   89.68   12.88   1
  -5   5 -18  220.82   17.24   1
  -5   5 -16   87.24   12.70   1
  -5   5 -15   55.35   10.71   1
  -5   5 -14  196.84   15.99   1
  -5   5 -13   48.44   11.14   1
  -5   5 -12   74.82   11.59   1
  -5   5 -11  176.89   14.90   1
  -5   5 -10   39.82   10.22   1
  -5   5  -9  105.06   12.09   1
  -5   5  -8   29.16    9.83   1
  -5   5  -7   39.31   10.03   1
  -5   5  -6   66.59   10.28   1
  -5   5  -5  154.50   13.42   1
  -5   5  -4   87.80   11.62   1
  -5   5  -3  503.10   24.67   1
  -5   5  -2   68.89   10.62   1
  -5   5  -1   59.60   10.65   1
  -5   5   0   22.37    9.27   1
  -5   5   1   78.15   10.25   1
  -5   5   2   72.42   11.06   1
  -5   5   3  477.42   24.47   1
  -5   5   4   88.36   11.09   1
  -5   5   5  157.50   13.81   1
  -5   5   6   61.62   10.68   1
  -5   5   7   61.94   10.70   1
  -5   5   8   47.47   10.20   1
  -5   5   9  101.61   12.10   1
  -5   5  10   28.09    9.12   1
  -5   5  11  186.05   15.00   1
  -5   5  12   60.84   11.39   1
  -5   6 -28   -4.37   19.27   1
  -5   6 -27    0.24   12.23   1
  -5   6 -26    1.64   13.11   1
  -5   6 -25   -5.90   11.62   1
  -5   6 -24   29.16   12.20   1
  -5   6 -23   55.65   13.13   1
  -5   6 -22   32.83   12.95   1
  -5   6 -21   60.37   13.05   1
  -5   6 -20   18.75   11.52   1
  -5   6 -19   25.50   11.72   1
  -5   6 -18  150.55   15.46   1
  -5   6 -17   10.82   11.38   1
  -5   6 -16   99.20   13.55   1
  -5   6 -15  141.37   14.74   1
  -5   6 -14  293.44   19.53   1
  -5   6 -13   66.59   12.57   1
  -5   6 -12   34.11   10.75   1
  -5   6 -11   76.74   12.61   1
  -5   6 -10  177.16   15.17   1
  -5   6  -9  180.36   15.58   1
  -5   6  -8    8.29   10.31   1
  -5   6  -7  634.03   30.72   1
  -5   6  -6   -3.69    9.83   1
  -5   6  -5   81.90   12.13   1
  -5   6  -4   60.37   11.65   1
  -5   6  -3  488.41   26.08   1
  -5   6  -2  341.88   21.08   1
  -5   6  -1   89.68   12.88   1
  -5   6   0  815.10   35.97   1
  -5   6   1   87.98   12.57   1
  -5   6   2  315.06   19.88   1
  -5   6   3  499.08   26.36   1
  -5   6   4   69.72   12.19   1
  -5   6   5   84.46   12.13   1
  -5   6   7  656.90   30.76   1
  -5   6   8    4.84    9.64   1
  -5   6   9  174.50   15.32   1
  -5   6  10  193.77   16.43   1
  -5   6  11   85.56   13.32   1
  -5   7 -28   -5.20   15.64   1
  -5   7 -26   15.68   14.18   1
  -5   7 -25   40.70   13.78   1
  -5   7 -24   17.56   13.16   1
  -5   7 -23   14.52   13.72   1
  -5   7 -22   22.85   13.67   1
  -5   7 -21   14.52   13.11   1
  -5   7 -20   -3.39   12.36   1
  -5   7 -19   28.30   13.09   1
  -5   7 -18   15.37   12.39   1
  -5   7 -16   15.84   11.38   1
  -5   7 -15  -13.18   11.62   1
  -5   7 -14   26.32   12.00   1
  -5   7 -13    1.06   10.53   1
  -5   7 -12   44.49   12.14   1
  -5   7 -11  246.49   18.53   1
  -5   7 -10   10.76   11.15   1
  -5   7  -9   30.47   12.03   1
  -5   7  -8  156.50   15.26   1
  -5   7  -7  641.61   31.41   1
  -5   7  -6   41.22   11.94   1
  -5   7  -5  114.06   14.31   1
  -5   7  -4  204.20   17.43   1
  -5   7  -3  131.56   14.91   1
  -5   7  -2  151.29   15.99   1
  -5   7  -1   78.15   13.08   1
  -5   7   0   -1.04   10.53   1
  -5   7   1   76.04   13.25   1
  -5   7   2  188.24   16.46   1
  -5   7   3  132.25   15.18   1
  -5   7   4  194.60   17.58   1
  -5   7   5  118.37   14.36   1
  -5   7   6    3.96   11.26   1
  -5   7   7  574.56   30.20   1
  -5   7   8  149.82   16.16   1
  -5   7  10   32.04   12.00   1
  -5   7  11  230.74   19.44   1
  -5   8 -26    1.06   15.41   1
  -5   8 -25   22.28   14.92   1
  -5   8 -24   13.18   18.66   1
  -5   8 -23   11.49   13.90   1
  -5   8 -22   14.67   14.55   1
  -5   8 -21    2.10   13.20   1
  -5   8 -20   46.24   14.82   1
  -5   8 -19   13.54   14.13   1
  -5   8 -18  -19.18   14.10   1
  -5   8 -17   11.70   13.00   1
  -5   8 -16  -13.62   12.84   1
  -5   8 -15   39.82   13.76   1
  -5   8 -14   41.34   14.02   1
  -5   8 -13   11.70   12.31   1
  -5   8 -12   76.39   14.86   1
  -5   8 -11   70.73   14.30   1
  -5   8 -10   74.82   15.22   1
  -5   8  -9   12.96   12.96   1
  -5   8  -8   63.52   14.03   1
  -5   8  -7   67.73   13.50   1
  -5   8  -5  131.79   15.84   1
  -5   8  -4   35.64   12.66   1
  -5   8  -3   13.99   11.89   1
  -5   8  -2   40.58   12.49   1
  -5   8  -1   30.91   12.34   1
  -5   8   0    3.96   11.46   1
  -5   8   1   18.75   11.26   1
  -5   8   2   24.40   12.65   1
  -5   8   3  -27.77   12.54   1
  -5   8   4   -2.43   10.48   1
  -5   8   5  144.00   16.56   1
  -5   8   6  209.38   18.52   1
  -5   8   7   99.60   14.77   1
  -5   8   8   55.80   14.04   1
  -5   8   9    0.64   12.98   1
  -5   8  10   57.30   15.14   1
  -5   9 -23   -4.08   16.00   1
  -5   9 -22   53.44   16.81   1
  -5   9 -21   29.70   16.24   1
  -5   9 -20    8.41   14.38   1
  -5   9 -19   -4.28   15.11   1
  -5   9 -18   58.06   15.70   1
  -5   9 -17   28.30   14.79   1
  -5   9 -16    6.35   14.87   1
  -5   9 -15   -5.06   14.22   1
  -5   9 -14    3.96   13.93   1
  -5   9 -13   -7.34   14.53   1
  -5   9 -12   27.67   15.36   1
  -5   9 -11   72.25   16.15   1
  -5   9 -10   38.56   14.78   1
  -5   9  -9   46.10   14.67   1
  -5   9  -8   19.89   13.11   1
  -5   9  -7   28.09   14.63   1
  -5   9  -5   35.52   13.95   1
  -5   9  -4   32.83   13.98   1
  -5   9  -3   50.55   14.79   1
  -5   9  -2   12.25   13.23   1
  -5   9  -1   26.73   13.96   1
  -5   9   0   -8.07   13.18   1
  -5   9   1   -3.50   12.64   1
  -5   9   2    2.46   11.62   1
  -5   9   3   53.58   14.79   1
  -5   9   4   17.39   14.09   1
  -5   9   5   23.72   13.44   1
  -5   9   6   26.21   14.44   1
  -5   9   7   28.52   13.78   1
  -5   9   8   59.75   16.54   1
  -5   9   9   69.06   17.12   1
  -5  10 -19   17.31   16.89   1
  -5  10 -18   -3.39   16.30   1
  -5  10 -17   18.66   15.38   1
  -5  10 -16    6.20   15.94   1
  -5  10 -15   17.98   14.92   1
  -5  10 -14   13.76   15.88   1
  -5  10 -13   15.68   14.34   1
  -5  10 -12   14.06   15.45   1
  -5  10 -11  -21.16   13.98   1
  -5  10 -10   14.82   15.17   1
  -5  10  -8   14.29   15.80   1
  -5  10  -7   23.62   14.58   1
  -5  10  -5   19.89   14.45   1
  -5  10  -4   34.69   15.67   1
  -5  10  -3   30.80   14.87   1
  -5  10  -2   17.89   13.96   1
  -5  10   0   -5.86   12.97   1
  -5  10   1   29.16   15.23   1
  -5  10   2   39.31   16.05   1
  -5  10   3   19.89   15.52   1
  -5  10   4  -15.29   15.01   1
  -5  10   5   19.98   15.91   1
  -5  10   6    1.56   14.55   1
  -5  10   7   22.94   16.38   1
  -5  11 -14   -9.55   16.87   1
  -5  11 -13   14.44   17.02   1
  -5  11 -12   13.84   17.86   1
  -5  11 -11   36.84   17.24   1
  -5  11 -10   31.47   16.61   1
  -5  11  -9   15.52   16.39   1
  -5  11  -8   21.44   16.95   1
  -5  11  -7    0.40   15.49   1
  -5  11  -6   54.91   17.19   1
  -5  11  -4   75.52   17.21   1
  -5  11  -3   20.79   15.05   1
  -5  11  -2   22.56   15.01   1
  -5  11  -1   19.89   14.99   1
  -5  11   0   84.64   19.69   1
  -5  11   1   20.52   17.49   1
  -5  11   3    5.71   16.40   1
  -5  11   4   74.13   19.98   1
  -5  11   5   -2.99   17.65   1
  -5  11   6   -1.69   18.75   1
  -5  12  -4  -12.18   17.87   1
  -5  12  -3  -12.89   18.02   1
  -5  12  -2    4.58   17.55   1
  -5  12  -1   11.36   18.27   1
  -5  12   0  -16.89   18.00   1
  -5  12   1   10.82   20.20   1
  -5  12   2    8.94   20.33   1
  -5  12   3  -10.69   19.82   1
  -5  12   4    3.13   19.33   1
  -4 -12   5    9.67   14.87   1
  -4 -12   6   12.74   16.49   1
  -4 -12   7  -24.40   15.71   1
  -4 -12   8    2.56   14.82   1
  -4 -12   9    8.07   15.39   1
  -4 -11   2   33.52   12.04   1
  -4 -11   3   17.39   12.34   1
  -4 -11   4   13.10   13.18   1
  -4 -11   5    9.61   12.40   1
  -4 -11   6   -9.00   12.66   1
  -4 -11   7   16.48   13.97   1
  -4 -11   8    1.42   12.88   1
  -4 -11   9   32.72   13.84   1
  -4 -11  10   15.76   13.58   1
  -4 -11  11    3.72   14.24   1
  -4 -11  12   17.39   16.35   1
  -4 -11  13   19.80   14.77   1
  -4 -11  14   41.60   16.12   1
  -4 -11  15   -1.44   15.24   1
  -4 -11  16  -12.04   15.55   1
  -4 -10   0   63.04   11.27   1
  -4 -10   1   46.65   11.47   1
  -4 -10   2   43.56   11.48   1
  -4 -10   3    7.56   11.11   1
  -4 -10   4   16.08   10.83   1
  -4 -10   5    9.80   10.64   1
  -4 -10   6   36.72   12.24   1
  -4 -10   7   -8.18   11.61   1
  -4 -10   8   49.14   12.62   1
  -4 -10   9    1.30   11.06   1
  -4 -10  10   18.58   12.33   1
  -4 -10  11   23.04   13.34   1
  -4 -10  12    0.15   13.29   1
  -4 -10  13   12.04   13.88   1
  -4 -10  14   18.58   13.96   1
  -4 -10  15  -11.09   13.45   1
  -4 -10  16   19.80   15.40   1
  -4 -10  17    8.18   15.50   1
  -4 -10  18   50.41   15.90   1
  -4 -10  19   23.14   16.07   1
  -4 -10  20   18.06   15.30   1
  -4  -9  -3   20.79    9.67   1
  -4  -9  -2   51.27   10.17   1
  -4  -9  -1   36.97    9.61   1
  -4  -9   0  145.20   13.01   1
  -4  -9   1   39.82   10.60   1
  -4  -9   2   36.24   10.23   1
  -4  -9   3    9.80    9.64   1
  -4  -9   4   -7.08    9.84   1
  -4  -9   5   32.26   10.79   1
  -4  -9   6  146.41   15.00   1
  -4  -9   7    0.59    9.69   1
  -4  -9   9   13.84   11.09   1
  -4  -9  10   47.75   12.16   1
  -4  -9  11    7.84   11.20   1
  -4  -9  12   42.38   12.76   1
  -4  -9  13   52.42   13.90   1
  -4  -9  14    9.67   12.38   1
  -4  -9  15   11.36   12.67   1
  -4  -9  16   25.10   13.73   1
  -4  -9  17   42.12   15.06   1
  -4  -9  19   11.36   14.15   1
  -4  -9  20   24.11   13.55   1
  -4  -9  21   22.09   16.64   1
  -4  -9  22   12.04   15.06   1
  -4  -9  23    5.86   16.79   1
  -4  -9  24   63.04   18.74   1
  -4  -8  -5   15.13    7.47   1
  -4  -8  -4    1.74    6.86   1
  -4  -8  -3   85.56    9.99   1
  -4  -8  -2  105.47   11.50   1
  -4  -8  -1  119.03   11.35   1
  -4  -8   0  199.94   14.14   1
  -4  -8   1   89.30   11.15   1
  -4  -8   2   76.74   10.69   1
  -4  -8   3   86.49   10.97   1
  -4  -8   4   14.90    8.72   1
  -4  -8   5    2.16    8.76   1
  -4  -8   6   51.12   10.44   1
  -4  -8   7   25.30    9.86   1
  -4  -8   8   27.88   10.45   1
  -4  -8   9   54.17   11.19   1
  -4  -8  10  236.24   17.83   1
  -4  -8  11  141.37   14.74   1
  -4  -8  12   17.89   10.57   1
  -4  -8  13   -4.08    9.90   1
  -4  -8  14   11.63   11.94   1
  -4  -8  15    0.48   11.56   1
  -4  -8  16    8.24   11.25   1
  -4  -8  18    6.25   13.20   1
  -4  -8  19   12.67   13.03   1
  -4  -8  21   17.56   13.07   1
  -4  -8  22   18.15   14.91   1
  -4  -8  23   22.66   15.61   1
  -4  -8  24   98.01   19.01   1
  -4  -8  26   30.47   16.45   1
  -4  -8  27   35.64   17.79   1
  -4  -7  -7   85.01    8.11   1
  -4  -7  -6  214.92   12.90   1
  -4  -7  -5  411.28   19.47   1
  -4  -7  -4  342.62   17.03   1
  -4  -7  -3  166.93   11.89   1
  -4  -7  -2   52.13    8.66   1
  -4  -7  -1    5.15    7.31   1
  -4  -7   0   19.80    7.83   1
  -4  -7   1   -4.37    6.98   1
  -4  -7   2   40.32    8.51   1
  -4  -7   3  186.87   13.67   1
  -4  -7   4  323.28   18.34   1
  -4  -7   5  413.72   21.56   1
  -4  -7   6  245.86   15.99   1
  -4  -7   7   90.82   11.25   1
  -4  -7   8   22.75    9.35   1
  -4  -7   9   18.23    9.31   1
  -4  -7  10  405.62   22.56   1
  -4  -7  11  252.81   18.13   1
  -4  -7  12   10.82    9.54   1
  -4  -7  13  186.60   15.57   1
  -4  -7  14  101.81   13.52   1
  -4  -7  15    3.42   10.29   1
  -4  -7  16   33.76   10.69   1
  -4  -7  17   14.98   11.69   1
  -4  -7  18   22.00   12.10   1
  -4  -7  19   41.60   12.90   1
  -4  -7  20   57.91   14.61   1
  -4  -7  21   17.47   13.46   1
  -4  -7  22   20.25   14.40   1
  -4  -7  23    9.24   13.80   1
  -4  -7  24   -6.35   14.01   1
  -4  -7  25   17.56   15.00   1
  -4  -7  26   -8.70   14.28   1
  -4  -7  27    4.62   15.91   1
  -4  -7  28   32.83   17.19   1
  -4  -7  29   41.34   17.23   1
  -4  -6  -8   57.46    6.52   1
  -4  -6  -7   31.58    5.84   1
  -4  -6  -6   53.14    6.71   1
  -4  -6  -5    5.29    5.38   1
  -4  -6  -4  239.94   13.01   1
  -4  -6  -3  134.56    9.74   1
  -4  -6  -2  277.22   14.98   1
  -4  -6  -1   -1.69    6.21   1
  -4  -6   0 1629.74   58.13   1
  -4  -6   1    3.53    6.47   1
  -4  -6   2  292.41   15.73   1
  -4  -6   3  127.01   11.27   1
  -4  -6   4  231.34   14.91   1
  -4  -6   5   10.63    7.37   1
  -4  -6   6   71.40    9.30   1
  -4  -6   7   57.46    9.40   1
  -4  -6   8   65.61   10.04   1
  -4  -6   9   26.83    8.60   1
  -4  -6  10   32.60    9.14   1
  -4  -6  11   54.46   10.33   1
  -4  -6  12  200.51   15.86   1
  -4  -6  13   73.96   11.87   1
  -4  -6  14  223.20   16.43   1
  -4  -6  15   13.54   10.16   1
  -4  -6  16   35.88   11.86   1
  -4  -6  17   14.59   10.62   1
  -4  -6  18  -11.22   11.32   1
  -4  -6  19   53.14   13.41   1
  -4  -6  20   78.85   13.85   1
  -4  -6  21   56.85   13.57   1
  -4  -6  22  146.17   16.20   1
  -4  -6  23   22.09   13.63   1
  -4  -6  24   95.06   15.80   1
  -4  -6  25   12.74   12.28   1
  -4  -6  26   31.47   14.70   1
  -4  -6  27   10.30   14.06   1
  -4  -6  28    8.58   14.24   1
  -4  -6  29    0.05   16.74   1
  -4  -6  30   49.14   19.35   1
  -4  -6  31   11.36   18.06   1
  -4  -5 -10  201.36    9.93   1
  -4  -5  -8  122.32    8.18   1
  -4  -5  -7   77.09    7.20   1
  -4  -5  -6   21.62    5.21   1
  -4  -5  -5  187.14   10.67   1
  -4  -5  -4  184.69   10.87   1
  -4  -5  -3  382.20   17.20   1
  -4  -5  -2   21.53    5.94   1
  -4  -5  -1   51.41    6.88   1
  -4  -5   0  137.12   10.30   1
  -4  -5   1   54.46    7.38   1
  -4  -5   2    5.86    6.24   1
  -4  -5   3  398.00   18.75   1
  -4  -5   4  192.65   12.77   1
  -4  -5   5  182.79   12.44   1
  -4  -5   6   23.62    7.48   1
  -4  -5   7   83.17    9.85   1
  -4  -5   8  106.92   10.96   1
  -4  -5   9   10.50    6.54   1
  -4  -5  10  195.72   13.99   1
  -4  -5  11   47.06    9.19   1
  -4  -5  12   64.64    9.65   1
  -4  -5  13  233.48   15.89   1
  -4  -5  14  177.96   14.94   1
  -4  -5  15  194.32   15.89   1
  -4  -5  16  250.27   17.72   1
  -4  -5  17   32.38    9.45   1
  -4  -5  18  224.10   17.37   1
  -4  -5  19   20.88   10.79   1
  -4  -5  20   38.81   11.96   1
  -4  -5  21   72.42   13.96   1
  -4  -5  22   17.14   11.92   1
  -4  -5  23   29.05   12.40   1
  -4  -5  24   53.58   14.05   1
  -4  -5  25   33.76   13.94   1
  -4  -5  26  -12.39   14.01   1
  -4  -5  27   66.59   15.99   1
  -4  -5  28   14.14   13.91   1
  -4  -5  30   53.58   17.86   1
  -4  -5  31   24.11   17.97   1
  -4  -5  32  -13.32   17.67   1
  -4  -4 -25   -6.86    7.49   1
  -4  -4 -11   16.24    3.14   1
  -4  -4 -10   14.52    3.51   1
  -4  -4  -8   52.27    5.49   1
  -4  -4  -7  309.41   15.83   1
  -4  -4  -5  465.26   18.55   1
  -4  -4  -4  463.11   18.94   1
  -4  -4  -3   11.09    5.33   1
  -4  -4  -2  107.95    8.10   1
  -4  -4  -1   46.92    6.30   1
  -4  -4   0    6.71    5.08   1
  -4  -4   1   46.10    6.65   1
  -4  -4   2  118.16    9.13   1
  -4  -4   3   20.70    6.19   1
  -4  -4   4  413.31   19.92   1
  -4  -4   5  449.86   20.79   1
  -4  -4   6   29.70    7.08   1
  -4  -4   7  360.24   17.84   1
  -4  -4   8   59.44    7.86   1
  -4  -4   9   38.44    8.06   1
  -4  -4  10   21.90    7.96   1
  -4  -4  11   22.75    7.92   1
  -4  -4  12    8.18    7.95   1
  -4  -4  13   57.15   10.28   1
  -4  -4  14  498.63   24.56   1
  -4  -4  15   62.88   10.94   1
  -4  -4  16   15.68    9.27   1
  -4  -4  17  599.76   28.41   1
  -4  -4  18  474.80   24.40   1
  -4  -4  19  272.58   19.15   1
  -4  -4  20  164.35   15.38   1
  -4  -4  21  257.60   18.62   1
  -4  -4  22   44.89   11.39   1
  -4  -4  23    5.24   11.63   1
  -4  -4  24   32.83   12.61   1
  -4  -4  25   18.75   11.95   1
  -4  -4  26   15.84   13.21   1
  -4  -4  27   37.58   13.36   1
  -4  -4  28   65.12   15.66   1
  -4  -4  29   89.49   17.03   1
  -4  -4  30    3.42   14.13   1
  -4  -4  31   30.03   16.33   1
  -4  -4  32   28.20   16.67   1
  -4  -4  33   47.75   19.90   1
  -4  -3 -25   44.76    8.43   1
  -4  -3 -24   70.39    9.23   1
  -4  -3 -23   38.94    7.99   1
  -4  -3 -22   30.25    8.69   1
  -4  -3 -21   -1.82    6.72   1
  -4  -3 -11  152.28    7.40   1
  -4  -3 -10  492.40   20.86   1
  -4  -3  -9  269.94   11.50   1
  -4  -3  -8   82.81    5.64   1
  -4  -3  -7  400.00   15.60   1
  -4  -3  -6  479.17   18.83   1
  -4  -3  -5   45.97    5.15   1
  -4  -3  -4  274.23   12.59   1
  -4  -3  -3 2004.35   66.26   1
  -4  -3  -2  228.01   11.48   1
  -4  -3  -1  930.25   32.94   1
  -4  -3   0    1.21    5.02   1
  -4  -3   1  895.80   33.52   1
  -4  -3   2  210.25   12.18   1
  -4  -3   3 1968.70   67.44   1
  -4  -3   4  262.44   13.93   1
  -4  -3   5   50.69    7.40   1
  -4  -3   6  482.24   21.96   1
  -4  -3   7  392.44   19.02   1
  -4  -3   8   56.25    7.50   1
  -4  -3   9  280.56   15.74   1
  -4  -3  10  555.07   24.50   1
  -4  -3  11  121.22   11.01   1
  -4  -3  12  128.14   11.55   1
  -4  -3  13  398.40   20.36   1
  -4  -3  14  421.89   22.18   1
  -4  -3  15  623.00   28.45   1
  -4  -3  16   91.01   11.83   1
  -4  -3  17  258.89   16.73   1
  -4  -3  18  192.65   15.27   1
  -4  -3  19   41.34   10.93   1
  -4  -3  20  133.17   13.39   1
  -4  -3  21   19.80   10.32   1
  -4  -3  22    9.92   10.65   1
  -4  -3  24   60.06   13.18   1
  -4  -3  25   41.34   12.47   1
  -4  -3  27   36.24   12.64   1
  -4  -3  28   57.30   14.23   1
  -4  -3  29   20.07   14.60   1
  -4  -3  30   34.57   15.52   1
  -4  -3  31   18.49   16.08   1
  -4  -3  32   10.05   15.60   1
  -4  -2 -25  133.63   10.17   1
  -4  -2 -24   18.40    6.95   1
  -4  -2 -23  128.82   10.22   1
  -4  -2 -22    6.10    6.37   1
  -4  -2 -21  223.80   13.76   1
  -4  -2 -20  119.25    9.83   1
  -4  -2 -19  139.48   10.87   1
  -4  -2 -18   93.32    9.47   1
  -4  -2 -17  160.28   11.65   1
  -4  -2 -16   66.91    8.51   1
  -4  -2  -9  592.92   22.40   1
  -4  -2  -8 1240.45   40.86   1
  -4  -2  -7  553.66   21.18   1
  -4  -2  -6  190.16    9.65   1
  -4  -2  -5  362.14   14.84   1
  -4  -2  -4  212.58   10.50   1
  -4  -2  -3  342.25   14.43   1
  -4  -2  -2   10.96    4.37   1
  -4  -2  -1  277.56   13.33   1
  -4  -2   0  255.36   12.46   1
  -4  -2   1  282.58   13.45   1
  -4  -2   2    1.74    4.78   1
  -4  -2   3  330.15   15.63   1
  -4  -2   4  205.92   11.48   1
  -4  -2   5  333.79   16.81   1
  -4  -2   6  222.31   12.52   1
  -4  -2   7  590.49   24.30   1
  -4  -2   8 1217.31   43.96   1
  -4  -2   9  635.04   26.21   1
  -4  -2  10  650.76   27.04   1
  -4  -2  11  143.76   11.27   1
  -4  -2  12  231.34   14.60   1
  -4  -2  13   30.03    8.11   1
  -4  -2  14  182.79   12.71   1
  -4  -2  15   35.52    7.63   1
  -4  -2  16   63.68    9.26   1
  -4  -2  17  169.52   13.28   1
  -4  -2  18  109.83   11.74   1
  -4  -2  19  157.25   13.79   1
  -4  -2  20  110.88   13.06   1
  -4  -2  21  231.04   17.02   1
  -4  -2  23  154.50   15.16   1
  -4  -2  24   13.76   10.68   1
  -4  -2  25  137.12   14.99   1
  -4  -2  26   65.77   13.62   1
  -4  -2  27  145.44   16.16   1
  -4  -2  28   33.18   13.71   1
  -4  -2  29  -11.49   13.76   1
  -4  -2  30   29.27   14.61   1
  -4  -2  31   69.72   16.87   1
  -4  -1 -25   38.69    7.09   1
  -4  -1 -24  129.05   10.00   1
  -4  -1 -22   46.10    7.33   1
  -4  -1 -21   -0.92    6.22   1
  -4  -1 -20  333.79   16.08   1
  -4  -1 -19   38.81    7.35   1
  -4  -1 -18   88.55    8.28   1
  -4  -1 -17   13.62    6.05   1
  -4  -1 -16   56.40    7.36   1
  -4  -1 -15  108.99    8.98   1
  -4  -1 -14  274.23   14.57   1
  -4  -1 -13   37.09    7.43   1
  -4  -1 -12  400.80   18.82   1
  -4  -1 -11   34.69    6.83   1
  -4  -1 -10  197.12   12.07   1
  -4  -1  -9  134.33    9.50   1
  -4  -1  -8  509.86   22.13   1
  -4  -1  -7   16.48    4.06   1
  -4  -1  -6  381.81   15.24   1
  -4  -1  -5 1102.90   36.53   1
  -4  -1  -4  791.30   28.69   1
  -4  -1  -3 1130.30   39.00   1
  -4  -1  -2 1847.28   61.89   1
  -4  -1  -1  437.65   17.57   1
  -4  -1   0  176.09    9.82   1
  -4  -1   1  422.30   17.67   1
  -4  -1   2 1834.41   63.39   1
  -4  -1   3 1102.90   39.85   1
  -4  -1   4  792.42   29.84   1
  -4  -1   5 1014.42   38.22   1
  -4  -1   6  357.59   17.02   1
  -4  -1   7   21.72    6.24   1
  -4  -1   8  532.22   22.15   1
  -4  -1   9  109.62    9.63   1
  -4  -1  10  229.22   13.32   1
  -4  -1  11   34.57    5.88   1
  -4  -1  11   19.27    6.85   1
  -4  -1  12  404.41   17.70   1
  -4  -1  12  428.08   19.86   1
  -4  -1  13   39.31    7.77   1
  -4  -1  13   39.94    6.57   1
  -4  -1  14  252.81   15.58   1
  -4  -1  14  261.15   13.25   1
  -4  -1  15   91.01    8.01   1
  -4  -1  15   91.97   10.36   1
  -4  -1  16   23.91    8.41   1
  -4  -1  17   31.14    8.59   1
  -4  -1  18   67.08   10.48   1
  -4  -1  19   53.00   10.34   1
  -4  -1  20  305.55   19.23   1
  -4  -1  21    3.57    9.64   1
  -4  -1  23  320.41   19.69   1
  -4  -1  24  160.53   14.95   1
  -4  -1  25   53.00   11.94   1
  -4  -1  26   46.10   11.95   1
  -4  -1  27   48.16   12.08   1
  -4  -1  28  113.00   14.88   1
  -4  -1  29   18.15   13.04   1
  -4   0 -25  100.20    9.21   1
  -4   0 -24   84.27    8.81   1
  -4   0 -22   33.29    7.39   1
  -4   0 -21   21.16    6.53   1
  -4   0 -20   90.25    8.74   1
  -4   0 -19    5.66    6.28   1
  -4   0 -18   68.23    8.09   1
  -4   0 -17   22.47    6.92   1
  -4   0 -16   13.25    6.70   1
  -4   0 -15  197.12   11.79   1
  -4   0 -14   -3.53    5.64   1
  -4   0 -13    0.53    5.30   1
  -4   0 -12   10.96    5.76   1
  -4   0 -11  168.74   10.65   1
  -4   0 -10  105.68    8.84   1
  -4   0  -9  118.37    9.14   1
  -4   0  -8  136.89    9.83   1
  -4   0  -7  334.89   16.47   1
  -4   0  -6 1670.36   56.40   1
  -4   0  -5   25.60    5.87   1
  -4   0  -4  228.31   12.69   1
  -4   0  -4  256.00   11.52   1
  -4   0  -3  195.72   11.47   1
  -4   0  -3  187.14    9.85   1
  -4   0  -2  342.62   14.44   1
  -4   0  -2  305.55   15.73   1
  -4   0  -1  510.76   20.34   1
  -4   0  -1  507.15   21.17   1
  -4   0   0   81.00    6.66   1
  -4   0   0   76.56    7.88   1
  -4   0   1  495.95   20.04   1
  -4   0   1  526.24   21.56   1
  -4   0   2  335.62   15.76   1
  -4   0   2  325.80   14.44   1
  -4   0   3  180.90   10.49   1
  -4   0   3  167.18   10.60   1
  -4   0   4  233.48   12.84   1
  -4   0   4  247.75   12.59   1
  -4   0   5   26.01    5.71   1
  -4   0   5   32.60    6.40   1
  -4   0   6 1639.44   55.88   1
  -4   0   6 1552.36   55.95   1
  -4   0   7  347.08   16.39   1
  -4   0   7  329.42   15.61   1
  -4   0   8  140.19    9.47   1
  -4   0   8  140.90    9.73   1
  -4   0   9  105.47    8.63   1
  -4   0   9  120.34    8.56   1
  -4   0  10  105.88    8.44   1
  -4   0  10  111.09    9.28   1
  -4   0  11  166.15   10.05   1
  -4   0  11  159.26   11.11   1
  -4   0  12   14.21    6.11   1
  -4   0  12   23.33    5.41   1
  -4   0  13  -10.96    4.70   1
  -4   0  13   -7.18    6.11   1
  -4   0  14    6.50    4.64   1
  -4   0  14    0.21    6.38   1
  -4   0  15  190.16   12.69   1
  -4   0  15  177.42   10.12   1
  -4   0  16   31.81    7.78   1
  -4   0  17   31.81    8.23   1
  -4   0  18   72.76   10.07   1
  -4   0  19    9.18    8.18   1
  -4   0  20   76.39   11.19   1
  -4   0  21   17.72    9.60   1
  -4   0  23  575.04   27.34   1
  -4   0  24   89.11   12.46   1
  -4   0  25   91.01   12.40   1
  -4   0  26  171.09   15.70   1
  -4   0  27    5.11   10.76   1
  -4   0  28  -14.98   11.76   1
  -4   1 -25   46.92    7.95   1
  -4   1 -24  125.66   10.76   1
  -4   1 -23  297.91   16.22   1
  -4   1 -22   35.88    7.67   1
  -4   1 -21    6.55    6.66   1
  -4   1 -20  318.98   16.07   1
  -4   1 -19   39.82    7.19   1
  -4   1 -18   75.69    8.18   1
  -4   1 -17   11.16    6.15   1
  -4   1 -16   36.48    7.37   1
  -4   1 -15  100.40    8.62   1
  -4   1 -14  267.65   14.40   1
  -4   1 -13   45.56    7.15   1
  -4   1 -12  423.95   18.94   1
  -4   1 -11   32.72    6.86   1
  -4   1 -10  235.01   12.88   1
  -4   1  -9  106.71    9.50   1
  -4   1  -8  521.21   22.37   1
  -4   1  -6  367.87   17.26   1
  -4   1  -5 1071.91   38.63   1
  -4   1  -4  802.59   30.60   1
  -4   1  -3 1100.25   40.47   1
  -4   1  -2 1843.84   63.55   1
  -4   1  -1  419.84   17.62   1
  -4   1  -1  414.94   18.74   1
  -4   1   0  180.36   11.01   1
  -4   1   0  170.30    9.40   1
  -4   1   1  431.39   18.69   1
  -4   1   1  428.90   17.81   1
  -4   1   2 1879.22   63.29   1
  -4   1   2 1887.90   63.44   1
  -4   1   3 1118.23   40.13   1
  -4   1   3 1099.59   52.39   1
  -4   1   4  784.00   30.24   1
  -4   1   4  796.37   29.91   1
  -4   1   5 1017.61   38.28   1
  -4   1   5 1022.72   37.74   1
  -4   1   6  358.72   16.67   1
  -4   1   6  384.55   16.86   1
  -4   1   7   17.47    5.60   1
  -4   1   7   14.52    5.64   1
  -4   1   8  523.49   21.51   1
  -4   1   8  545.22   21.95   1
  -4   1   9  101.61    8.87   1
  -4   1   9  119.90    8.76   1
  -4   1  10  203.06   12.26   1
  -4   1  10  227.71   12.07   1
  -4   1  11   20.43    5.42   1
  -4   1  11   28.09    6.04   1
  -4   1  12  420.25   18.04   1
  -4   1  12  421.48   18.89   1
  -4   1  13   38.81    6.23   1
  -4   1  13   36.84    6.92   1
  -4   1  14  264.39   14.31   1
  -4   1  14  249.64   13.27   1
  -4   1  15  106.92    9.93   1
  -4   1  15   97.22    7.89   1
  -4   1  16   45.56    8.24   1
  -4   1  17   13.62    7.45   1
  -4   1  18   57.91    9.59   1
  -4   1  19   47.61    9.25   1
  -4   1  20  340.40   18.45   1
  -4   1  21   -5.52    8.22   1
  -4   1  22   46.10    9.64   1
  -4   1  23  318.27   18.55   1
  -4   1  24  122.77   12.85   1
  -4   1  25   26.83   11.60   1
  -4   2 -25  129.05   11.13   1
  -4   2 -24   26.42    7.81   1
  -4   2 -23  147.87   11.43   1
  -4   2 -22    7.40    6.75   1
  -4   2 -21  231.95   13.71   1
  -4   2 -20  100.60    9.83   1
  -4   2 -19  163.84   11.78   1
  -4   2 -18   89.49    9.46   1
  -4   2 -17  176.36   11.69   1
  -4   2 -16   72.25    8.16   1
  -4   2 -15   18.92    6.61   1
  -4   2 -14  167.18   11.64   1
  -4   2 -13   17.98    6.53   1
  -4   2 -12  247.12   14.15   1
  -4   2 -11  146.17   10.64   1
  -4   2 -10  597.31   25.91   1
  -4   2  -9  613.55   25.76   1
  -4   2  -8 1199.93   44.34   1
  -4   2  -7  579.36   24.07   1
  -4   2  -6  210.25   12.76   1
  -4   2  -5  363.28   17.54   1
  -4   2  -4  203.06   12.54   1
  -4   2  -3  347.45   16.78   1
  -4   2  -2   -0.04    4.15   1
  -4   2  -1  273.24   14.22   1
  -4   2   0  251.86   13.33   1
  -4   2   1  286.96   14.91   1
  -4   2   2   -0.26    4.63   1
  -4   2   2    6.35    5.90   1
  -4   2   3  311.52   16.24   1
  -4   2   3  350.06   15.34   1
  -4   2   4  217.27   12.68   1
  -4   2   4  206.50   11.21   1
  -4   2   5  382.59   17.21   1
  -4   2   5  377.91   16.72   1
  -4   2   6  190.16   11.31   1
  -4   2   6  210.54   12.19   1
  -4   2   7  568.82   23.85   1
  -4   2   7  569.78   23.39   1
  -4   2   8 1164.17   42.99   1
  -4   2   8 1168.96   43.08   1
  -4   2   9  620.51   24.91   1
  -4   2   9  617.52   24.85   1
  -4   2  10  629.01   25.58   1
  -4   2  10  643.13   28.40   1
  -4   2  11  121.66    9.27   1
  -4   2  11  138.53    9.89   1
  -4   2  12  225.00   12.90   1
  -4   2  12  238.39   13.28   1
  -4   2  13   32.95    6.20   1
  -4   2  13   33.06    7.02   1
  -4   2  14  185.50   11.71   1
  -4   2  14  191.82   11.08   1
  -4   2  15   10.24    6.66   1
  -4   2  15   14.14    6.47   1
  -4   2  16   69.22    8.99   1
  -4   2  17  156.25   11.50   1
  -4   2  18  115.78   10.33   1
  -4   2  19  157.00   11.78   1
  -4   2  20  105.88   10.91   1
  -4   2  21  232.56   14.95   1
  -4   2  22    8.24    8.04   1
  -4   2  23  139.00   12.50   1
  -4   2  24   29.38    9.21   1
  -4   3 -25   31.81    8.57   1
  -4   3 -24   57.76    8.97   1
  -4   3 -23   32.95    8.15   1
  -4   3 -22   35.28    8.32   1
  -4   3 -21    8.58    7.15   1
  -4   3 -20  116.86   11.24   1
  -4   3 -19   41.73    8.14   1
  -4   3 -18  176.89   12.50   1
  -4   3 -17  253.76   14.97   1
  -4   3 -16  121.44   10.80   1
  -4   3 -15  617.52   27.34   1
  -4   3 -14  441.84   21.44   1
  -4   3 -13  375.58   18.99   1
  -4   3 -12  141.85   11.20   1
  -4   3 -11  142.56   11.22   1
  -4   3 -10  521.67   23.75   1
  -4   3  -9  280.56   15.41   1
  -4   3  -8   69.89    8.53   1
  -4   3  -7  372.88   18.92   1
  -4   3  -6  500.86   22.38   1
  -4   3  -5   48.30    7.64   1
  -4   3  -4  246.18   14.43   1
  -4   3  -3 1960.72   69.08   1
  -4   3  -2  221.41   14.58   1
  -4   3  -1  885.66   35.12   1
  -4   3   0   -6.25    6.20   1
  -4   3   1  891.02   34.63   1
  -4   3   2  218.74   13.61   1
  -4   3   3 1945.69   67.93   1
  -4   3   4  246.18   14.43   1
  -4   3   5   47.06    7.41   1
  -4   3   6  507.15   22.07   1
  -4   3   7  373.26   17.39   1
  -4   3   7  396.01   18.71   1
  -4   3   8   78.68    7.98   1
  -4   3   8   67.40    8.05   1
  -4   3   9  269.94   14.13   1
  -4   3   9  292.75   15.06   1
  -4   3  10  560.74   23.68   1
  -4   3  10  536.85   22.24   1
  -4   3  11  137.83   10.57   1
  -4   3  11  156.25   10.50   1
  -4   3  12  129.50   10.01   1
  -4   3  12  110.88    9.90   1
  -4   3  13  369.02   17.67   1
  -4   3  13  375.97   17.84   1
  -4   3  14  444.79   20.25   1
  -4   3  14  437.23   20.07   1
  -4   3  15  644.14   26.40   1
  -4   3  16  139.24   10.62   1
  -4   3  17  264.06   14.62   1
  -4   3  18  168.74   11.95   1
  -4   3  19   44.22    7.98   1
  -4   3  20  116.42   10.79   1
  -4   3  21   10.69    7.46   1
  -4   3  22   55.80    8.96   1
  -4   4 -26    9.67    8.89   1
  -4   4 -25    5.57    8.31   1
  -4   4 -24   31.25    9.28   1
  -4   4 -23   28.41    9.17   1
  -4   4 -22   17.22    8.88   1
  -4   4 -21  238.70   16.07   1
  -4   4 -20  160.78   13.44   1
  -4   4 -19  321.84   18.30   1
  -4   4 -18  415.75   22.43   1
  -4   4 -17  596.34   27.35   1
  -4   4 -16   22.09    8.37   1
  -4   4 -15   67.08    9.66   1
  -4   4 -14  463.54   23.25   1
  -4   4 -13   71.06    9.61   1
  -4   4 -12   16.56    7.65   1
  -4   4 -11   19.45    7.06   1
  -4   4 -10   21.62    7.63   1
  -4   4  -9   39.06    8.25   1
  -4   4  -8   37.21    7.56   1
  -4   4  -7  357.97   18.54   1
  -4   4  -6   32.95    8.04   1
  -4   4  -5  432.64   21.22   1
  -4   4  -4  435.14   21.28   1
  -4   4  -3   19.54    6.90   1
  -4   4  -2   93.90    9.69   1
  -4   4  -1   35.28    7.72   1
  -4   4   0   -0.17    6.42   1
  -4   4   1   28.73    6.54   1
  -4   4   2   98.80    9.94   1
  -4   4   4  470.02   21.25   1
  -4   4   5  488.85   21.67   1
  -4   4   7  358.34   18.17   1
  -4   4   9   42.12    7.79   1
  -4   4  10   18.49    7.31   1
  -4   4  11   14.59    7.11   1
  -4   4  12   -3.13    7.26   1
  -4   4  13   58.52    9.18   1
  -4   4  14  504.90   22.92   1
  -4   4  15   61.47    8.15   1
  -4   4  17  602.21   26.01   1
  -4   4  18  480.05   21.47   1
  -4   4  19  302.06   16.34   1
  -4   4  20  169.52   12.24   1
  -4   5 -27   78.32   11.86   1
  -4   5 -26    7.62    9.72   1
  -4   5 -24   22.37   11.07   1
  -4   5 -23    6.60    9.10   1
  -4   5 -22    0.79    9.24   1
  -4   5 -21  108.37   12.28   1
  -4   5 -20   45.56   10.53   1
  -4   5 -19   42.12   10.12   1
  -4   5 -18  217.56   15.63   1
  -4   5 -17   16.40    9.32   1
  -4   5 -16  228.31   16.32   1
  -4   5 -15  203.63   15.13   1
  -4   5 -14  167.96   14.52   1
  -4   5 -13  205.64   15.20   1
  -4   5 -12   88.17   10.70   1
  -4   5 -11   50.27    9.36   1
  -4   5 -10  206.78   15.24   1
  -4   5  -8  131.33   11.92   1
  -4   5  -7   85.56   10.18   1
  -4   5  -6   38.94    8.36   1
  -4   5  -5  178.22   13.62   1
  -4   5  -4  202.78   14.24   1
  -4   5  -3  369.79   20.00   1
  -4   5  -2   13.76    7.64   1
  -4   5  -1   47.47    8.82   1
  -4   5   0  145.68   12.31   1
  -4   5   1   50.27    8.79   1
  -4   5   2   16.00    7.68   1
  -4   5   3  365.19   19.87   1
  -4   5   4  201.07   14.18   1
  -4   5   5  180.36   13.70   1
  -4   5   6   42.77    9.03   1
  -4   5   7   79.57    9.81   1
  -4   5   8  117.72   11.07   1
  -4   5   9   29.70    7.96   1
  -4   5  10  212.87   14.01   1
  -4   5  11   61.15    9.85   1
  -4   5  12   88.36   10.34   1
  -4   5  13  225.00   15.00   1
  -4   6 -27   -0.38   10.90   1
  -4   6 -26    0.50   10.34   1
  -4   6 -25    8.41   11.19   1
  -4   6 -24   78.15   13.08   1
  -4   6 -23   21.72   11.84   1
  -4   6 -22  140.66   14.94   1
  -4   6 -21   33.64   11.14   1
  -4   6 -19   54.76   11.40   1
  -4   6 -18    8.64    9.53   1
  -4   6 -16   30.69   10.08   1
  -4   6 -15   39.44   10.42   1
  -4   6 -14  225.90   16.83   1
  -4   6 -13   68.06   11.39   1
  -4   6 -12  226.20   15.94   1
  -4   6 -11   64.96   10.64   1
  -4   6 -10   48.44   10.16   1
  -4   6  -9   62.88   11.10   1
  -4   6  -8   57.91    9.89   1
  -4   6  -7   28.73    9.65   1
  -4   6  -6   60.84   10.45   1
  -4   6  -4  247.43   16.04   1
  -4   6  -3  115.56   11.61   1
  -4   6  -2  281.57   17.45   1
  -4   6  -1   -9.36    8.63   1
  -4   6   0 1623.28   60.44   1
  -4   6   1   18.32   13.70   1
  -4   6   2  267.98   17.35   1
  -4   6   3  119.46   12.90   1
  -4   6   4  217.86   16.24   1
  -4   6   5   15.44    9.04   1
  -4   6   6   56.10   10.04   1
  -4   6   7   34.57    9.64   1
  -4   6   8   74.65   11.06   1
  -4   6   9   43.30   10.00   1
  -4   6  10   34.81    9.68   1
  -4   6  11   62.41   10.59   1
  -4   6  12  217.86   16.24   1
  -4   7 -28   23.62   13.02   1
  -4   7 -27   -1.46   13.09   1
  -4   7 -26   17.56   12.49   1
  -4   7 -25   28.84   12.89   1
  -4   7 -24   15.37   11.92   1
  -4   7 -23   24.21   11.71   1
  -4   7 -22    2.07   12.21   1
  -4   7 -21   25.60   12.04   1
  -4   7 -20   68.39   13.23   1
  -4   7 -19   40.45   12.34   1
  -4   7 -18   20.52   11.51   1
  -4   7 -17   16.89   11.51   1
  -4   7 -16   11.02   10.09   1
  -4   7 -15   14.06   10.50   1
  -4   7 -14  103.02   13.80   1
  -4   7 -13  179.02   15.79   1
  -4   7 -12    5.81   10.27   1
  -4   7 -11  302.76   19.84   1
  -4   7 -10  395.21   23.46   1
  -4   7  -9    6.81    9.34   1
  -4   7  -8   17.14   10.27   1
  -4   7  -7   61.00   12.03   1
  -4   7  -6  236.24   17.21   1
  -4   7  -5  433.06   23.31   1
  -4   7  -4  344.47   20.79   1
  -4   7  -3  179.29   15.26   1
  -4   7  -2   31.58   10.12   1
  -4   7  -1   24.01    8.92   1
  -4   7   0    6.00    8.77   1
  -4   7   1   -6.20    9.31   1
  -4   7   2   20.16   10.42   1
  -4   7   3  162.82   14.55   1
  -4   7   4  323.64   20.51   1
  -4   7   5  392.83   22.99   1
  -4   7   6  228.61   17.24   1
  -4   7   7   72.93   11.61   1
  -4   7   8   39.82   10.60   1
  -4   7   9    5.38    9.65   1
  -4   7  10  434.72   23.77   1
  -4   7  11  294.12   19.89   1
  -4   8 -27   44.09   15.14   1
  -4   8 -26   38.94   14.85   1
  -4   8 -25   71.06   15.34   1
  -4   8 -24   85.93   16.13   1
  -4   8 -23  -10.63   13.63   1
  -4   8 -22   -0.64   13.58   1
  -4   8 -21   18.40   13.38   1
  -4   8 -20   28.94   13.13   1
  -4   8 -19   27.56   12.18   1
  -4   8 -18   -3.88   12.21   1
  -4   8 -17   22.94   12.74   1
  -4   8 -16    1.17   11.25   1
  -4   8 -15   12.60   11.71   1
  -4   8 -14   10.76   11.41   1
  -4   8 -13    2.13   11.86   1
  -4   8 -12   20.07   11.65   1
  -4   8 -11  160.28   16.46   1
  -4   8 -10  249.96   18.66   1
  -4   8  -9   41.99   12.31   1
  -4   8  -8   37.09   11.69   1
  -4   8  -7   21.25   11.43   1
  -4   8  -6   43.96   11.40   1
  -4   8  -5    2.46    9.17   1
  -4   8  -4   -4.08    9.62   1
  -4   8  -3   88.17   13.15   1
  -4   8  -2   98.01   13.27   1
  -4   8  -1  111.94   13.54   1
  -4   8   0  173.71   16.61   1
  -4   8   1   88.74   13.94   1
  -4   8   2  104.24   14.70   1
  -4   8   3   65.61   12.64   1
  -4   8   4  -10.89   11.15   1
  -4   8   5    4.58   10.31   1
  -4   8   6   41.60   12.64   1
  -4   8   7   43.82   12.05   1
  -4   8   8   38.07   12.96   1
  -4   8   9   47.47   12.68   1
  -4   8  10  222.31   19.38   1
  -4   9 -24   31.25   17.66   1
  -4   9 -23   24.70   14.51   1
  -4   9 -22    6.45   15.09   1
  -4   9 -21   16.81   15.58   1
  -4   9 -20  -14.52   14.17   1
  -4   9 -19   10.82   14.28   1
  -4   9 -17   38.19   13.97   1
  -4   9 -16   19.18   14.37   1
  -4   9 -15   12.74   12.71   1
  -4   9 -14   30.14   13.72   1
  -4   9 -13   44.89   13.67   1
  -4   9 -12   60.06   14.26   1
  -4   9 -11   18.06   11.98   1
  -4   9 -10   38.81   13.96   1
  -4   9  -9    9.42   13.08   1
  -4   9  -8   45.16   12.90   1
  -4   9  -7   10.50   12.18   1
  -4   9  -6  167.44   17.34   1
  -4   9  -4  -22.47   12.61   1
  -4   9  -3   -1.23   11.74   1
  -4   9  -2   43.03   13.12   1
  -4   9  -1   41.99   13.22   1
  -4   9   0  138.77   16.73   1
  -4   9   1   43.96   12.46   1
  -4   9   2   49.84   13.84   1
  -4   9   3   24.50   12.97   1
  -4   9   4  -12.04   11.66   1
  -4   9   5   45.56   13.23   1
  -4   9   6  153.76   16.62   1
  -4   9   7   15.13   12.91   1
  -4   9   8   16.32   13.57   1
  -4   9   9    7.08   13.51   1
  -4  10 -21   27.04   15.91   1
  -4  10 -20   12.96   15.62   1
  -4  10 -19   10.11   14.63   1
  -4  10 -18   70.39   16.44   1
  -4  10 -17   12.11   14.76   1
  -4  10 -16   -0.31   15.11   1
  -4  10 -15    8.35   14.74   1
  -4  10 -14   22.94   14.75   1
  -4  10 -13   35.88   14.97   1
  -4  10 -12    2.56   14.56   1
  -4  10 -11   13.91   13.28   1
  -4  10 -10   -7.29   13.93   1
  -4  10  -9   17.98   14.33   1
  -4  10  -8   46.79   14.64   1
  -4  10  -7    2.69   12.60   1
  -4  10  -6   54.17   15.31   1
  -4  10  -5   -5.52   13.11   1
  -4  10  -4   42.12   14.80   1
  -4  10  -3   19.01   14.04   1
  -4  10  -2   65.12   15.49   1
  -4  10  -1   49.98   14.71   1
  -4  10   0   44.36   13.32   1
  -4  10   1   36.84   14.08   1
  -4  10   2   36.60   14.40   1
  -4  10   3    6.71   13.62   1
  -4  10   4   22.56   13.39   1
  -4  10   5    9.92   14.68   1
  -4  10   6   43.43   15.16   1
  -4  10   7    3.42   14.69   1
  -4  10   8   34.57   16.11   1
  -4  11 -16   -2.92   15.63   1
  -4  11 -15    6.86   15.20   1
  -4  11 -14   25.70   14.60   1
  -4  11 -13    0.71   15.15   1
  -4  11 -12   21.72   14.54   1
  -4  11 -11  -26.52   16.48   1
  -4  11 -10    1.51   15.35   1
  -4  11  -9   33.76   15.22   1
  -4  11  -8   13.84   13.62   1
  -4  11  -7    5.06   15.48   1
  -4  11  -5    9.18   15.27   1
  -4  11  -4    4.67   14.69   1
  -4  11  -2   49.28   16.01   1
  -4  11   0   37.33   15.76   1
  -4  11   1   28.20   14.87   1
  -4  11   2   25.50   16.36   1
  -4  11   3   24.70   16.80   1
  -4  11   4   -6.25   15.65   1
  -4  11   5   -1.37   16.12   1
  -4  11   6   12.60   16.26   1
  -4  11   7   40.58   17.20   1
  -4  12  -9    8.18   16.76   1
  -4  12  -8  -12.32   17.76   1
  -4  12  -7   20.07   18.28   1
  -4  12  -6   -3.76   15.83   1
  -4  12  -5    6.20   16.78   1
  -4  12  -4   -8.88   16.33   1
  -4  12  -3   43.16   17.74   1
  -4  12  -2    9.73   16.85   1
  -4  12  -1   -8.35   17.46   1
  -4  12   0   17.14   17.72   1
  -4  12   1   11.02   18.53   1
  -4  12   2  -21.53   17.26   1
  -4  12   3   37.82   19.31   1
  -4  12   4    9.80   18.91   1
  -4  12   5   37.70   18.30   1
  -4  12   6  -32.49   23.94   1
  -3 -12   4   -1.06   13.16   1
  -3 -12   5   13.76   14.62   1
  -3 -12   6   64.48   15.90   1
  -3 -12   7   30.25   15.51   1
  -3 -12   8   61.78   16.66   1
  -3 -12   9   44.62   16.43   1
  -3 -12  10   12.39   15.21   1
  -3 -12  11  -16.81   15.74   1
  -3 -12  12   29.27   18.29   1
  -3 -11   1   12.11   11.28   1
  -3 -11   2  -21.25   12.17   1
  -3 -11   3    5.02   11.51   1
  -3 -11   4   25.40   12.60   1
  -3 -11   5   -1.66   11.66   1
  -3 -11   8   80.10   15.39   1
  -3 -11   9   21.07   14.41   1
  -3 -11  10   12.53   14.02   1
  -3 -11  11   37.45   14.57   1
  -3 -11  12   26.11   15.53   1
  -3 -11  13   25.30   15.89   1
  -3 -11  14    9.49   14.78   1
  -3 -11  15    4.24   15.37   1
  -3 -11  16   59.29   17.40   1
  -3 -11  17   32.15   16.22   1
  -3 -11  18   12.04   16.73   1
  -3 -10  -1   17.89    9.31   1
  -3 -10   0   12.04    9.44   1
  -3 -10   1    8.18    9.67   1
  -3 -10   2   21.07   10.01   1
  -3 -10   3   54.46   11.96   1
  -3 -10   4   26.11   11.55   1
  -3 -10   5   38.69   11.82   1
  -3 -10   6   15.84   11.06   1
  -3 -10   7   34.69   12.25   1
  -3 -10   9   38.32   12.38   1
  -3 -10  10    0.85   11.70   1
  -3 -10  11   14.52   12.95   1
  -3 -10  12   44.49   14.14   1
  -3 -10  13   -4.62   13.12   1
  -3 -10  14   -4.24   13.43   1
  -3 -10  15   82.26   16.69   1
  -3 -10  16   -5.34   13.31   1
  -3 -10  17   10.69   14.72   1
  -3 -10  18   10.37   14.23   1
  -3 -10  19   29.27   16.01   1
  -3 -10  20    0.55   13.88   1
  -3 -10  21    5.38   17.40   1
  -3 -10  22   -0.13   15.29   1
  -3  -9  -4   12.46    8.33   1
  -3  -9  -3   54.61    9.16   1
  -3  -9  -2   97.61   11.26   1
  -3  -9  -1   11.02    8.23   1
  -3  -9   0   22.00    9.10   1
  -3  -9   1   13.69    9.62   1
  -3  -9   2   96.83   11.81   1
  -3  -9   3   64.00   10.88   1
  -3  -9   4    8.47    9.25   1
  -3  -9   5   23.62    9.91   1
  -3  -9   6   46.24   11.15   1
  -3  -9   7   71.57   12.01   1
  -3  -9   8  303.11   19.50   1
  -3  -9   9   45.43   12.27   1
  -3  -9  10    1.08   10.71   1
  -3  -9  11   45.29   11.98   1
  -3  -9  12   70.73   13.79   1
  -3  -9  13   51.84   13.54   1
  -3  -9  14   25.60   11.84   1
  -3  -9  15   11.76   13.03   1
  -3  -9  16    7.90   13.32   1
  -3  -9  17    4.97   13.87   1
  -3  -9  18  -13.62   13.21   1
  -3  -9  19   29.70   14.06   1
  -3  -9  20    2.40   13.70   1
  -3  -9  21   26.63   15.38   1
  -3  -9  22   49.84   15.53   1
  -3  -9  23   -0.96   14.88   1
  -3  -9  24   13.25   15.58   1
  -3  -8  -6   78.68    8.69   1
  -3  -8  -5  162.82   11.23   1
  -3  -8  -4  137.36   10.55   1
  -3  -8  -3  232.26   14.02   1
  -3  -8  -2  135.26   11.63   1
  -3  -8  -1   75.52    9.56   1
  -3  -8   0   60.22    9.00   1
  -3  -8   1   62.73    9.66   1
  -3  -8   2  149.08   12.45   1
  -3  -8   3  218.45   15.08   1
  -3  -8   4  133.86   12.26   1
  -3  -8   5  148.35   13.40   1
  -3  -8   6   71.74   11.01   1
  -3  -8   7  169.26   14.57   1
  -3  -8  10   20.88    9.87   1
  -3  -8  11  140.66   13.99   1
  -3  -8  12   94.87   13.44   1
  -3  -8  13   -8.18   10.81   1
  -3  -8  14   46.38   11.99   1
  -3  -8  15   81.36   14.61   1
  -3  -8  16   23.33   10.82   1
  -3  -8  17   15.52   12.29   1
  -3  -8  18   38.56   11.80   1
  -3  -8  19   20.34   13.71   1
  -3  -8  20  106.09   15.45   1
  -3  -8  21   21.72   14.07   1
  -3  -8  22    8.29   14.23   1
  -3  -8  23   -3.31   12.96   1
  -3  -8  24   48.44   16.15   1
  -3  -8  25   16.65   15.67   1
  -3  -8  26   -3.92   15.25   1
  -3  -8  27   19.36   16.28   1
  -3  -8  28  142.09   22.41   1
  -3  -7  -7  471.76   19.98   1
  -3  -7  -6  156.25   10.75   1
  -3  -7  -5  350.81   16.48   1
  -3  -7  -4  468.72   20.35   1
  -3  -7  -3  222.31   12.82   1
  -3  -7  -2  233.78   13.15   1
  -3  -7  -1   -6.71    6.58   1
  -3  -7   0   80.64    8.98   1
  -3  -7   1    4.45    6.58   1
  -3  -7   2  231.34   14.60   1
  -3  -7   3  216.68   14.43   1
  -3  -7   4  427.25   21.50   1
  -3  -7   5  333.43   18.26   1
  -3  -7   6  186.32   13.38   1
  -3  -7   7  464.40   22.84   1
  -3  -7   8  184.96   14.14   1
  -3  -7   9  447.75   23.28   1
  -3  -7  10  -10.76    9.12   1
  -3  -7  11   43.16   10.25   1
  -3  -7  12   19.10    8.39   1
  -3  -7  13  114.49   13.27   1
  -3  -7  14  294.12   19.21   1
  -3  -7  16  112.57   14.01   1
  -3  -7  17   34.81   10.97   1
  -3  -7  18   48.86   12.16   1
  -3  -7  19   14.75   11.44   1
  -3  -7  20  -12.74   11.14   1
  -3  -7  21   40.70   13.53   1
  -3  -7  22   33.99   13.41   1
  -3  -7  23   14.14   13.84   1
  -3  -7  25    9.06   14.39   1
  -3  -7  26   13.10   13.68   1
  -3  -7  27   46.10   16.16   1
  -3  -7  28   75.69   17.57   1
  -3  -7  29   60.68   19.16   1
  -3  -7  30   10.69   18.38   1
  -3  -6  -9   23.72    4.77   1
  -3  -6  -8   79.92    6.26   1
  -3  -6  -7   68.72    6.30   1
  -3  -6  -6   36.36    5.79   1
  -3  -6  -5  266.67   13.39   1
  -3  -6  -4  247.43   12.58   1
  -3  -6  -3   36.84    5.95   1
  -3  -6  -2  365.96   16.83   1
  -3  -6  -1   73.62    7.72   1
  -3  -6   0   10.69    5.43   1
  -3  -6   1   89.11    8.50   1
  -3  -6   2  344.47   17.45   1
  -3  -6   3   18.92    6.61   1
  -3  -6   4  237.16   14.17   1
  -3  -6   5  267.98   15.72   1
  -3  -6   6   38.81    7.97   1
  -3  -6   7   62.88    9.20   1
  -3  -6   8   76.91    9.82   1
  -3  -6   9   23.04    8.26   1
  -3  -6  10   48.44    9.33   1
  -3  -6  11   31.81    8.01   1
  -3  -6  12  100.60   11.43   1
  -3  -6  13   -1.51    8.54   1
  -3  -6  14  203.63   14.56   1
  -3  -6  15   26.73    9.62   1
  -3  -6  16  213.74   16.08   1
  -3  -6  17   72.59   12.27   1
  -3  -6  18  258.57   17.69   1
  -3  -6  19   47.75   11.61   1
  -3  -6  20  146.89   15.51   1
  -3  -6  21   82.26   13.97   1
  -3  -6  22   16.40   12.31   1
  -3  -6  23    6.97   11.72   1
  -3  -6  25   12.60   13.28   1
  -3  -6  26    8.35   13.87   1
  -3  -6  27   25.30   15.59   1
  -3  -6  28   34.34   15.24   1
  -3  -6  29    9.36   14.26   1
  -3  -6  30    3.06   16.00   1
  -3  -6  31   37.58   17.65   1
  -3  -6  32    9.61   18.91   1
  -3  -5 -10   72.76    4.95   1
  -3  -5  -9  108.58    6.46   1
  -3  -5  -8   27.35    4.18   1
  -3  -5  -7  588.06   34.43   1
  -3  -5  -6  175.30    9.53   1
  -3  -5  -5  237.16   11.40   1
  -3  -5  -4   98.80    7.16   1
  -3  -5  -3  446.48   18.17   1
  -3  -5  -2  251.22   12.68   1
  -3  -5  -1  791.86   29.83   1
  -3  -5   0   32.72    5.95   1
  -3  -5   1  756.25   29.70   1
  -3  -5   2  218.45   19.21   1
  -3  -5   3  408.44   19.00   1
  -3  -5   4   95.45    8.60   1
  -3  -5   5  240.87   13.35   1
  -3  -5   6  172.40   11.55   1
  -3  -5   7  709.69   28.77   1
  -3  -5   8   33.99    7.35   1
  -3  -5   9  101.61    9.88   1
  -3  -5  10   79.03    9.60   1
  -3  -5  11   22.85    6.50   1
  -3  -5  12  182.25   13.77   1
  -3  -5  13  170.56   13.58   1
  -3  -5  14   40.45    8.01   1
  -3  -5  15   64.96   10.16   1
  -3  -5  16   38.32    9.16   1
  -3  -5  17  172.92   14.73   1
  -3  -5  18  129.05   13.40   1
  -3  -5  19   28.30   10.11   1
  -3  -5  20   73.44   11.48   1
  -3  -5  21    9.99   10.43   1
  -3  -5  22    6.40   11.13   1
  -3  -5  23    9.06   11.32   1
  -3  -5  24   45.16   12.50   1
  -3  -5  25   53.29   13.72   1
  -3  -5  26   27.88   12.99   1
  -3  -5  27   15.76   13.10   1
  -3  -5  28   16.32   13.90   1
  -3  -5  29   -6.55   13.57   1
  -3  -5  30    9.86   15.13   1
  -3  -5  31   55.80   17.33   1
  -3  -5  32  -20.70   17.02   1
  -3  -5  33    0.71   19.27   1
  -3  -4 -10   -2.46    2.20   1
  -3  -4  -9  365.57   17.21   1
  -3  -4  -7   11.97    3.81   1
  -3  -4  -6  228.31   10.88   1
  -3  -4  -5  917.48   30.90   1
  -3  -4  -4  105.88    7.00   1
  -3  -4  -3 1056.25   37.05   1
  -3  -4  -2  498.63   19.65   1
  -3  -4  -1  537.78   21.80   1
  -3  -4   0  203.35   11.12   1
  -3  -4   1  578.88   22.62   1
  -3  -4   2  497.74   20.53   1
  -3  -4   3 1054.95   38.33   1
  -3  -4   4   91.58   11.68   1
  -3  -4   5  854.98   33.33   1
  -3  -4   6  243.05   13.72   1
  -3  -4   7   19.71    5.68   1
  -3  -4   8  113.42    9.37   1
  -3  -4   9  391.25   18.59   1
  -3  -4  10    0.31    4.96   1
  -3  -4  11   80.28    9.14   1
  -3  -4  12  354.19   18.82   1
  -3  -4  13    8.47    7.39   1
  -3  -4  14   17.81    7.60   1
  -3  -4  15  324.72   18.02   1
  -3  -4  16  262.12   16.84   1
  -3  -4  17  223.50   15.85   1
  -3  -4  18   99.80   11.99   1
  -3  -4  19  597.80   27.87   1
  -3  -4  20  361.76   21.68   1
  -3  -4  21    1.54   10.04   1
  -3  -4  22   67.90   12.03   1
  -3  -4  23   45.43   12.13   1
  -3  -4  24    3.13   11.08   1
  -3  -4  25   42.64   12.67   1
  -3  -4  26   58.68   13.33   1
  -3  -4  27   18.66   12.18   1
  -3  -4  28   36.48   13.77   1
  -3  -4  29   47.75   14.51   1
  -3  -4  30   43.16   15.90   1
  -3  -4  31  109.41   18.20   1
  -3  -4  33   18.66   17.63   1
  -3  -3 -24   78.32    7.79   1
  -3  -3 -23  100.80    8.84   1
  -3  -3 -22  194.04   11.70   1
  -3  -3 -10  252.49   12.08   1
  -3  -3  -7  487.53   23.40   1
  -3  -3  -6  580.33   20.72   1
  -3  -3  -5   63.52    5.10   1
  -3  -3  -4  192.10    8.87   1
  -3  -3  -3  839.84   29.56   1
  -3  -3  -2  158.51    8.56   1
  -3  -3  -1 3028.30   95.75   1
  -3  -3   0  739.30   27.19   1
  -3  -3   1 2935.47   95.36   1
  -3  -3   2  140.90    9.02   1
  -3  -3   3  824.26   31.01   1
  -3  -3   4  167.18   10.09   1
  -3  -3   5   77.44    7.39   1
  -3  -3   6  595.36   23.91   1
  -3  -3   7  547.09   22.92   1
  -3  -3   8   29.70    6.65   1
  -3  -3   9   42.25    7.28   1
  -3  -3  10  282.91   15.47   1
  -3  -3  11  157.25   11.54   1
  -3  -3  12   67.90    9.06   1
  -3  -3  13   28.52    7.69   1
  -3  -3  14  152.03   11.59   1
  -3  -3  15  463.54   22.82   1
  -3  -3  16  379.08   19.86   1
  -3  -3  17   15.76    7.62   1
  -3  -3  18   -9.42    7.92   1
  -3  -3  19   24.01    8.62   1
  -3  -3  20  279.89   18.07   1
  -3  -3  21  144.72   13.71   1
  -3  -3  22  170.82   15.68   1
  -3  -3  23   98.60   13.11   1
  -3  -3  24   59.44   11.87   1
  -3  -3  26   20.70   11.65   1
  -3  -3  27   61.78   13.20   1
  -3  -3  28   14.82   11.32   1
  -3  -3  29    3.20   13.35   1
  -3  -3  30    8.01   13.87   1
  -3  -3  31    6.15   14.33   1
  -3  -3  32   38.19   15.82   1
  -3  -2 -24  171.87    9.96   1
  -3  -2 -23   31.47    5.95   1
  -3  -2 -22  381.03   16.79   1
  -3  -2 -21  189.34   11.01   1
  -3  -2 -20  196.00   11.48   1
  -3  -2 -19  712.36   26.16   1
  -3  -2 -18  127.69    8.81   1
  -3  -2  -8 1873.16   60.59   1
  -3  -2  -7 1259.54   41.88   1
  -3  -2  -6 1241.86   41.58   1
  -3  -2  -4  130.19    6.85   1
  -3  -2  -3  314.00   12.76   1
  -3  -2  -2 1116.23   38.09   1
  -3  -2  -1 1105.56   38.57   1
  -3  -2   0  486.20   18.96   1
  -3  -2   1 1129.63   39.66   1
  -3  -2   2 1156.68   39.45   1
  -3  -2   3  327.61   14.12   1
  -3  -2   4  117.07    8.22   1
  -3  -2   5  205.35   11.18   1
  -3  -2   6 1232.71   44.24   1
  -3  -2   7 1258.83   44.70   1
  -3  -2   8 1831.84   63.34   1
  -3  -2   9   45.43    6.87   1
  -3  -2  10  239.94   13.32   1
  -3  -2  11   43.82    7.28   1
  -3  -2  12  171.35   11.52   1
  -3  -2  13  409.25   19.42   1
  -3  -2  14  141.37   11.18   1
  -3  -2  15  256.00   15.04   1
  -3  -2  16   10.24    7.17   1
  -3  -2  17  200.51   13.59   1
  -3  -2  18  121.00   11.66   1
  -3  -2  19  637.06   29.28   1
  -3  -2  20  192.38   14.98   1
  -3  -2  21  180.63   14.78   1
  -3  -2  22  397.60   21.54   1
  -3  -2  23   40.20   11.16   1
  -3  -2  24  171.61   15.46   1
  -3  -2  25   58.68   12.10   1
  -3  -2  26   64.64   12.54   1
  -3  -2  27   36.36   11.82   1
  -3  -2  28  106.71   14.26   1
  -3  -2  29   54.91   13.34   1
  -3  -2  30   30.69   13.30   1
  -3  -1 -23    4.08    4.57   1
  -3  -1 -22  102.21    7.89   1
  -3  -1 -20  228.61   12.10   1
  -3  -1 -19   15.21    4.91   1
  -3  -1 -18   11.76    4.80   1
  -3  -1 -17  778.97   27.91   1
  -3  -1 -16  487.97   19.00   1
  -3  -1 -15   63.36    6.53   1
  -3  -1 -14  105.27    7.80   1
  -3  -1 -13  191.27   10.51   1
  -3  -1 -12    6.71    4.71   1
  -3  -1 -11  189.34   10.46   1
  -3  -1  -6  163.84    7.68   1
  -3  -1  -5   75.34    4.69   1
  -3  -1  -4 1296.00   42.48   1
  -3  -1  -3 1062.11   35.85   1
  -3  -1  -2  730.08   25.94   1
  -3  -1  -1  512.12   19.46   1
  -3  -1   0  145.93    7.97   1
  -3  -1   1  539.17   19.97   1
  -3  -1   2  731.16   26.50   1
  -3  -1   3 1009.97   36.86   1
  -3  -1   4 1285.22   43.74   1
  -3  -1   5   71.06    6.74   1
  -3  -1   6  171.35    9.69   1
  -3  -1   7  492.84   20.42   1
  -3  -1   8   23.62    5.44   1
  -3  -1   9   -5.06    4.86   1
  -3  -1  10   64.80    7.08   1
  -3  -1  11  192.10   11.64   1
  -3  -1  12    6.66    5.62   1
  -3  -1  13  180.36   11.55   1
  -3  -1  14  103.84    6.93   1
  -3  -1  14  106.30    9.28   1
  -3  -1  15   61.78    8.49   1
  -3  -1  15   67.24    5.74   1
  -3  -1  16  428.08   17.79   1
  -3  -1  16  441.42   21.01   1
  -3  -1  17  741.47   30.50   1
  -3  -1  18   -3.69    6.91   1
  -3  -1  19   13.10    7.46   1
  -3  -1  20  245.55   15.67   1
  -3  -1  21    7.67    8.03   1
  -3  -1  22   92.35   11.53   1
  -3  -1  23   11.02    8.96   1
  -3  -1  24   41.34   10.29   1
  -3  -1  25   70.56   11.76   1
  -3  -1  26   51.70   11.79   1
  -3  -1  27   50.84   11.12   1
  -3  -1  29   16.48   11.94   1
  -3   0 -24  727.38   26.43   1
  -3   0 -23    4.41    4.49   1
  -3   0 -22   36.48    5.80   1
  -3   0 -21  263.09   12.98   1
  -3   0 -20  520.30   20.99   1
  -3   0 -19   77.62    6.87   1
  -3   0 -18    2.66    4.56   1
  -3   0 -17  128.60    8.62   1
  -3   0 -16   59.60    6.64   1
  -3   0 -15 1646.74   52.75   1
  -3   0 -14   -4.58    4.54   1
  -3   0 -13  719.85   27.90   1
  -3   0 -12    0.52    3.90   1
  -3   0 -11  262.76   12.32   1
  -3   0 -10   27.14    5.31   1
  -3   0  -9  188.24   10.43   1
  -3   0  -8  211.70   10.77   1
  -3   0  -7   91.20    7.07   1
  -3   0  -6   44.89    5.63   1
  -3   0  -5   16.48    4.95   1
  -3   0  -4 1004.26   32.96   1
  -3   0  -4  949.26   34.51   1
  -3   0  -3 1269.50   42.76   1
  -3   0  -3 1215.92   41.15   1
  -3   0  -2 3636.09  116.98   1
  -3   0  -2 3598.80  121.18   1
  -3   0  -1   62.09    5.20   1
  -3   0  -1   55.20   31.06   1
  -3   0   1   45.97    5.15   1
  -3   0   1   55.06    6.23   1
  -3   0   2 3747.89  117.54   1
  -3   0   2 3502.27  119.54   1
  -3   0   3 1214.52   46.00   1
  -3   0   3 1206.87   41.69   1
  -3   0   4  940.65   33.74   1
  -3   0   4  930.25   34.16   1
  -3   0   5    9.49    6.65   1
  -3   0   5    9.92    4.54   1
  -3   0   6   41.09    5.00   1
  -3   0   6   46.24    5.71   1
  -3   0   7   81.00    6.84   1
  -3   0   7   74.13    6.20   1
  -3   0   8  222.01   11.32   1
  -3   0   8  196.56    9.81   1
  -3   0   9  210.25   11.31   1
  -3   0   9  207.94   10.09   1
  -3   0  10   22.09    5.55   1
  -3   0  10   29.05    4.31   1
  -3   0  11  239.32   11.45   1
  -3   0  11  271.59   13.51   1
  -3   0  12    4.00   19.68   1
  -3   0  12   -2.56    3.39   1
  -3   0  13  782.88   29.10   1
  -3   0  13  749.66   26.83   1
  -3   0  14   -1.69    5.80   1
  -3   0  14   -2.82    3.49   1
  -3   0  15 1505.44   51.22   1
  -3   0  15 1511.65   54.43   1
  -3   0  16   51.27    5.01   1
  -3   0  16   82.08    8.70   1
  -3   0  17  148.84   11.22   1
  -3   0  18    8.94    6.76   1
  -3   0  19   77.97    9.54   1
  -3   0  20  520.75   24.19   1
  -3   0  21  256.32   16.01   1
  -3   0  22   40.96    8.96   1
  -3   0  23   14.90    8.65   1
  -3   0  24  691.16   30.50   1
  -3   0  25   11.02    9.10   1
  -3   0  26    3.69    8.95   1
  -3   0  27    9.06   10.53   1
  -3   1 -24   49.14    6.17   1
  -3   1 -23    3.80    4.84   1
  -3   1 -22  106.71    7.85   1
  -3   1 -21    1.49    5.27   1
  -3   1 -20  248.38   12.61   1
  -3   1 -19   22.75    5.06   1
  -3   1 -18    0.55    4.82   1
  -3   1 -17  731.70   28.13   1
  -3   1 -16  465.70   19.42   1
  -3   1 -15   72.25    6.63   1
  -3   1 -14  102.82    7.71   1
  -3   1 -13  163.84   10.24   1
  -3   1 -12    4.58    4.11   1
  -3   1 -11  195.44   10.62   1
  -3   1 -10   58.52    6.12   1
  -3   1  -9    3.53    3.95   1
  -3   1  -8   20.52    4.89   1
  -3   1  -7  485.76   20.28   1
  -3   1  -6  157.75    9.55   1
  -3   1  -5   66.75    6.05   1
  -3   1  -4 1213.83   43.90   1
  -3   1  -3 1056.90   37.71   1
  -3   1  -2  726.84   26.96   1
  -3   1  -1  536.39   20.84   1
  -3   1  -1  518.47   20.04   1
  -3   1   0  129.96    8.66   1
  -3   1   0  143.04    7.89   1
  -3   1   1  519.84   20.52   1
  -3   1   1  528.08   20.22   1
  -3   1   2  719.31   26.82   1
  -3   1   2  712.36   26.16   1
  -3   1   3 1103.57   37.87   1
  -3   1   3 1079.78   36.80   1
  -3   1   4 1224.30   43.39   1
  -3   1   4 1296.72   43.21   1
  -3   1   5   69.56    8.17   1
  -3   1   5   72.42    6.30   1
  -3   1   6  173.98    9.23   1
  -3   1   6  159.77    9.10   1
  -3   1   7  500.86   19.69   1
  -3   1   7  529.00   20.24   1
  -3   1   8   23.72    4.38   1
  -3   1   8   18.66    4.75   1
  -3   1   9    2.82    4.17   1
  -3   1   9    4.80    3.59   1
  -3   1  10   59.60    5.56   1
  -3   1  10   54.02    6.17   1
  -3   1  11  199.37   11.01   1
  -3   1  11  207.65   10.09   1
  -3   1  12    9.80    5.32   1
  -3   1  12    7.40    3.81   1
  -3   1  13  200.22   11.04   1
  -3   1  13  187.14    9.58   1
  -3   1  14  100.20    6.61   1
  -3   1  14   94.09    8.15   1
  -3   1  15   63.04   17.31   1
  -3   1  15   57.91    5.48   1
  -3   1  16  475.24   20.06   1
  -3   1  16  424.77   17.31   1
  -3   1  17  757.90   29.73   1
  -3   1  18   -9.00   23.22   1
  -3   1  19   24.30    6.90   1
  -3   1  20  265.04   14.65   1
  -3   1  21    5.24    7.14   1
  -3   1  22   92.54   10.39   1
  -3   1  23    5.38    7.56   1
  -3   1  24   39.44    9.42   1
  -3   1  25   78.15   10.25   1
  -3   2 -24  169.78   10.68   1
  -3   2 -23   34.22    6.20   1
  -3   2 -22  419.02   18.01   1
  -3   2 -21  223.50   11.96   1
  -3   2 -20  197.12   11.79   1
  -3   2 -19  657.92   26.16   1
  -3   2 -18  115.56    8.60   1
  -3   2 -17  219.04   11.84   1
  -3   2 -16   14.59    5.27   1
  -3   2 -15  250.91   12.99   1
  -3   2 -14  128.37    9.29   1
  -3   2 -13  421.48   17.66   1
  -3   2 -12  173.71   10.28   1
  -3   2 -11   33.41    5.90   1
  -3   2 -10  244.92   12.52   1
  -3   2  -9   51.12    6.58   1
  -3   2  -8 1861.92   63.00   1
  -3   2  -7 1258.83   44.70   1
  -3   2  -6 1235.52   44.29   1
  -3   2  -5  217.86   11.81   1
  -3   2  -4  123.21    8.88   1
  -3   2  -3  305.20   14.67   1
  -3   2  -2 1126.27   40.27   1
  -3   2  -1 1153.96   40.08   1
  -3   2   0  497.29   20.07   1
  -3   2   1 1134.34   40.42   1
  -3   2   2 1081.75   39.47   1
  -3   2   3  315.42   13.85   1
  -3   2   3  308.00   14.39   1
  -3   2   4  134.33    8.58   1
  -3   2   4  125.89    7.85   1
  -3   2   5  206.21   10.63   1
  -3   2   5  227.71   11.47   1
  -3   2   6 1204.78   43.04   1
  -3   2   6 1281.64   43.68   1
  -3   2   7 1264.51   43.38   1
  -3   2   7 1236.93   43.61   1
  -3   2   8 1869.70   62.27   1
  -3   2   8 1792.68   61.82   1
  -3   2   9   41.09    5.51   1
  -3   2   9   44.36   18.25   1
  -3   2  10  225.30   11.71   1
  -3   2  11   34.34    5.51   1
  -3   2  11   25.81    4.88   1
  -3   2  12  181.44    9.97   1
  -3   2  12  161.04    9.39   1
  -3   2  13  411.28   17.44   1
  -3   2  13  390.46   16.60   1
  -3   2  14  135.96    8.16   1
  -3   2  14  145.20    9.40   1
  -3   2  15  276.22   13.30   1
  -3   2  15  244.61   11.57   1
  -3   2  16   25.20    5.92   1
  -3   2  17  207.07   12.09   1
  -3   2  18  120.12    9.86   1
  -3   2  19  653.31   27.09   1
  -3   2  20  208.80   12.72   1
  -3   2  21  204.49   12.87   1
  -3   2  22  373.65   18.94   1
  -3   2  23   34.11    8.99   1
  -3   3 -25   24.01    6.86   1
  -3   3 -24   81.90    8.69   1
  -3   3 -23   92.93    9.06   1
  -3   3 -22  186.87   12.03   1
  -3   3 -21  139.24   10.62   1
  -3   3 -20  268.63   15.08   1
  -3   3 -18   12.74    5.93   1
  -3   3 -17   10.96    5.83   1
  -3   3 -16  372.10   17.75   1
  -3   3 -15  479.61   21.46   1
  -3   3 -14  167.96   11.15   1
  -3   3 -13   11.49    5.97   1
  -3   3 -12   64.80    7.41   1
  -3   3 -11  164.10   10.76   1
  -3   3 -10  285.95   14.54   1
  -3   3  -9   44.76    6.69   1
  -3   3  -8   32.83    6.30   1
  -3   3  -7  563.59   22.79   1
  -3   3  -6  557.90   23.62   1
  -3   3  -5   64.48    7.39   1
  -3   3  -4  171.09   10.73   1
  -3   3  -3  842.16   31.92   1
  -3   3  -2  141.37   10.46   1
  -3   3  -1 2843.02   97.04   1
  -3   3   0  734.41   39.57   1
  -3   3   1 2846.22   97.10   1
  -3   3   2  137.36   18.75   1
  -3   3   3  833.48   31.76   1
  -3   3   4  177.16   10.65   1
  -3   3   5   65.61    7.13   1
  -3   3   6  581.29   23.15   1
  -3   3   7  546.16   21.97   1
  -3   3   8   39.31    5.39   1
  -3   3   8   33.18    6.11   1
  -3   3   9   47.47    6.61   1
  -3   3   9   52.27    5.93   1
  -3   3  10  290.70   13.30   1
  -3   3  10  306.60   14.01   1
  -3   3  11  179.02    9.90   1
  -3   3  11  155.75    9.73   1
  -3   3  12   61.15    6.57   1
  -3   3  12   53.58    6.88   1
  -3   3  13   19.89    5.71   1
  -3   3  13   29.48    5.54   1
  -3   3  14  158.00    9.80   1
  -3   3  14  167.44   10.09   1
  -3   3  15  491.95   20.41   1
  -3   3  15  466.99   19.88   1
  -3   3  16  413.31   17.89   1
  -3   3  17   22.56    5.80   1
  -3   3  18   18.40    5.58   1
  -3   3  19   18.92    6.09   1
  -3   3  20  279.89   14.39   1
  -3   3  21  135.26   10.93   1
  -3   4 -26   62.88    9.04   1
  -3   4 -25   70.06    9.04   1
  -3   4 -24   16.89    7.40   1
  -3   4 -23   39.69    8.44   1
  -3   4 -22   54.02    9.11   1
  -3   4 -21    2.99    6.85   1
  -3   4 -20  377.52   19.04   1
  -3   4 -19  577.92   25.48   1
  -3   4 -18  106.71   10.33   1
  -3   4 -17  231.34   13.99   1
  -3   4 -16  254.40   14.99   1
  -3   4 -15  324.00   16.56   1
  -3   4 -14   21.07    6.98   1
  -3   4 -13   15.37    6.59   1
  -3   4 -12  365.19   18.35   1
  -3   4 -11   75.00    8.83   1
  -3   4  -9  393.63   18.65   1
  -3   4  -8  126.34    9.89   1
  -3   4  -7   13.76    6.16   1
  -3   4  -6  258.24   14.14   1
  -3   4  -5  869.66   34.21   1
  -3   4  -4   99.40    9.57   1
  -3   4  -3 1034.91   39.25   1
  -3   4  -2  470.89   21.70   1
  -3   4  -1  556.02   23.58   1
  -3   4   0  212.87   12.55   1
  -3   4   1  538.70   23.21   1
  -3   4   2  508.05   21.64   1
  -3   4   3 1061.46   39.10   1
  -3   4   4  102.01    9.09   1
  -3   4   5  842.74   33.67   1
  -3   4   6  252.81   13.67   1
  -3   4   7   20.07    6.27   1
  -3   4   8  112.15    9.53   1
  -3   4   9  387.30   18.11   1
  -3   4  11   75.17    8.15   1
  -3   4  12  374.04   17.41   1
  -3   4  13   11.02    5.98   1
  -3   4  14   18.75    6.67   1
  -3   4  18   99.80   17.78   1
  -3   4  19  572.17   23.44   1
  -3   5 -26   27.98    8.68   1
  -3   5 -25   36.97    9.12   1
  -3   5 -24   21.53    8.54   1
  -3   5 -23   21.62    9.21   1
  -3   5 -22    0.46    8.19   1
  -3   5 -21   20.61    8.72   1
  -3   5 -20   97.61   11.07   1
  -3   5 -19   48.02    9.15   1
  -3   5 -18  145.44   12.30   1
  -3   5 -17  175.83   13.53   1
  -3   5 -16   19.27    8.17   1
  -3   5 -15   62.57    9.33   1
  -3   5 -14   48.72    8.79   1
  -3   5 -13  162.82   12.50   1
  -3   5 -12  191.82   13.30   1
  -3   5 -11   28.52    7.69   1
  -3   5 -10   86.12    9.28   1
  -3   5  -9  112.15   10.80   1
  -3   5  -8   28.09    6.89   1
  -3   5  -7  756.80   29.71   1
  -3   5  -6  179.29   12.32   1
  -3   5  -5  227.71   13.58   1
  -3   5  -4  117.94    9.99   1
  -3   5  -3  428.90   20.30   1
  -3   5  -2  240.87   14.28   1
  -3   5  -1  812.25   31.35   1
  -3   5   1  774.51   31.73   1
  -3   5   2  246.49   14.44   1
  -3   5   3  417.38   20.43   1
  -3   5   4   94.48    9.72   1
  -3   5   5  230.43   13.97   1
  -3   5   6  165.12   12.08   1
  -3   5   7  755.70   29.69   1
  -3   5   8   38.81    7.48   1
  -3   5   9   93.70    9.49   1
  -3   5  10   77.62    9.34   1
  -3   5  11   35.16    7.71   1
  -3   5  12  190.72   12.98   1
  -3   5  13  155.75   11.98   1
  -3   5  14   46.65    9.29   1
  -3   6 -27    8.53    9.64   1
  -3   6 -26   28.94    9.90   1
  -3   6 -25   -7.90   10.12   1
  -3   6 -24   22.09   10.25   1
  -3   6 -23   11.70    9.78   1
  -3   6 -22    9.06    9.51   1
  -3   6 -21   62.25   10.89   1
  -3   6 -20  136.42   13.55   1
  -3   6 -19   31.81    9.70   1
  -3   6 -18  246.80   16.65   1
  -3   6 -17   65.61   10.85   1
  -3   6 -16  215.50   15.56   1
  -3   6 -15   21.44    8.98   1
  -3   6 -14  189.61   14.87   1
  -3   6 -13    6.92    8.15   1
  -3   6 -12   80.28   10.39   1
  -3   6 -11   36.60    8.71   1
  -3   6 -10   55.06    9.50   1
  -3   6  -9   41.73    9.17   1
  -3   6  -8   74.13    9.47   1
  -3   6  -7   70.22    9.89   1
  -3   6  -6   39.19    8.76   1
  -3   6  -5  273.24   16.53   1
  -3   6  -4  222.31   15.21   1
  -3   6  -3   47.20    8.52   1
  -3   6  -2  364.43   19.09   1
  -3   6  -1  101.81   10.70   1
  -3   6   0   28.94    8.18   1
  -3   6   1   76.21    9.95   1
  -3   6   2  365.19   19.11   1
  -3   6   3   35.52    8.82   1
  -3   6   4  237.47   15.10   1
  -3   6   5  296.53   17.22   1
  -3   6   6   49.98    9.19   1
  -3   6   7   77.26    9.67   1
  -3   6   8   93.12   10.23   1
  -3   6   9   31.70    8.22   1
  -3   6  10   36.48    8.58   1
  -3   6  11   46.65    9.15   1
  -3   6  12  113.42   11.29   1
  -3   6  13    8.24    8.78   1
  -3   7 -27   46.92   12.33   1
  -3   7 -26   -1.66   10.68   1
  -3   7 -25    8.18   10.87   1
  -3   7 -24    4.20   10.21   1
  -3   7 -23   19.80   10.41   1
  -3   7 -22   29.48   11.84   1
  -3   7 -21    5.02   10.39   1
  -3   7 -20  -17.56   11.15   1
  -3   7 -19  -19.45   10.94   1
  -3   7 -18   54.32   11.20   1
  -3   7 -17   23.72   10.23   1
  -3   7 -16  118.81   13.73   1
  -3   7 -15  117.51   13.22   1
  -3   7 -14  278.89   18.04   1
  -3   7 -13  125.89   13.46   1
  -3   7 -12   32.60    9.48   1
  -3   7 -11   47.20   10.58   1
  -3   7 -10   11.02    8.83   1
  -3   7  -9  455.82   23.91   1
  -3   7  -8  165.64   14.41   1
  -3   7  -7  451.99   23.81   1
  -3   7  -6  167.18   14.74   1
  -3   7  -5  363.28   20.58   1
  -3   7  -4  446.48   23.67   1
  -3   7  -3  231.65   16.44   1
  -3   7  -2  230.74   16.41   1
  -3   7  -1   -8.88    8.46   1
  -3   7   0   85.75   11.11   1
  -3   7   1    1.04    7.16   1
  -3   7   2  237.78   16.35   1
  -3   7   3  229.83   16.37   1
  -3   7   4  464.40   23.70   1
  -3   7   5  333.06   20.08   1
  -3   7   6  169.00   14.82   1
  -3   7   7  485.76   24.24   1
  -3   7   8  209.96   15.65   1
  -3   7   9  449.86   23.76   1
  -3   7  10    0.74    9.27   1
  -3   7  11   53.29   10.80   1
  -3   7  12   43.43   10.68   1
  -3   8 -27   17.64   14.53   1
  -3   8 -26   37.33   13.93   1
  -3   8 -25    7.18   12.76   1
  -3   8 -24   39.94   13.65   1
  -3   8 -23   14.90   12.35   1
  -3   8 -22   13.62   11.66   1
  -3   8 -21   27.56   11.76   1
  -3   8 -20   74.48   13.29   1
  -3   8 -19   35.16   11.98   1
  -3   8 -18   31.58   12.03   1
  -3   8 -17    6.81   11.69   1
  -3   8 -16   32.26   11.93   1
  -3   8 -15   83.36   13.15   1
  -3   8 -14   44.49   12.14   1
  -3   8 -13  -14.21   10.71   1
  -3   8 -12  108.37   13.53   1
  -3   8 -11  114.28   13.90   1
  -3   8 -10   -7.18   10.08   1
  -3   8  -9    4.24    9.27   1
  -3   8  -8   -0.36   10.20   1
  -3   8  -7  142.09   15.02   1
  -3   8  -6   54.17   11.63   1
  -3   8  -5  127.92   14.25   1
  -3   8  -4   97.22   13.02   1
  -3   8  -3  236.85   16.93   1
  -3   8  -2  136.89   14.04   1
  -3   8  -1   48.30   11.12   1
  -3   8   0   75.86   12.37   1
  -3   8   1   85.01   12.91   1
  -3   8   2  158.76   14.87   1
  -3   8   3  212.58   17.20   1
  -3   8   4  141.13   14.49   1
  -3   8   5  174.50   15.32   1
  -3   8   6   67.40   12.15   1
  -3   8   7  152.03   15.04   1
  -3   8   8   39.69   10.84   1
  -3   8   9    9.99   10.30   1
  -3   8  10   -3.96   10.35   1
  -3   8  11  115.56   14.41   1
  -3   9 -25   76.04   16.74   1
  -3   9 -24  -33.29   17.66   1
  -3   9 -23   27.25   14.20   1
  -3   9 -22   57.76   14.90   1
  -3   9 -21   14.21   13.50   1
  -3   9 -20   21.07   13.22   1
  -3   9 -19    6.81   12.42   1
  -3   9 -18   18.66   12.27   1
  -3   9 -17  -10.37   11.72   1
  -3   9 -16   20.43   13.02   1
  -3   9 -15   16.81   12.63   1
  -3   9 -14   42.77   12.82   1
  -3   9 -13   44.36   13.72   1
  -3   9 -12   52.13   13.00   1
  -3   9 -10   17.39   12.34   1
  -3   9  -9   49.70   12.27   1
  -3   9  -8  271.26   20.75   1
  -3   9  -7   89.68   14.39   1
  -3   9  -5   19.10   10.84   1
  -3   9  -4   11.83   10.73   1
  -3   9  -3   66.42   12.71   1
  -3   9  -2   97.22   14.20   1
  -3   9  -1   32.38   12.06   1
  -3   9   0   28.41   12.05   1
  -3   9   1    9.06   11.20   1
  -3   9   2   80.82   12.77   1
  -3   9   3   51.98   13.12   1
  -3   9   4   19.89   11.95   1
  -3   9   5    7.40   11.37   1
  -3   9   6   70.06   13.39   1
  -3   9   7   77.62   14.10   1
  -3   9   8  245.86   19.76   1
  -3   9  10   25.91   12.52   1
  -3  10 -22   43.16   16.43   1
  -3  10 -21   45.56   15.26   1
  -3  10 -20   10.63   15.45   1
  -3  10 -19  -28.30   15.11   1
  -3  10 -18   27.77   14.65   1
  -3  10 -17   32.38   14.91   1
  -3  10 -16   -2.92   13.58   1
  -3  10 -15   52.71   14.67   1
  -3  10 -14    4.20   12.79   1
  -3  10 -13   15.92   13.41   1
  -3  10 -12   34.34   14.18   1
  -3  10 -11   19.71   13.50   1
  -3  10 -10   12.82   11.74   1
  -3  10  -9   -4.49   12.68   1
  -3  10  -8    4.80   12.70   1
  -3  10  -7    3.42   12.39   1
  -3  10  -6   11.16   12.36   1
  -3  10  -5   10.82   11.38   1
  -3  10  -4   30.36   11.79   1
  -3  10  -3   46.65   12.29   1
  -3  10  -2   42.25   12.48   1
  -3  10  -1    1.80   11.63   1
  -3  10   0   12.32   12.28   1
  -3  10   1   28.09   12.40   1
  -3  10   2   44.22   12.64   1
  -3  10   3   63.04   13.82   1
  -3  10   4   12.04   12.21   1
  -3  10   5   34.93   11.94   1
  -3  10   6    0.25   12.81   1
  -3  10   7   24.90   13.47   1
  -3  10   8   -1.28   13.24   1
  -3  10   9   23.81   14.74   1
  -3  11 -18  -29.59   16.97   1
  -3  11 -17   51.41   17.92   1
  -3  11 -16   20.88   14.53   1
  -3  11 -15  -10.11   15.45   1
  -3  11 -14  -19.10   15.12   1
  -3  11 -13    0.86   14.68   1
  -3  11 -12   53.00   15.14   1
  -3  11 -11   30.80   15.32   1
  -3  11 -10    9.92   14.87   1
  -3  11  -9   29.70   15.37   1
  -3  11  -8   82.99   16.40   1
  -3  11  -7    1.17   13.87   1
  -3  11  -6   24.11   15.22   1
  -3  11  -5   17.81   13.84   1
  -3  11  -4   36.60   14.16   1
  -3  11  -3   -5.02   13.17   1
  -3  11  -2  -27.98   14.18   1
  -3  11  -1   -1.28   13.49   1
  -3  11   0    1.77   12.58   1
  -3  11   1   -6.86   13.52   1
  -3  11   3    3.24   14.29   1
  -3  11   4   43.56   15.58   1
  -3  11   5   -5.66   15.37   1
  -3  11   6   10.18   14.87   1
  -3  11   7   16.16   15.92   1
  -3  11   8   61.78   17.45   1
  -3  12 -12  -23.52   18.33   1
  -3  12 -11   32.04   16.30   1
  -3  12 -10   56.70   17.77   1
  -3  12  -9   38.69   17.66   1
  -3  12  -8   27.25   17.02   1
  -3  12  -5   43.43   16.74   1
  -3  12  -4    5.90   14.87   1
  -3  12  -3   27.98   15.76   1
  -3  12  -2    2.59   13.65   1
  -3  12  -1    8.18   15.10   1
  -3  12   0  -15.37   17.33   1
  -3  12   1    9.06   17.64   1
  -3  12   2   -3.10   16.86   1
  -3  12   3   23.04   18.05   1
  -3  12   4   33.52   20.03   1
  -3  12   5  -12.39   18.73   1
  -3  12   6   17.89   17.51   1
  -2 -12   2   28.20   13.49   1
  -2 -12   3   10.18   12.89   1
  -2 -12   4   16.56   14.08   1
  -2 -12   5    7.73   13.84   1
  -2 -12   6    7.08   14.04   1
  -2 -12   7   19.01   13.69   1
  -2 -12  10   62.73   17.74   1
  -2 -12  11   89.68   18.75   1
  -2 -12  12   13.69   15.24   1
  -2 -12  13   31.14   17.74   1
  -2 -12  14  -17.39   17.26   1
  -2 -11   0   50.69   11.96   1
  -2 -11   1    5.34   11.00   1
  -2 -11   2   70.22   13.24   1
  -2 -11   3   15.60   11.53   1
  -2 -11   4   -1.25   10.75   1
  -2 -11   5   19.98   11.62   1
  -2 -11   6  -12.96   12.24   1
  -2 -11   7   -5.15   12.85   1
  -2 -11   8   -6.92   13.41   1
  -2 -11   9   30.69   14.07   1
  -2 -11  10   19.62   13.56   1
  -2 -11  11   40.45   15.26   1
  -2 -11  12  108.16   17.89   1
  -2 -11  13   96.24   17.27   1
  -2 -11  14  117.72   18.66   1
  -2 -11  15    4.28   14.37   1
  -2 -11  16   21.25   16.60   1
  -2 -11  17   -7.90   15.23   1
  -2 -11  18   -5.81   17.11   1
  -2 -11  19   31.47   17.28   1
  -2 -10  -3   24.60    9.52   1
  -2 -10  -2   32.15    9.41   1
  -2 -10  -1    9.24    9.12   1
  -2 -10   0   24.01   10.19   1
  -2 -10   1   -1.61    9.42   1
  -2 -10   2   33.87   10.36   1
  -2 -10   3   14.52    9.98   1
  -2 -10   4  221.71   16.97   1
  -2 -10   5   95.45   13.09   1
  -2 -10   6  102.21   14.36   1
  -2 -10   7   17.14   11.43   1
  -2 -10   8    5.81   11.62   1
  -2 -10   9  -13.91   12.76   1
  -2 -10  10   12.89   11.85   1
  -2 -10  11    2.46   12.40   1
  -2 -10  12    5.76   13.39   1
  -2 -10  13    5.62   13.27   1
  -2 -10  14   27.77   13.81   1
  -2 -10  16  -12.04   14.92   1
  -2 -10  17   44.22   15.43   1
  -2 -10  18   12.53   14.73   1
  -2 -10  19   21.16   16.28   1
  -2 -10  20   18.75   15.33   1
  -2 -10  21   54.76   18.65   1
  -2 -10  22   -5.02   17.52   1
  -2 -10  23   16.89   17.26   1
  -2  -9  -5   24.21    7.97   1
  -2  -9  -4   19.36    7.83   1
  -2  -9  -3  105.27   11.08   1
  -2  -9  -2  138.30   12.00   1
  -2  -9  -1   80.82   10.79   1
  -2  -9   0  205.06   14.89   1
  -2  -9   1   93.32   11.01   1
  -2  -9   2  136.66   13.09   1
  -2  -9   3   99.60   11.78   1
  -2  -9   4   24.80    9.46   1
  -2  -9   5   15.05    9.23   1
  -2  -9   6   52.27   10.99   1
  -2  -9   7   41.99   10.63   1
  -2  -9   8    6.35    9.98   1
  -2  -9   9   25.20   10.14   1
  -2  -9  10  207.65   17.00   1
  -2  -9  11    0.04   10.76   1
  -2  -9  12   21.07   11.38   1
  -2  -9  13  114.06   15.38   1
  -2  -9  14  109.20   14.63   1
  -2  -9  16   37.09   13.52   1
  -2  -9  17   -7.95   13.82   1
  -2  -9  18   41.47   15.58   1
  -2  -9  19   17.98   13.06   1
  -2  -9  20   17.47   14.80   1
  -2  -9  21   23.23   15.81   1
  -2  -9  22  -13.18   13.87   1
  -2  -9  23    5.52   15.46   1
  -2  -9  24   10.76   15.81   1
  -2  -9  25    3.61   16.64   1
  -2  -9  26   -0.14   15.38   1
  -2  -8  -7   61.94    7.24   1
  -2  -8  -6   28.52    6.30   1
  -2  -8  -5  137.59   10.56   1
  -2  -8  -4  628.50   26.57   1
  -2  -8  -3  275.23   15.59   1
  -2  -8  -2  391.64   19.00   1
  -2  -8  -1   61.47    8.78   1
  -2  -8   0  267.00   15.69   1
  -2  -8   1   45.97    8.54   1
  -2  -8   2  381.03   19.52   1
  -2  -8   3  279.89   16.73   1
  -2  -8   4  655.87   29.20   1
  -2  -8   5  148.11   13.14   1
  -2  -8   6    6.50    8.62   1
  -2  -8   7   79.92   11.09   1
  -2  -8   8  103.63   12.22   1
  -2  -8   9   70.90   11.62   1
  -2  -8  10  209.96   15.94   1
  -2  -8  11   32.15   10.66   1
  -2  -8  12  238.70   17.61   1
  -2  -8  13   19.71   10.74   1
  -2  -8  14   11.09   10.06   1
  -2  -8  15    7.40   11.04   1
  -2  -8  16   -7.95    9.59   1
  -2  -8  17   28.20   12.32   1
  -2  -8  18   75.86   14.28   1
  -2  -8  19   20.34   11.18   1
  -2  -8  20   33.87   14.08   1
  -2  -8  21   51.12   15.30   1
  -2  -8  22    8.53   13.49   1
  -2  -8  23   -9.24   13.32   1
  -2  -8  24   44.36   15.58   1
  -2  -8  25    8.82   14.67   1
  -2  -8  26  131.10   19.69   1
  -2  -8  27   25.30   16.60   1
  -2  -8  28   16.81   15.42   1
  -2  -8  29   61.94   18.89   1
  -2  -7  -8  111.72    7.82   1
  -2  -7  -7  385.34   17.27   1
  -2  -7  -6   27.56    6.09   1
  -2  -7  -5   66.91    7.36   1
  -2  -7  -4  386.52   17.69   1
  -2  -7  -3  194.04   11.70   1
  -2  -7  -2   25.40    6.05   1
  -2  -7  -1  234.09   13.16   1
  -2  -7   0   53.29    7.45   1
  -2  -7   1  217.86   13.58   1
  -2  -7   2   36.48    7.37   1
  -2  -7   3  185.50   12.80   1
  -2  -7   4  356.08   18.87   1
  -2  -7   5   54.32    8.84   1
  -2  -7   6   40.58    8.41   1
  -2  -7   7  386.12   20.44   1
  -2  -7   8   89.11   10.76   1
  -2  -7   9   18.15    8.69   1
  -2  -7  10  201.92   14.78   1
  -2  -7  11  400.80   21.62   1
  -2  -7  12   56.55   10.23   1
  -2  -7  13    4.93    9.37   1
  -2  -7  14  128.37   12.92   1
  -2  -7  15  145.20   14.46   1
  -2  -7  16  291.04   20.13   1
  -2  -7  17   54.61   10.94   1
  -2  -7  18    9.92   11.03   1
  -2  -7  19  102.21   14.36   1
  -2  -7  20   27.46   12.05   1
  -2  -7  21   28.30   12.45   1
  -2  -7  22   -0.96   12.33   1
  -2  -7  23   23.04   13.73   1
  -2  -7  25   13.03   12.92   1
  -2  -7  26   -2.13   12.73   1
  -2  -7  27   23.81   14.05   1
  -2  -7  28   22.28   15.29   1
  -2  -7  29   71.40   18.25   1
  -2  -7  30    1.74   17.19   1
  -2  -7  31   63.52   19.45   1
  -2  -6 -10   -1.28    3.28   1
  -2  -6  -9   22.09    4.04   1
  -2  -6  -8  256.64   11.85   1
  -2  -6  -7    9.86    4.46   1
  -2  -6  -6   54.46    5.76   1
  -2  -6  -5    3.46    4.35   1
  -2  -6  -4  330.15   14.90   1
  -2  -6  -3    5.06    4.41   1
  -2  -6  -2   36.36    5.67   1
  -2  -6  -1   72.59    7.16   1
  -2  -6   0  244.61   12.82   1
  -2  -6   1   72.93    7.69   1
  -2  -6   2   44.09    6.77   1
  -2  -6   3    1.93    5.45   1
  -2  -6   4  340.77   16.98   1
  -2  -6   5    3.61    6.12   1
  -2  -6   6   65.45    8.09   1
  -2  -6   7   15.05    7.14   1
  -2  -6   8  289.00   15.64   1
  -2  -6   9   44.09    8.10   1
  -2  -6  10    7.84    7.28   1
  -2  -6  11  225.30   14.71   1
  -2  -6  12  160.02   13.16   1
  -2  -6  13  261.15   16.81   1
  -2  -6  14  338.93   19.15   1
  -2  -6  15   31.70    9.57   1
  -2  -6  16   24.30    9.17   1
  -2  -6  17   84.46   12.50   1
  -2  -6  18  140.42   14.69   1
  -2  -6  19   62.09   12.14   1
  -2  -6  20  107.74   13.08   1
  -2  -6  21   30.25   11.77   1
  -2  -6  22   90.25   14.25   1
  -2  -6  23   46.38   12.94   1
  -2  -6  24  177.42   17.58   1
  -2  -6  25   56.70   14.76   1
  -2  -6  26   43.56   14.12   1
  -2  -6  27   44.89   13.94   1
  -2  -6  28    6.30   13.40   1
  -2  -6  29   27.77   15.39   1
  -2  -6  31   36.72   17.33   1
  -2  -6  32    7.24   18.13   1
  -2  -5 -28  -16.89   12.99   1
  -2  -5 -27    7.90   12.03   1
  -2  -5 -26   39.31   12.04   1
  -2  -5 -25   15.37   11.05   1
  -2  -5 -24   12.96   11.02   1
  -2  -5 -23  140.90   14.72   1
  -2  -5 -22   91.39   12.81   1
  -2  -5 -21  238.70   17.30   1
  -2  -5 -20   79.21   11.75   1
  -2  -5 -19  130.42   12.79   1
  -2  -5 -18   46.24    9.52   1
  -2  -5 -17    0.98    7.39   1
  -2  -5 -16   59.44    8.94   1
  -2  -5 -10    3.53    2.44   1
  -2  -5  -8    1.69    2.86   1
  -2  -5  -7  462.25   18.06   1
  -2  -5  -6  135.72    7.69   1
  -2  -5  -5  351.94   14.63   1
  -2  -5  -4  234.40   11.02   1
  -2  -5  -3 1246.09   43.77   1
  -2  -5  -2  104.24    7.56   1
  -2  -5  -1  523.49   21.51   1
  -2  -5   0  161.80    9.67   1
  -2  -5   1  546.62   22.44   1
  -2  -5   2  130.19    8.90   1
  -2  -5   3 1265.94   44.83   1
  -2  -5   4  233.48   12.84   1
  -2  -5   5  346.33   16.75   1
  -2  -5   6  147.38   10.44   1
  -2  -5   7  480.49   21.48   1
  -2  -5   8    1.49    5.95   1
  -2  -5   9  208.80   13.00   1
  -2  -5  10    3.39    5.52   1
  -2  -5  11  142.09   11.44   1
  -2  -5  12  263.09   14.92   1
  -2  -5  13   24.21    7.77   1
  -2  -5  14   91.58   10.34   1
  -2  -5  15   45.43    8.49   1
  -2  -5  16   80.46   10.76   1
  -2  -5  17    5.11    8.77   1
  -2  -5  18   47.61    9.80   1
  -2  -5  19  121.88   13.03   1
  -2  -5  20   86.12   12.44   1
  -2  -5  21  278.22   18.35   1
  -2  -5  22   82.26   12.52   1
  -2  -5  23  151.78   15.77   1
  -2  -5  24   26.94   11.00   1
  -2  -5  25   33.41   11.56   1
  -2  -5  26   28.84   11.81   1
  -2  -5  27   -2.62   11.08   1
  -2  -5  28    7.95   12.07   1
  -2  -5  29   27.67   13.36   1
  -2  -5  30   14.59   13.90   1
  -2  -5  31   18.23   15.46   1
  -2  -5  32   66.91   17.83   1
  -2  -5  33   24.50   17.82   1
  -2  -5  34   17.31   17.72   1
  -2  -4 -31    5.38   13.60   1
  -2  -4 -30   -1.49   12.81   1
  -2  -4 -29   11.49   11.80   1
  -2  -4 -27    9.00   11.64   1
  -2  -4 -26  104.45   13.69   1
  -2  -4 -25   13.99   10.77   1
  -2  -4 -24  132.25   14.49   1
  -2  -4 -22  157.75   15.32   1
  -2  -4 -21  166.15   14.69   1
  -2  -4 -20  115.99   12.49   1
  -2  -4 -19   53.29   10.07   1
  -2  -4 -18  457.53   23.10   1
  -2  -4 -17  659.46   28.76   1
  -2  -4 -16  113.42   10.65   1
  -2  -4 -14   78.85    8.70   1
  -2  -4  -8  438.06   24.70   1
  -2  -4  -7  235.32    9.51   1
  -2  -4  -6  153.76    7.69   1
  -2  -4  -5  594.38   21.94   1
  -2  -4  -4  207.94    9.52   1
  -2  -4  -3 1934.24   63.33   1
  -2  -4  -2   18.58    3.88   1
  -2  -4  -1  210.25   10.15   1
  -2  -4   0  901.20   31.82   1
  -2  -4   1  209.38   10.42   1
  -2  -4   2   20.34    4.87   1
  -2  -4   3 1879.22   64.16   1
  -2  -4   4  212.58   11.66   1
  -2  -4   5  608.61   24.18   1
  -2  -4   6  175.56   10.60   1
  -2  -4   7  229.22   12.72   1
  -2  -4   8  523.49   21.96   1
  -2  -4   9   50.27    7.09   1
  -2  -4  10   28.73    6.75   1
  -2  -4  11  181.17   11.04   1
  -2  -4  12   72.08    8.66   1
  -2  -4  13   25.81    6.81   1
  -2  -4  14  102.01   10.10   1
  -2  -4  15   17.06    7.52   1
  -2  -4  16  118.59   10.89   1
  -2  -4  17  654.85   29.17   1
  -2  -4  18  494.62   23.57   1
  -2  -4  19   34.93    9.10   1
  -2  -4  20  101.40   12.08   1
  -2  -4  21  156.25   14.25   1
  -2  -4  22  203.35   15.97   1
  -2  -4  23   24.50   11.19   1
  -2  -4  24  118.16   14.57   1
  -2  -4  25   19.98   11.44   1
  -2  -4  26   97.22   14.40   1
  -2  -4  27    8.29   11.69   1
  -2  -4  28   60.37   14.14   1
  -2  -4  29   19.10   13.20   1
  -2  -4  30    5.43   13.47   1
  -2  -4  31    0.44   14.22   1
  -2  -4  32   39.06   15.75   1
  -2  -3 -32   32.72   15.10   1
  -2  -3 -31    5.15   13.30   1
  -2  -3 -30   -9.30   12.20   1
  -2  -3 -29    4.88   12.46   1
  -2  -3 -28   11.49   11.05   1
  -2  -3 -24  239.94   17.35   1
  -2  -3 -23  109.20    7.73   1
  -2  -3 -23  109.20   12.96   1
  -2  -3 -22  511.21   26.68   1
  -2  -3 -21   77.26   11.25   1
  -2  -3 -20  228.01   15.70   1
  -2  -3 -19   19.89    8.65   1
  -2  -3 -18  240.25   15.19   1
  -2  -3 -17    2.40    6.70   1
  -2  -3 -16  151.29   11.56   1
  -2  -3 -15   25.40    7.16   1
  -2  -3 -14   15.76    6.19   1
  -2  -3 -13  797.50   32.19   1
  -2  -3 -12  197.40   11.52   1
  -2  -3  -7  122.32    7.08   1
  -2  -3  -5  351.19   13.12   1
  -2  -3  -4  785.68   26.35   1
  -2  -3  -3  149.08    7.33   1
  -2  -3  -2  650.76   23.47   1
  -2  -3  -1 1330.79   44.51   1
  -2  -3   0 1933.36   87.06   1
  -2  -3   1 1317.69   45.01   1
  -2  -3   2  644.14   24.36   1
  -2  -3   3  165.64    9.01   1
  -2  -3   4  730.08   28.10   1
  -2  -3   5  346.33   15.26   1
  -2  -3   6   65.12    6.29   1
  -2  -3   7  162.05    9.67   1
  -2  -3   8   86.12    7.24   1
  -2  -3   9  890.43   33.42   1
  -2  -3  10 1010.60   36.88   1
  -2  -3  11  172.66   11.30   1
  -2  -3  12  194.88   12.28   1
  -2  -3  13  808.83   32.42   1
  -2  -3  14   27.88    6.86   1
  -2  -3  15   25.00    6.70   1
  -2  -3  16  128.14   11.09   1
  -2  -3  17   -0.21    6.55   1
  -2  -3  18  225.90   14.43   1
  -2  -3  19   19.27    8.52   1
  -2  -3  20  236.54   16.00   1
  -2  -3  21   88.17   11.27   1
  -2  -3  22  562.16   26.56   1
  -2  -3  23  105.27   12.93   1
  -2  -3  24  230.43   17.00   1
  -2  -3  25    6.25   10.10   1
  -2  -3  26   39.44   11.56   1
  -2  -3  27    9.92   11.09   1
  -2  -3  28    1.56   11.22   1
  -2  -3  29   10.69   12.82   1
  -2  -3  31   23.91   13.50   1
  -2  -2 -32   36.72   14.67   1
  -2  -2 -31   37.70   14.49   1
  -2  -2 -30   67.57   14.63   1
  -2  -2 -29   33.52   12.74   1
  -2  -2 -28   24.70   11.23   1
  -2  -2 -27  203.92   18.56   1
  -2  -2 -26  303.11   21.24   1
  -2  -2 -25  126.56   13.95   1
  -2  -2 -24   96.04   12.54   1
  -2  -2 -23   22.09    9.96   1
  -2  -2 -22   80.46   11.66   1
  -2  -2 -22   74.30    5.69   1
  -2  -2 -21   32.49    9.35   1
  -2  -2 -21   29.38    4.88   1
  -2  -2 -20  487.53   18.55   1
  -2  -2 -20  434.31   22.92   1
  -2  -2 -19  100.40   11.02   1
  -2  -2 -19   94.87    6.62   1
  -2  -2 -18  322.20   18.31   1
  -2  -2 -17  245.86   14.74   1
  -2  -2 -16  396.01   19.10   1
  -2  -2 -16  392.04   15.84   1
  -2  -2 -15  114.06    7.48   1
  -2  -2 -15  127.46   10.39   1
  -2  -2 -14  106.09    9.06   1
  -2  -2 -14   88.55    6.78   1
  -2  -2 -13  196.56   11.78   1
  -2  -2 -13  204.20   10.00   1
  -2  -2  -4 1293.84   43.16   1
  -2  -2  -3  612.07   21.77   1
  -2  -2  -2 1447.04   46.41   1
  -2  -2  -1  348.57   13.44   1
  -2  -2   0 2426.55   77.83   1
  -2  -2   1  344.47   14.11   1
  -2  -2   2 1424.31   47.55   1
  -2  -2   3  620.51   23.42   1
  -2  -2   4 1314.79   44.96   1
  -2  -2   5  191.82   10.25   1
  -2  -2   6 1423.55   48.29   1
  -2  -2   7   99.60    7.58   1
  -2  -2   8  665.12   25.27   1
  -2  -2   9  162.05    9.93   1
  -2  -2  10 1193.70   41.46   1
  -2  -2  11  457.96   20.12   1
  -2  -2  12 1634.58   57.41   1
  -2  -2  13  225.00   12.30   1
  -2  -2  14  114.49    9.42   1
  -2  -2  15  138.30   10.11   1
  -2  -2  16  400.00   18.80   1
  -2  -2  17  231.04   13.98   1
  -2  -2  18  322.92   17.97   1
  -2  -2  19   97.61   10.67   1
  -2  -2  20  496.40   23.17   1
  -2  -2  21   43.82    8.87   1
  -2  -2  22   76.91   10.70   1
  -2  -2  23   11.02    9.30   1
  -2  -2  24   69.89   11.20   1
  -2  -2  25  172.40   14.18   1
  -2  -2  26  319.69   19.67   1
  -2  -2  27  245.24   17.54   1
  -2  -2  28   32.38   11.38   1
  -2  -2  29   31.81   12.30   1
  -2  -1 -31   43.82   14.17   1
  -2  -1 -30   18.92   12.01   1
  -2  -1 -29   15.92   12.13   1
  -2  -1 -28   71.91   13.57   1
  -2  -1 -27  103.63   13.23   1
  -2  -1 -26  135.72   14.91   1
  -2  -1 -25  468.29   25.54   1
  -2  -1 -24   95.26   12.69   1
  -2  -1 -23    6.81    7.67   1
  -2  -1 -22  374.81   13.94   1
  -2  -1 -22  355.32   20.36   1
  -2  -1 -21  238.70   16.38   1
  -2  -1 -21  255.04   10.54   1
  -2  -1 -20   60.68    4.99   1
  -2  -1 -20   54.46    9.59   1
  -2  -1 -19  122.99   11.31   1
  -2  -1 -19  126.11    6.96   1
  -2  -1 -18   10.69    3.47   1
  -2  -1 -18   13.18    6.10   1
  -2  -1 -17   26.63    7.43   1
  -2  -1 -17   22.75    4.01   1
  -2  -1 -16   72.59    5.45   1
  -2  -1 -16   83.72    8.97   1
  -2  -1 -15   30.91    6.12   1
  -2  -1 -15   26.32    4.51   1
  -2  -1 -14 1323.50   48.02   1
  -2  -1 -14 1320.60   44.33   1
  -2  -1 -13  177.69   10.93   1
  -2  -1 -13  151.29    8.12   1
  -2  -1  -5 1440.20   47.06   1
  -2  -1  -4 1130.30   36.31   1
  -2  -1  -3 6396.80  212.75   1
  -2  -1  -2 9189.14  295.25   1
  -2  -1  -1 2700.88   86.27   1
  -2  -1   0  321.13   12.90   1
  -2  -1   1 2655.34   86.57   1
  -2  -1   2 9114.52  292.14   1
  -2  -1   3 6282.15  202.91   1
  -2  -1   4 1107.56   37.94   1
  -2  -1   5 1462.30   48.18   1
  -2  -1   6  197.68   19.68   1
  -2  -1   7  815.10   29.12   1
  -2  -1   8  347.82   14.55   1
  -2  -1   9  963.48   34.14   1
  -2  -1  10  679.12   25.02   1
  -2  -1  11  506.70   20.26   1
  -2  -1  12  122.32    8.41   1
  -2  -1  13  155.00    9.96   1
  -2  -1  14 1292.40   46.74   1
  -2  -1  15   48.30    6.95   1
  -2  -1  16   61.00    7.65   1
  -2  -1  16   71.40    4.39   1
  -2  -1  17   27.46    6.81   1
  -2  -1  17   18.92    2.78   1
  -2  -1  18    7.13    6.68   1
  -2  -1  19  144.00   11.28   1
  -2  -1  20   74.48    9.49   1
  -2  -1  21  260.18   15.48   1
  -2  -1  22  398.00   19.55   1
  -2  -1  23   12.04    8.19   1
  -2  -1  24   95.26   11.13   1
  -2  -1  25  454.12   23.44   1
  -2  -1  26   94.09   12.22   1
  -2  -1  27  119.68   13.13   1
  -2   0 -30   15.84   12.10   1
  -2   0 -29   44.22   13.03   1
  -2   0 -28    9.99    9.99   1
  -2   0 -27    3.35    9.99   1
  -2   0 -26   18.58   10.69   1
  -2   0 -25   96.43   12.77   1
  -2   0 -24   14.52    8.46   1
  -2   0 -23  113.64   12.37   1
  -2   0 -22  273.90   17.54   1
  -2   0 -21    3.13    3.01   1
  -2   0 -21    7.24    8.55   1
  -2   0 -20  243.98   15.62   1
  -2   0 -20  260.82   10.34   1
  -2   0 -19  109.83   10.69   1
  -2   0 -19  110.46    6.52   1
  -2   0 -18   86.86    5.96   1
  -2   0 -18   92.16    9.41   1
  -2   0 -17  243.36   14.04   1
  -2   0 -17  224.70    9.89   1
  -2   0 -16  322.56   12.57   1
  -2   0 -16  297.56   15.87   1
  -2   0 -15  383.38   14.49   1
  -2   0 -15  356.08   17.74   1
  -2   0 -14  155.25    7.97   1
  -2   0 -13  546.62   19.17   1
  -2   0 -12   35.05    4.26   1
  -2   0 -11  685.92   23.57   1
  -2   0 -10  739.84   26.66   1
  -2   0  -9  277.22   11.65   1
  -2   0  -8  943.10   30.71   1
  -2   0  -7  473.50   17.84   1
  -2   0  -6  745.84   25.67   1
  -2   0  -5  475.68   30.10   1
  -2   0  -4 6368.04  210.67   1
  -2   0  -3 1723.08   54.79   1
  -2   0  -3 1600.00   95.20   1
  -2   0  -2 6598.31  212.82   1
  -2   0  -2 6486.69  222.29   1
  -2   0  -1  989.73   33.35   1
  -2   0  -1 1021.44  125.92   1
  -2   0   1 1017.61  244.35   1
  -2   0   1  992.88   33.40   1
  -2   0   2 6599.94  220.97   1
  -2   0   2 6596.69  209.55   1
  -2   0   3 1641.06   55.09   1
  -2   0   3 1673.63   81.82   1
  -2   0   4 6155.97  210.27   1
  -2   0   4 6148.13  197.59   1
  -2   0   5  472.63   17.83   1
  -2   0   5  462.25   50.74   1
  -2   0   6  736.58   26.05   1
  -2   0   6  725.76   25.32   1
  -2   0   7  491.07   18.17   1
  -2   0   7  475.24   17.00   1
  -2   0   8  883.28   31.50   1
  -2   0   8  880.90   29.68   1
  -2   0   9  289.34   12.59   1
  -2   0   9  262.76   12.64   1
  -2   0  10  761.21   25.93   1
  -2   0  10  764.52   27.65   1
  -2   0  11  679.64   25.03   1
  -2   0  11  651.78   22.47   1
  -2   0  12   28.73    5.15   1
  -2   0  12   28.62    3.00   1
  -2   0  13  488.85   20.34   1
  -2   0  13  518.93   17.77   1
  -2   0  14  148.84    6.59   1
  -2   0  14  166.93   10.08   1
  -2   0  15  365.57   13.00   1
  -2   0  15  381.03   16.79   1
  -2   0  16  291.73   14.69   1
  -2   0  17  206.78   12.65   1
  -2   0  18  105.27    9.03   1
  -2   0  19  119.46    9.84   1
  -2   0  20  212.87   13.42   1
  -2   0  21   20.16    7.00   1
  -2   0  22  271.92   15.50   1
  -2   0  23  113.42   10.86   1
  -2   0  24   13.76    7.94   1
  -2   0  25   97.42   11.05   1
  -2   0  26   -1.74    8.29   1
  -2   1 -26  106.50   13.83   1
  -2   1 -25  446.48   24.93   1
  -2   1 -24   95.84   12.73   1
  -2   1 -23    1.28    3.10   1
  -2   1 -22  354.95   13.94   1
  -2   1 -22  330.15   19.99   1
  -2   1 -21  241.18   10.87   1
  -2   1 -21  231.65   15.83   1
  -2   1 -20   62.73    5.39   1
  -2   1 -20   62.25    9.63   1
  -2   1 -19  123.43    7.33   1
  -2   1 -19  135.26   11.40   1
  -2   1 -18    5.38    6.59   1
  -2   1 -18   15.52    3.70   1
  -2   1 -17   27.77    4.01   1
  -2   1 -16   66.75    5.39   1
  -2   1 -15   37.33    4.77   1
  -2   1 -14 1260.25   44.02   1
  -2   1 -13  163.33    8.69   1
  -2   1 -12  112.78    7.01   1
  -2   1 -11  518.47   19.13   1
  -2   1 -10  671.85   23.85   1
  -2   1  -9 1000.46   32.90   1
  -2   1  -8  323.64   17.27   1
  -2   1  -7  799.19   28.84   1
  -2   1  -6  196.00    9.52   1
  -2   1  -5 1407.75   48.03   1
  -2   1  -4 1098.92   45.75   1
  -2   1  -3 6467.38  205.88   1
  -2   1  -2 9191.06  325.96   1
  -2   1  -1 2709.20  117.63   1
  -2   1   0  338.19   21.33   1
  -2   1   0  348.20   13.06   1
  -2   1   1 2707.12   86.37   1
  -2   1   1 2627.59   95.34   1
  -2   1   2 9252.52  302.04   1
  -2   1   2 9428.41  304.89   1
  -2   1   3 6420.82  206.74   1
  -2   1   3 6352.09  232.72   1
  -2   1   4 1110.89   52.66   1
  -2   1   4 1130.30   36.98   1
  -2   1   5 1492.28   47.90   1
  -2   1   5 1469.19   47.53   1
  -2   1   6  202.78    9.40   1
  -2   1   6  203.63   13.13   1
  -2   1   7  886.25   28.58   1
  -2   1   7  826.56   29.32   1
  -2   1   8  335.26   12.82   1
  -2   1   8  332.70   13.50   1
  -2   1   9  964.10   33.53   1
  -2   1   9  988.47   32.70   1
  -2   1  10  683.82   24.06   1
  -2   1  10  649.23   22.93   1
  -2   1  11  517.56   19.57   1
  -2   1  11  508.50   18.04   1
  -2   1  12  113.64    5.76   1
  -2   1  12  121.66    7.50   1
  -2   1  13  173.71   10.02   1
  -2   1  13  158.76    7.31   1
  -2   1  14 1356.45   45.67   1
  -2   1  14 1302.49   44.03   1
  -2   1  15   32.15    7.48   1
  -2   1  15   34.46    3.05   1
  -2   1  16   75.52    7.30   1
  -2   1  17   35.28    5.94   1
  -2   1  18    5.76    5.04   1
  -2   1  19  107.74    9.13   1
  -2   1  20   58.22    7.48   1
  -2   1  21  249.96   13.60   1
  -2   1  22  314.35   17.02   1
  -2   1  23   -2.79    7.05   1
  -2   1  24   92.35    9.80   1
  -2   2 -22   64.16    5.93   1
  -2   2 -21   31.47    4.94   1
  -2   2 -20  479.17   18.83   1
  -2   2 -19   90.44    6.85   1
  -2   2 -18  346.70   14.90   1
  -2   2 -17  222.61   11.04   1
  -2   2 -16  385.73   16.10   1
  -2   2 -15  145.68    8.21   1
  -2   2 -14  112.57    7.43   1
  -2   2 -13  205.35   10.32   1
  -2   2 -12 1713.96   56.30   1
  -2   2 -11  484.44   18.93   1
  -2   2 -10 1202.70   40.23   1
  -2   2  -9  153.02    8.91   1
  -2   2  -8  663.58   24.21   1
  -2   2  -7  106.50    7.02   1
  -2   2  -6 1483.79   48.54   1
  -2   2  -5  190.99   12.16   1
  -2   2  -4 1370.48   45.16   1
  -2   2  -3  652.29   23.50   1
  -2   2  -2 1332.25   47.45   1
  -2   2  -1  352.31   16.52   1
  -2   2   0 2386.32   79.14   1
  -2   2   1  362.90   19.43   1
  -2   2   2 1387.56   47.68   1
  -2   2   3  626.50   23.03   1
  -2   2   4 1311.16   44.90   1
  -2   2   5  188.51   14.55   1
  -2   2   5  217.86    9.45   1
  -2   2   6 1490.73   47.88   1
  -2   2   6 1504.66   47.32   1
  -2   2   7  102.41    6.27   1
  -2   2   7   98.01   11.29   1
  -2   2   8  671.33   23.84   1
  -2   2   8  672.36   23.34   1
  -2   2   9  162.82    8.17   1
  -2   2   9  160.02    8.85   1
  -2   2  10 1105.56   39.23   1
  -2   2  10 1188.18   39.30   1
  -2   2  11  465.70   33.23   1
  -2   2  11  473.93   21.33   1
  -2   2  12 1641.06   55.09   1
  -2   2  12 1654.86   55.32   1
  -2   2  13  186.32   16.11   1
  -2   2  13  197.40    9.84   1
  -2   2  14  119.90    7.66   1
  -2   2  14  102.82    6.08   1
  -2   2  15  139.71    8.27   1
  -2   2  15  119.03    6.76   1
  -2   2  16  365.96   14.54   1
  -2   2  16  363.28   16.39   1
  -2   2  17  219.34   14.22   1
  -2   2  18  348.20   15.67   1
  -2   2  19   84.82    7.74   1
  -2   2  20  484.00   19.80   1
  -2   2  21   33.18    6.34   1
  -2   2  22   70.56    7.73   1
  -2   3 -24  201.92   11.65   1
  -2   3 -23   99.20    8.17   1
  -2   3 -22  528.54   22.07   1
  -2   3 -21   72.93    7.69   1
  -2   3 -20  245.55   12.54   1
  -2   3 -19   14.59    5.27   1
  -2   3 -18  244.92   12.21   1
  -2   3 -17    0.83    4.55   1
  -2   3 -16  144.72    9.38   1
  -2   3 -15   39.19    5.63   1
  -2   3 -14   21.62    5.49   1
  -2   3 -13  867.30   31.22   1
  -2   3 -12  205.92   11.19   1
  -2   3 -11  184.14   10.31   1
  -2   3 -10  956.66   35.26   1
  -2   3  -9  914.46   32.66   1
  -2   3  -8   87.61    7.30   1
  -2   3  -7  154.26    9.19   1
  -2   3  -6   69.22    6.49   1
  -2   3  -5  333.79   15.35   1
  -2   3  -4  744.74   28.38   1
  -2   3  -3  163.58    9.46   1
  -2   3  -2  633.53   24.67   1
  -2   3  -1 1332.98   46.00   1
  -2   3   0 1895.73   66.18   1
  -2   3   1 1332.98   51.11   1
  -2   3   2  674.44   26.49   1
  -2   3   3  144.00    8.88   1
  -2   3   4  765.08   28.21   1
  -2   3   5  338.19   15.08   1
  -2   3   6   63.20    6.04   1
  -2   3   7  143.52    8.63   1
  -2   3   8   84.64    6.62   1
  -2   3   9  865.54   31.77   1
  -2   3  10  980.32   33.81   1
  -2   3  10  943.72   34.41   1
  -2   3  11  176.09    9.55   1
  -2   3  11  187.69    9.32   1
  -2   3  12  209.67    9.85   1
  -2   3  12  212.58   10.50   1
  -2   3  13  808.26   30.14   1
  -2   3  13  876.16   30.19   1
  -2   3  14   20.79    6.20   1
  -2   3  14   18.40    7.98   1
  -2   3  15   20.88    4.57   1
  -2   3  15   36.72    4.73   1
  -2   3  16  123.43    8.00   1
  -2   3  16  144.96    8.43   1
  -2   3  17    2.72    4.45   1
  -2   3  18  240.25   11.78   1
  -2   3  19    6.25    5.10   1
  -2   3  20  226.80   11.75   1
  -2   4 -25   12.60    6.60   1
  -2   4 -24  138.30   10.11   1
  -2   4 -22  191.82   12.19   1
  -2   4 -21  164.87   11.30   1
  -2   4 -20  102.41    9.31   1
  -2   4 -19   37.21    7.44   1
  -2   4 -18  437.23   20.49   1
  -2   4 -17  681.21   26.62   1
  -2   4 -16  137.12   10.07   1
  -2   4 -15   17.81    6.16   1
  -2   4 -14   82.08    8.15   1
  -2   4 -13   35.28    6.30   1
  -2   4 -12   70.90    7.58   1
  -2   4 -11  150.06   10.53   1
  -2   4 -10   49.70    6.49   1
  -2   4  -9   53.44    6.87   1
  -2   4  -8  535.92   21.76   1
  -2   4  -7  232.56   12.51   1
  -2   4  -6  172.92   10.52   1
  -2   4  -5  605.16   24.60   1
  -2   4  -4  214.33   12.30   1
  -2   4  -3 1855.02   64.60   1
  -2   4  -2   33.18   14.40   1
  -2   4  -1  192.65   11.38   1
  -2   4   0  901.80   33.03   1
  -2   4   1  211.41   11.63   1
  -2   4   2   36.00    6.24   1
  -2   4   3 1861.92   64.73   1
  -2   4   4  209.67   11.58   1
  -2   4   5  598.29   24.46   1
  -2   4   6  174.50   10.30   1
  -2   4   7  209.38   11.87   1
  -2   4   8  517.11   21.38   1
  -2   4   9   41.22    6.03   1
  -2   4  10   38.19    5.69   1
  -2   4  11  162.05   10.18   1
  -2   4  12   74.65    7.08   1
  -2   4  13   20.98    5.59   1
  -2   4  14   80.82    7.55   1
  -2   4  15    6.50    5.30   1
  -2   5 -26   16.73    7.85   1
  -2   5 -25   22.66    8.00   1
  -2   5 -24   32.72    8.24   1
  -2   5 -23  150.06   11.76   1
  -2   5 -22   84.27   10.10   1
  -2   5 -21  269.94   15.44   1
  -2   5 -20   89.30    9.64   1
  -2   5 -19  109.41   10.67   1
  -2   5 -18   44.62    8.15   1
  -2   5 -17   10.69    7.06   1
  -2   5 -16   61.47    8.47   1
  -2   5 -15   54.02    8.09   1
  -2   5 -14   90.44    9.51   1
  -2   5 -13   29.92    7.11   1
  -2   5 -12  273.24   14.88   1
  -2   5 -11  130.42   10.73   1
  -2   5 -10    8.70    6.02   1
  -2   5  -9  205.35   12.61   1
  -2   5  -8    2.62    5.70   1
  -2   5  -7  478.73   21.44   1
  -2   5  -6  154.50   10.94   1
  -2   5  -5  343.73   17.06   1
  -2   5  -4  218.74   13.31   1
  -2   5  -3 1224.30   45.49   1
  -2   5  -2   96.04   11.37   1
  -2   5  -1  538.70   23.67   1
  -2   5   0  152.77   10.88   1
  -2   5   1  622.50   23.95   1
  -2   5   2  108.99    9.60   1
  -2   5   3 1265.94   45.54   1
  -2   5   4  239.63   13.62   1
  -2   5   5  357.59   17.40   1
  -2   5   6  151.78   10.60   1
  -2   5   7  496.84   21.40   1
  -2   5   8   19.71    6.22   1
  -2   5   9  180.90   11.57   1
  -2   5  10   -4.37    6.10   1
  -2   5  11  136.66   10.05   1
  -2   5  12  228.61   13.61   1
  -2   5  13   15.13    6.61   1
  -2   5  14   87.05    8.77   1
  -2   6 -26   54.46   10.77   1
  -2   6 -25   57.46   10.92   1
  -2   6 -24  156.50   13.51   1
  -2   6 -23   49.00    9.94   1
  -2   6 -22   95.26   11.71   1
  -2   6 -21   22.94    8.81   1
  -2   6 -20   84.27   10.65   1
  -2   6 -19   68.56   10.60   1
  -2   6 -18  141.61   12.38   1
  -2   6 -17   92.74   10.59   1
  -2   6 -16   23.91    8.90   1
  -2   6 -15   31.14    8.37   1
  -2   6 -14  319.34   17.87   1
  -2   6 -13  257.92   16.06   1
  -2   6 -12  148.84   12.69   1
  -2   6 -11  245.55   15.04   1
  -2   6 -10   -3.03    6.68   1
  -2   6  -9   20.98    7.97   1
  -2   6  -8  222.90   15.23   1
  -2   6  -7   14.98    6.81   1
  -2   6  -6   69.89    9.20   1
  -2   6  -5    5.71    6.88   1
  -2   6  -4  323.28   17.62   1
  -2   6  -3    7.02    6.94   1
  -2   6  -2   34.93    7.80   1
  -2   6  -1   74.48    9.15   1
  -2   6   0  230.74   14.28   1
  -2   6   1   76.21    9.08   1
  -2   6   2   46.65    8.20   1
  -2   6   3    5.48    6.08   1
  -2   6   4  324.72   17.30   1
  -2   6   5    1.37    7.16   1
  -2   6   6   62.73    8.55   1
  -2   6   7    2.69    6.72   1
  -2   6   8  249.96   15.18   1
  -2   6   9   29.27    7.79   1
  -2   6  10   12.18    6.91   1
  -2   6  11  227.41   14.18   1
  -2   6  12  169.00   12.48   1
  -2   6  13  280.90   15.75   1
  -2   7 -27   31.70   10.81   1
  -2   7 -26   21.16   11.50   1
  -2   7 -25   24.90   11.18   1
  -2   7 -24   -2.72    9.67   1
  -2   7 -23   24.50   10.49   1
  -2   7 -22   -4.84    9.64   1
  -2   7 -20    2.22    8.97   1
  -2   7 -19   95.65   11.93   1
  -2   7 -18   17.22    8.96   1
  -2   7 -17   51.27   10.31   1
  -2   7 -16  302.06   19.12   1
  -2   7 -15   99.40   12.16   1
  -2   7 -14  129.50   12.75   1
  -2   7 -13   13.32    8.10   1
  -2   7 -12   36.48    9.91   1
  -2   7 -11  438.48   21.78   1
  -2   7 -10  206.78   15.53   1
  -2   7  -8   77.79   11.11   1
  -2   7  -7  346.70   20.48   1
  -2   7  -6   39.31    8.78   1
  -2   7  -5   89.30    9.64   1
  -2   7  -4  404.81   20.12   1
  -2   7  -3  210.83   13.94   1
  -2   7  -2   32.38    7.85   1
  -2   7  -1  228.61   14.82   1
  -2   7   0   55.95    9.13   1
  -2   7   1  244.61   15.64   1
  -2   7   2   12.25    7.28   1
  -2   7   3  168.22   14.01   1
  -2   7   4  364.05   19.84   1
  -2   7   5   70.39   10.40   1
  -2   7   6   25.40    8.87   1
  -2   7   7  399.20   20.78   1
  -2   7   8  104.04   11.63   1
  -2   7   9   31.92    9.27   1
  -2   7  10  215.80   15.28   1
  -2   7  11  335.62   20.15   1
  -2   7  13    4.49   17.60   1
  -2   8 -27   37.45   13.46   1
  -2   8 -26   97.22   15.38   1
  -2   8 -25   15.76   11.83   1
  -2   8 -24   39.69   13.23   1
  -2   8 -23   -3.20   10.38   1
  -2   8 -22   22.37   11.92   1
  -2   8 -21   42.77   12.56   1
  -2   8 -20   38.81   12.09   1
  -2   8 -19   70.56   13.10   1
  -2   8 -18   88.92   13.01   1
  -2   8 -17   38.81   11.34   1
  -2   8 -15    7.56    9.57   1
  -2   8 -14   20.43    9.94   1
  -2   8 -13   38.32   10.77   1
  -2   8 -12  255.68   17.59   1
  -2   8 -11   53.14   11.08   1
  -2   8 -10  160.78   14.96   1
  -2   8  -9   75.86   11.85   1
  -2   8  -8  117.07   13.42   1
  -2   8  -7   67.40   11.82   1
  -2   8  -6   38.81   10.09   1
  -2   8  -5  107.95   12.26   1
  -2   8  -4  654.85   30.20   1
  -2   8  -3  272.91   17.84   1
  -2   8  -2  372.88   20.85   1
  -2   8  -1   64.64   10.93   1
  -2   8   0  266.34   17.63   1
  -2   8   1   62.25   11.68   1
  -2   8   2  398.00   21.55   1
  -2   8   3  290.02   18.73   1
  -2   8   4  659.46   30.30   1
  -2   8   5  153.26   14.36   1
  -2   8   6   20.70    9.19   1
  -2   8   7   65.45   11.33   1
  -2   8   8  123.43   13.33   1
  -2   8   9   55.95   10.62   1
  -2   8  10  165.64   14.93   1
  -2   8  12  240.87   17.69   1
  -2   9 -26   16.73   14.81   1
  -2   9 -25   -3.35   15.12   1
  -2   9 -24   15.44   13.20   1
  -2   9 -23   -8.58   12.36   1
  -2   9 -22   31.47   13.80   1
  -2   9 -21  -12.82   12.96   1
  -2   9 -20   27.04   13.31   1
  -2   9 -19   13.54   12.29   1
  -2   9 -18   40.07   13.04   1
  -2   9 -17  -13.69   11.47   1
  -2   9 -16   27.46   12.58   1
  -2   9 -15   32.95   11.59   1
  -2   9 -14  110.04   15.32   1
  -2   9 -13   74.13   13.43   1
  -2   9 -12   27.25   11.48   1
  -2   9 -11    5.43    9.55   1
  -2   9 -10  207.36   17.28   1
  -2   9  -9   23.52   10.77   1
  -2   9  -8   10.11    9.73   1
  -2   9  -7   31.58   11.13   1
  -2   9  -6   60.37   11.97   1
  -2   9  -5   37.95   11.33   1
  -2   9  -4   27.88   10.88   1
  -2   9  -3   77.97   12.54   1
  -2   9  -2  106.71   13.84   1
  -2   9  -1  100.40   13.03   1
  -2   9   0  198.25   16.05   1
  -2   9   1   92.35   13.07   1
  -2   9   2  130.42   14.62   1
  -2   9   3  101.40   13.29   1
  -2   9   5   32.04   11.32   1
  -2   9   6   59.91   12.38   1
  -2   9   7    7.51   10.14   1
  -2   9   8    6.10   10.57   1
  -2   9   9   35.05   12.31   1
  -2   9  10  216.09   18.52   1
  -2  10 -23   -6.55   14.49   1
  -2  10 -22   -4.16   15.30   1
  -2  10 -21    1.72   14.23   1
  -2  10 -20   -7.40   14.42   1
  -2  10 -19   37.33   14.91   1
  -2  10 -18   39.82   13.76   1
  -2  10 -17   56.55   15.04   1
  -2  10 -16   22.18   13.85   1
  -2  10 -15   19.54   13.08   1
  -2  10 -14   22.56   13.20   1
  -2  10 -13    4.84   11.84   1
  -2  10 -12    2.76   12.58   1
  -2  10 -11   23.62   12.54   1
  -2  10 -10    0.42   10.92   1
  -2  10  -9   -4.67   12.01   1
  -2  10  -8    3.92   11.84   1
  -2  10  -7    7.13   12.23   1
  -2  10  -6  122.32   14.82   1
  -2  10  -5   70.73   12.78   1
  -2  10  -4  184.96   17.68   1
  -2  10  -3   18.32   10.96   1
  -2  10  -2   24.60   11.71   1
  -2  10  -1   11.56   11.70   1
  -2  10   0   59.14   12.92   1
  -2  10   1    6.60   11.62   1
  -2  10   2   43.56   12.80   1
  -2  10   3    2.37   10.84   1
  -2  10   4  218.74   18.64   1
  -2  10   5  106.92   14.48   1
  -2  10   6   99.20   15.74   1
  -2  10   7    9.00   11.94   1
  -2  10   8  -10.05   13.44   1
  -2  10   9  -20.34   14.16   1
  -2  11 -19    8.07   15.56   1
  -2  11 -18   -1.32   14.35   1
  -2  11 -17   21.62   15.72   1
  -2  11 -15   18.75   14.20   1
  -2  11 -14   86.68   17.50   1
  -2  11 -13   99.20   16.73   1
  -2  11 -12  145.44   19.05   1
  -2  11 -11    8.64   14.64   1
  -2  11  -9   50.98   15.28   1
  -2  11  -8   26.32   15.08   1
  -2  11  -7   -0.50   13.32   1
  -2  11  -6   12.67   13.88   1
  -2  11  -5   -8.01   13.13   1
  -2  11  -4   17.72   12.46   1
  -2  11  -3   27.98   13.01   1
  -2  11  -2   43.82   14.83   1
  -2  11  -1   16.73   14.07   1
  -2  11   0   40.96   14.21   1
  -2  11   1   19.36   13.73   1
  -2  11   2   76.21   15.19   1
  -2  11   3   24.01   13.82   1
  -2  11   4  -19.01   14.39   1
  -2  11   5   -2.99   13.18   1
  -2  11   6   28.20   14.76   1
  -2  11   7   28.73   14.79   1
  -2  11   8   27.25   16.81   1
  -2  12 -13   43.30   16.45   1
  -2  12 -12  -20.98   17.31   1
  -2  12 -11   47.61   17.53   1
  -2  12 -10   70.90   17.18   1
  -2  12  -9   57.30   16.96   1
  -2  12  -7    7.24   15.66   1
  -2  12  -6    9.99   15.80   1
  -2  12  -5  -10.11   15.90   1
  -2  12  -4    4.08   14.22   1
  -2  12  -3   33.76   15.34   1
  -2  12  -2   13.69   15.17   1
  -2  12  -1  -16.48   16.16   1
  -2  12   0    7.78   15.79   1
  -2  12   1    0.81   15.80   1
  -2  12   2   24.40   14.82   1
  -2  12   3   10.24   15.74   1
  -2  12   4    2.82   16.63   1
  -2  12   5   27.98   16.82   1
  -2  12   6    5.43   17.38   1
  -2  12   7    3.39   16.12   1
  -1 -13   4   12.74   17.99   1
  -1 -12   6   37.58   13.61   1
  -1 -12   7   47.33   15.41   1
  -1 -12   8   15.84   15.52   1
  -1 -12   9   23.72   15.29   1
  -1 -12  10   84.27   18.18   1
  -1 -12  11   -2.99   15.85   1
  -1 -12  12    1.37   15.96   1
  -1 -12  13   52.56   18.41   1
  -1 -12  14  116.42   19.85   1
  -1 -11  12   -8.41   14.85   1
  -1 -11  13   -6.66   13.83   1
  -1 -11  14   27.56   16.17   1
  -1 -11  15   23.52   14.84   1
  -1 -11  16   16.81   16.56   1
  -1 -11  17   18.23   16.74   1
  -1 -11  18   17.31   16.64   1
  -1 -11  19   19.45   20.20   1
  -1 -10  15   40.58   14.78   1
  -1 -10  16   20.70   15.29   1
  -1 -10  17  164.87   19.52   1
  -1 -10  18   17.72   15.58   1
  -1 -10  19   -7.18   16.24   1
  -1 -10  20   60.06   17.05   1
  -1 -10  21    7.08   14.74   1
  -1 -10  22   21.90   17.97   1
  -1 -10  23   -0.69   18.36   1
  -1 -10  24    7.84   18.70   1
  -1  -9  16   35.88   13.90   1
  -1  -9  17   20.07   13.62   1
  -1  -9  18    6.66   11.97   1
  -1  -9  19  -14.29   13.99   1
  -1  -9  20   12.60   14.91   1
  -1  -9  21   15.52   15.44   1
  -1  -9  23    2.72   13.96   1
  -1  -9  24   14.52   16.08   1
  -1  -9  25   75.34   18.92   1
  -1  -9  26   -3.65   17.23   1
  -1  -9  27   54.46   20.07   1
  -1  -8 -29  -38.94   18.22   1
  -1  -8 -28   -0.02   15.10   1
  -1  -8 -27   -0.88   15.06   1
  -1  -8 -26   23.23   14.85   1
  -1  -8 -25   -6.00   13.87   1
  -1  -8 -24   16.56   16.77   1
  -1  -8  17   20.07   11.74   1
  -1  -8  18   15.60   12.48   1
  -1  -8  19  115.13   16.09   1
  -1  -8  21   27.46   12.58   1
  -1  -8  22  -21.25   13.37   1
  -1  -8  23   -5.86   13.70   1
  -1  -8  25   28.73   16.08   1
  -1  -8  26    2.19   16.01   1
  -1  -8  27   43.82   16.68   1
  -1  -8  28   16.48   17.70   1
  -1  -8  29  -13.69   18.72   1
  -1  -7 -31   47.89   17.44   1
  -1  -7 -30    1.12   15.92   1
  -1  -7 -29   19.27   16.77   1
  -1  -7 -28   13.18   15.25   1
  -1  -7 -27   21.07   14.50   1
  -1  -7 -26   29.16   13.28   1
  -1  -7 -25   14.52   12.57   1
  -1  -7 -24   26.73   12.72   1
  -1  -7 -23   -6.00   11.51   1
  -1  -7 -22    6.92   10.84   1
  -1  -7 -20    0.86    9.69   1
  -1  -7 -19   11.70   10.19   1
  -1  -7 -18  235.01   16.56   1
  -1  -7 -17  133.17   12.92   1
  -1  -7 -16  142.80   12.43   1
  -1  -7 -15   26.83    7.98   1
  -1  -7 -14    6.60    7.14   1
  -1  -7 -13  314.00   17.01   1
  -1  -7 -12   74.13    8.78   1
  -1  -7 -11    7.24    6.08   1
  -1  -7  17  155.50   15.71   1
  -1  -7  18  255.04   18.84   1
  -1  -7  19   15.29   11.42   1
  -1  -7  20   39.82   12.62   1
  -1  -7  21   29.16   12.42   1
  -1  -7  22   24.30   12.23   1
  -1  -7  23   -4.20   11.36   1
  -1  -7  24   26.32   13.03   1
  -1  -7  25    5.90   12.39   1
  -1  -7  26   19.27   13.61   1
  -1  -7  27   10.76   14.56   1
  -1  -7  28  -15.52   15.13   1
  -1  -7  29   11.29   16.26   1
  -1  -7  30  -13.62   15.57   1
  -1  -7  31   10.50   17.76   1
  -1  -6 -33   20.79   18.97   1
  -1  -6 -32   -3.84   15.84   1
  -1  -6 -31    3.92   16.91   1
  -1  -6 -30    9.99   14.22   1
  -1  -6 -29   26.11   15.33   1
  -1  -6 -28    6.10   12.99   1
  -1  -6 -27   19.80   13.62   1
  -1  -6 -26  135.02   16.73   1
  -1  -6 -25   93.51   14.31   1
  -1  -6 -24  131.79   15.61   1
  -1  -6 -23   47.47   12.26   1
  -1  -6 -22   -4.93   10.52   1
  -1  -6 -21  119.68   13.13   1
  -1  -6 -20   23.52    9.80   1
  -1  -6 -19   54.46   10.48   1
  -1  -6 -18  131.10   11.91   1
  -1  -6 -17   20.25    8.10   1
  -1  -6 -16  386.52   19.66   1
  -1  -6 -15   64.80    9.02   1
  -1  -6 -14    0.79    6.73   1
  -1  -6 -13  150.31   10.79   1
  -1  -6 -12   42.51    9.13   1
  -1  -6 -11   64.80    7.41   1
  -1  -6 -10  175.56   10.86   1
  -1  -6  -9   61.31    6.73   1
  -1  -6  -8   30.47    5.41   1
  -1  -6  16  426.84   21.90   1
  -1  -6  17   37.82    9.59   1
  -1  -6  18  117.29   12.56   1
  -1  -6  19   54.32   10.76   1
  -1  -6  20   34.57   10.58   1
  -1  -6  21  138.30   14.82   1
  -1  -6  22   -7.51   11.40   1
  -1  -6  23   56.85   13.57   1
  -1  -6  24  158.51   16.87   1
  -1  -6  25   85.75   14.63   1
  -1  -6  26  163.33   17.38   1
  -1  -6  27   37.21   14.15   1
  -1  -6  28    6.00   13.08   1
  -1  -6  29   48.58   14.08   1
  -1  -6  30    8.94   15.31   1
  -1  -6  31   -6.05   15.74   1
  -1  -6  32   -9.80   16.59   1
  -1  -6  33  -24.30   17.95   1
  -1  -5 -34   21.44   17.22   1
  -1  -5 -33    4.45   16.63   1
  -1  -5 -31   57.15   16.33   1
  -1  -5 -30   59.14   15.84   1
  -1  -5 -29    0.26   13.40   1
  -1  -5 -27   15.84   13.05   1
  -1  -5 -26    4.33   11.32   1
  -1  -5 -25   29.16   11.66   1
  -1  -5 -24  144.00   15.12   1
  -1  -5 -23   -1.17   10.58   1
  -1  -5 -22   43.69   10.97   1
  -1  -5 -21   -8.64    8.88   1
  -1  -5 -20  239.63   16.41   1
  -1  -5 -19   61.15   10.48   1
  -1  -5 -18   26.83    9.01   1
  -1  -5 -17  256.32   15.69   1
  -1  -5 -16  460.53   22.32   1
  -1  -5 -15  153.51   11.40   1
  -1  -5 -14   42.38    7.81   1
  -1  -5 -13  171.87   11.27   1
  -1  -5 -12  318.98   15.00   1
  -1  -5 -10  278.22   13.01   1
  -1  -5  -9   69.22    6.66   1
  -1  -5  -8   61.94    6.30   1
  -1  -5  -7   -1.82    3.92   1
  -1  -5  -6  347.08   13.41   1
  -1  -5  15  138.06   11.98   1
  -1  -5  16  481.80   23.27   1
  -1  -5  17  275.56   16.60   1
  -1  -5  18   18.66    7.86   1
  -1  -5  19   77.62   10.57   1
  -1  -5  20  239.32   16.71   1
  -1  -5  21    5.11    8.86   1
  -1  -5  22   48.30   10.42   1
  -1  -5  24  144.72   15.40   1
  -1  -5  25   74.13   13.09   1
  -1  -5  26    4.28   11.18   1
  -1  -5  27   50.41   13.06   1
  -1  -5  28   -7.34   12.30   1
  -1  -5  29   11.97   13.15   1
  -1  -5  30   19.27   13.43   1
  -1  -5  31    6.81   14.88   1
  -1  -5  32   23.04   14.98   1
  -1  -5  33   10.76   16.73   1
  -1  -4 -35   13.03   16.75   1
  -1  -4 -34    9.67   15.67   1
  -1  -4 -33  -10.89   15.25   1
  -1  -4 -32   81.00   15.84   1
  -1  -4 -31   14.59   14.75   1
  -1  -4 -30   14.44   13.00   1
  -1  -4 -29   16.40   13.20   1
  -1  -4 -28   14.82   12.24   1
  -1  -4 -27   17.56   11.73   1
  -1  -4 -26  143.76   15.35   1
  -1  -4 -25   60.22   12.57   1
  -1  -4 -23   45.83   11.24   1
  -1  -4 -22  363.66   20.98   1
  -1  -4 -21  210.25   16.24   1
  -1  -4 -20  258.89   17.06   1
  -1  -4 -18  116.64   11.45   1
  -1  -4 -17  213.45   14.32   1
  -1  -4 -16   14.21    7.09   1
  -1  -4 -15  312.23   16.26   1
  -1  -4 -14   34.11    7.01   1
  -1  -4 -13  107.74    9.13   1
  -1  -4 -12   95.26    8.20   1
  -1  -4 -11   10.69    5.23   1
  -1  -4 -10  491.51   19.95   1
  -1  -4  -9  541.03   21.86   1
  -1  -4  -8  119.25    7.64   1
  -1  -4  -7 2538.14   81.62   1
  -1  -4  -6 4402.32  155.26   1
  -1  -4  -5  748.02   96.82   1
  -1  -4  14   41.22    7.45   1
  -1  -4  15  306.95   16.82   1
  -1  -4  16    8.24    6.66   1
  -1  -4  17  206.50   14.08   1
  -1  -4  18  119.03   11.13   1
  -1  -4  19   28.20    7.97   1
  -1  -4  20  230.43   15.79   1
  -1  -4  21  187.42   14.79   1
  -1  -4  22  346.33   20.10   1
  -1  -4  23   46.24   11.02   1
  -1  -4  24   40.70   11.10   1
  -1  -4  26  156.00   15.24   1
  -1  -4  27   30.58   11.72   1
  -1  -4  28    3.69   10.44   1
  -1  -4  29   41.09   13.85   1
  -1  -4  30   20.43   13.38   1
  -1  -4  31   22.85   13.86   1
  -1  -4  32   23.14   14.91   1
  -1  -3 -36   61.62   18.21   1
  -1  -3 -35   36.48   17.76   1
  -1  -3 -34    4.54   16.44   1
  -1  -3 -33    5.11   13.88   1
  -1  -3 -32   55.95   16.31   1
  -1  -3 -31   36.00   14.40   1
  -1  -3 -30    4.58   12.97   1
  -1  -3 -29  -11.70   12.45   1
  -1  -3 -28   60.06   13.02   1
  -1  -3 -27   39.19   12.52   1
  -1  -3 -25  122.99   14.64   1
  -1  -3 -24   12.32   10.25   1
  -1  -3 -23   35.05   11.01   1
  -1  -3 -22  484.88   25.10   1
  -1  -3 -21  500.42   25.05   1
  -1  -3 -20  316.48   18.50   1
  -1  -3 -19   87.98   10.32   1
  -1  -3 -18   51.55    8.47   1
  -1  -3 -17   14.98    7.28   1
  -1  -3 -16   54.91    8.30   1
  -1  -3 -16   58.68    5.67   1
  -1  -3 -15   65.29    8.24   1
  -1  -3 -15   50.13    5.38   1
  -1  -3 -14   87.98    8.63   1
  -1  -3 -14   85.01    6.64   1
  -1  -3 -13  339.30   16.21   1
  -1  -3 -12  195.72   11.19   1
  -1  -3 -11  566.92   23.33   1
  -1  -3 -10  620.51   24.41   1
  -1  -3  -9  196.84   10.38   1
  -1  -3  -8  764.52   27.10   1
  -1  -3  -7  406.02   18.54   1
  -1  -3  -7  502.21   18.82   1
  -1  -3  -6  104.65    6.55   1
  -1  -3  -5   59.14    4.61   1
  -1  -3  10  597.31   23.95   1
  -1  -3  11  582.26   23.65   1
  -1  -3  12  177.42   10.92   1
  -1  -3  13  310.46   16.21   1
  -1  -3  14   68.23    8.26   1
  -1  -3  15   60.68    7.95   1
  -1  -3  16   51.12    7.72   1
  -1  -3  17   10.18    6.57   1
  -1  -3  18   39.44    8.04   1
  -1  -3  19   64.32    8.98   1
  -1  -3  20  292.07   17.77   1
  -1  -3  21  467.42   23.78   1
  -1  -3  22  483.12   23.74   1
  -1  -3  23   43.16    9.59   1
  -1  -3  24    5.71    9.08   1
  -1  -3  25  129.28   13.19   1
  -1  -3  27   47.20   11.13   1
  -1  -3  28   59.29   12.32   1
  -1  -3  29   15.44   11.08   1
  -1  -3  30   18.06   12.66   1
  -1  -2 -37   14.59   18.18   1
  -1  -2 -36   45.43   17.12   1
  -1  -2 -35   -2.69   14.99   1
  -1  -2 -34   -6.35   15.17   1
  -1  -2 -33   -1.80   13.29   1
  -1  -2 -32   10.05   14.52   1
  -1  -2 -31  -13.25   13.76   1
  -1  -2 -30   18.15   12.69   1
  -1  -2 -29    2.82   11.96   1
  -1  -2 -28   33.87   10.94   1
  -1  -2 -27   82.63   13.64   1
  -1  -2 -26    1.54    9.37   1
  -1  -2 -25  168.74   15.59   1
  -1  -2 -24  202.78   16.23   1
  -1  -2 -23   41.73   10.98   1
  -1  -2 -22  153.26   13.37   1
  -1  -2 -21  203.06   15.39   1
  -1  -2 -20   19.18    8.32   1
  -1  -2 -19   70.90    9.43   1
  -1  -2 -18  321.13   17.56   1
  -1  -2 -17   21.16    7.18   1
  -1  -2 -16  257.28   14.76   1
  -1  -2 -15  584.67   24.66   1
  -1  -2 -14  111.30    8.65   1
  -1  -2 -13  399.60   17.99   1
  -1  -2 -12  135.02    9.30   1
  -1  -2 -12  122.54    6.42   1
  -1  -2 -11  213.45   11.40   1
  -1  -2 -11  209.96    9.27   1
  -1  -2 -10  646.68   23.40   1
  -1  -2 -10  683.82   25.63   1
  -1  -2  -9  833.48   30.60   1
  -1  -2  -9  816.24   28.57   1
  -1  -2  -8  310.82   12.34   1
  -1  -2  -8  308.00   13.34   1
  -1  -2  -7  613.55   22.29   1
  -1  -2  -7  679.12   23.45   1
  -1  -2  -6  592.92   21.43   1
  -1  -2  -5  284.93   11.48   1
  -1  -2  -4  583.71   20.29   1
  -1  -2  -3  556.02   19.34   1
  -1  -2  -2  331.60   20.76   1
  -1  -2  -1  406.43   14.92   1
  -1  -2   0  264.06   10.73   1
  -1  -2   1  388.88   14.99   1
  -1  -2   2  341.51   12.94   1
  -1  -2   3  578.88   20.69   1
  -1  -2   4  628.00   22.55   1
  -1  -2   5  269.94   11.83   1
  -1  -2   6  592.92   21.91   1
  -1  -2   7  623.00   23.46   1
  -1  -2   8  325.08   13.70   1
  -1  -2   9  839.84   30.14   1
  -1  -2  10  668.22   25.33   1
  -1  -2  11  236.24   11.68   1
  -1  -2  12  135.26    9.07   1
  -1  -2  13  408.85   17.79   1
  -1  -2  14  106.50    8.46   1
  -1  -2  15  554.13   23.54   1
  -1  -2  16  268.63   14.42   1
  -1  -2  17   21.62    6.70   1
  -1  -2  18  330.51   16.73   1
  -1  -2  19   79.74    8.75   1
  -1  -2  20   17.89    7.53   1
  -1  -2  21  238.08   14.81   1
  -1  -2  22  171.09   13.08   1
  -1  -2  23   38.19    9.15   1
  -1  -2  24  230.43   15.18   1
  -1  -2  25  150.80   13.51   1
  -1  -2  26   14.75   10.06   1
  -1  -2  27  100.80   12.65   1
  -1  -2  28   28.41   10.77   1
  -1  -2  29  -17.56   11.31   1
  -1  -1 -37   16.40   16.60   1
  -1  -1 -36   10.37   15.91   1
  -1  -1 -35   12.04   15.41   1
  -1  -1 -34    1.25   14.43   1
  -1  -1 -33    6.00   14.50   1
  -1  -1 -32  107.54   17.21   1
  -1  -1 -31   -1.04   11.22   1
  -1  -1 -30   61.47   14.43   1
  -1  -1 -29   61.00   13.59   1
  -1  -1 -28   -9.49   11.03   1
  -1  -1 -27   31.36   11.42   1
  -1  -1 -26  121.88   13.91   1
  -1  -1 -25  118.16   13.48   1
  -1  -1 -24   66.59   10.93   1
  -1  -1 -23   24.70    9.34   1
  -1  -1 -22  226.80   15.66   1
  -1  -1 -21   30.25    9.24   1
  -1  -1 -20  154.50   12.93   1
  -1  -1 -19   48.86    8.53   1
  -1  -1 -18  142.56   11.46   1
  -1  -1 -16  281.90   12.42   1
  -1  -1 -16  298.94   10.72   1
  -1  -1 -16  267.00   15.03   1
  -1  -1 -15   -0.85    2.10   1
  -1  -1 -15    1.77    4.76   1
  -1  -1 -14 1654.05   56.94   1
  -1  -1 -14 1445.52   54.75   1
  -1  -1 -14 1728.06   54.04   1
  -1  -1 -13 1535.86   55.65   1
  -1  -1 -11   24.80    4.58   1
  -1  -1  -9  382.98   16.05   1
  -1  -1  -8 1788.44   62.59   1
  -1  -1  -7  868.48   32.42   1
  -1  -1  -6  381.81   14.85   1
  -1  -1  -5  996.66   33.46   1
  -1  -1  -2 4140.92  142.86   1
  -1  -1   2 3842.76  131.42   1
  -1  -1   3 2003.46   69.83   1
  -1  -1   4 9783.19  316.51   1
  -1  -1   5  941.26   39.88   1
  -1  -1   6  383.77   14.89   1
  -1  -1   7  951.72   32.08   1
  -1  -1   8 1887.90   61.70   1
  -1  -1   9  374.81   16.26   1
  -1  -1  10 3374.45  106.89   1
  -1  -1  11   37.58    9.81   1
  -1  -1  12 1327.87   45.91   1
  -1  -1  13 1629.74   54.10   1
  -1  -1  14 1637.01   55.03   1
  -1  -1  16  306.25   14.35   1
  -1  -1  17 1162.81   40.24   1
  -1  -1  18  161.80   10.94   1
  -1  -1  19   34.69    7.30   1
  -1  -1  20  158.51   11.33   1
  -1  -1  21   27.67    7.36   1
  -1  -1  22  219.04   13.62   1
  -1  -1  23   40.20    8.37   1
  -1  -1  24   37.09    9.14   1
  -1  -1  25  103.43   11.19   1
  -1  -1  26  122.54   11.73   1
  -1  -1  27   26.94    9.34   1
  -1   0 -37   34.46   17.84   1
  -1   0 -36    9.61   16.00   1
  -1   0 -35   37.82   15.13   1
  -1   0 -34   24.21   15.15   1
  -1   0 -33    3.96   13.09   1
  -1   0 -32   15.76   13.58   1
  -1   0 -31    4.80   12.75   1
  -1   0 -30   -2.07   10.86   1
  -1   0 -29   -1.39   11.28   1
  -1   0 -28  136.66   15.20   1
  -1   0 -27   -8.76    9.95   1
  -1   0 -26    9.18    9.09   1
  -1   0 -25   61.47   11.29   1
  -1   0 -24   31.70    9.12   1
  -1   0 -23   76.91   11.23   1
  -1   0 -21  372.49   20.46   1
  -1   0 -20  211.70   14.84   1
  -1   0 -19  325.44   17.32   1
  -1   0 -18  341.51   18.11   1
  -1   0 -17   83.72    9.15   1
  -1   0 -16   11.76    6.17   1
  -1   0 -15   43.56    7.13   1
  -1   0 -14 1599.20   58.39   1
  -1   0 -14 1715.62   54.67   1
  -1   0 -13    1.10    1.95   1
  -1   0 -12 2027.70   65.74   1
  -1   0 -11  558.85   18.44   1
  -1   0 -11  504.00   21.55   1
  -1   0 -10   32.72    2.75   1
  -1   0 -10   32.49    5.13   1
  -1   0  -9  903.60   34.27   1
  -1   0  -9 1009.33   31.77   1
  -1   0  -8  408.44   16.57   1
  -1   0  -8  445.21   14.77   1
  -1   0  -7  104.24    4.70   1
  -1   0  -7   92.35    6.34   1
  -1   0  -6 2208.06   69.55   1
  -1   0  -6 2068.43   70.95   1
  -1   0  -5  200.22    7.64   1
  -1   0   4  510.76   19.89   1
  -1   0   5  194.88    8.10   1
  -1   0   5  176.62   18.87   1
  -1   0   6 2208.06   73.30   1
  -1   0   6 2146.47   69.50   1
  -1   0   7  100.60    4.21   1
  -1   0   7  104.86    5.73   1
  -1   0   8  417.79   13.90   1
  -1   0   8  421.07   16.01   1
  -1   0   9  957.90   32.81   1
  -1   0  10   32.38    4.10   1
  -1   0  11  537.31   20.40   1
  -1   0  12 1980.25   65.86   1
  -1   0  13    3.69   21.96   1
  -1   0  14 1660.56   56.24   1
  -1   0  15   28.41    7.25   1
  -1   0  16    8.88    4.71   1
  -1   0  17   86.86    7.27   1
  -1   0  18  353.44   16.17   1
  -1   0  19  312.94   15.21   1
  -1   0  20  240.87   13.04   1
  -1   0  21  382.98   18.00   1
  -1   0  22   17.89    7.19   1
  -1   0  23   71.57    8.63   1
  -1   0  24   32.72    7.55   1
  -1   0  25   55.95    8.83   1
  -1   1 -37   24.60   16.47   1
  -1   1 -36    7.62   15.51   1
  -1   1 -35   16.89   15.45   1
  -1   1 -34  -24.70   14.91   1
  -1   1 -33   14.75   12.75   1
  -1   1 -32  113.00   17.01   1
  -1   1 -31   12.89   13.00   1
  -1   1 -30   80.64   14.73   1
  -1   1 -29   57.91   13.70   1
  -1   1 -28    6.71   10.41   1
  -1   1 -27   37.33   11.85   1
  -1   1 -26  125.66   14.12   1
  -1   1 -25   85.01   12.72   1
  -1   1 -24   67.08   11.14   1
  -1   1 -23   45.83    9.75   1
  -1   1 -22  190.99   14.93   1
  -1   1 -20  142.09   11.68   1
  -1   1 -19   42.51    8.08   1
  -1   1 -18  154.50   11.68   1
  -1   1 -18  148.84    6.59   1
  -1   1 -17 1153.96   42.12   1
  -1   1 -17 1081.75   36.18   1
  -1   1 -16  295.15   11.00   1
  -1   1 -16  276.56   14.97   1
  -1   1 -15    6.30    2.76   1
  -1   1 -14 1593.61   56.69   1
  -1   1 -14 1600.00   54.40   1
  -1   1 -13 1565.78   55.40   1
  -1   1 -13 1534.29   52.49   1
  -1   1 -12 1335.17   47.50   1
  -1   1 -12 1354.98   44.17   1
  -1   1 -11   32.38    8.42   1
  -1   1 -11   25.40    6.25   1
  -1   1 -10 3297.06  109.10   1
  -1   1  -9  375.58   15.50   1
  -1   1  -9  393.63   20.63   1
  -1   1  -8 1923.70   60.53   1
  -1   1  -8 1815.61   62.21   1
  -1   1  -7  919.91   32.15   1
  -1   1  -7  940.65   31.90   1
  -1   1  -6  380.64   14.05   1
  -1   1  -5  992.88   47.90   1
  -1   1  -410000.00  336.00   1
  -1   1  -3 2157.60   91.04   1
  -1   1  -2 4315.18  137.95   1
  -1   1   2 3910.00  132.56   1
  -1   1   3 1790.98   64.33   1
  -1   1   3 2038.52   91.20   1
  -1   1   5  991.62   85.65   1
  -1   1   5  998.56   32.23   1
  -1   1   6  376.75   13.20   1
  -1   1   6  385.73   13.75   1
  -1   1   7  941.88   30.08   1
  -1   1   7  956.05   31.54   1
  -1   1   8 1831.84   61.63   1
  -1   1   9  371.33   13.10   1
  -1   1   9  337.82   23.53   1
  -1   1  10 3134.88  118.70   1
  -1   1  11   25.70    2.03   1
  -1   1  11   14.90   14.36   1
  -1   1  12 1407.75   45.02   1
  -1   1  13 1632.16   53.33   1
  -1   1  14 1489.19   64.06   1
  -1   1  15   -1.23    7.41   1
  -1   1  16  261.15   14.54   1
  -1   1  17  926.59   57.84   1
  -1   1  18  117.94   33.23   1
  -1   1  19   29.70    5.78   1
  -1   1  20  160.02    9.87   1
  -1   1  22  205.92   12.05   1
  -1   1  23   29.81    6.77   1
  -1   2 -35  -13.76   14.62   1
  -1   2 -34   16.24   14.59   1
  -1   2 -33   14.44   14.36   1
  -1   2 -32   28.94   13.99   1
  -1   2 -31   20.70   13.56   1
  -1   2 -30    6.25   11.95   1
  -1   2 -29   -0.01   11.14   1
  -1   2 -28   40.32   12.32   1
  -1   2 -27   92.35   13.45   1
  -1   2 -25  185.50   15.53   1
  -1   2 -24  221.41   16.37   1
  -1   2 -23   33.41   10.06   1
  -1   2 -22  172.66   13.93   1
  -1   2 -22  160.78    7.86   1
  -1   2 -21  215.80   14.69   1
  -1   2 -21  220.52    9.50   1
  -1   2 -20   30.58    7.63   1
  -1   2 -20   19.18    3.50   1
  -1   2 -19   62.73    8.40   1
  -1   2 -19   63.52    4.94   1
  -1   2 -18  306.60   16.81   1
  -1   2 -18  315.06   12.78   1
  -1   2 -17   23.91    6.45   1
  -1   2 -16  278.22   11.68   1
  -1   2 -16  262.76   14.26   1
  -1   2 -15  622.50   24.45   1
  -1   2 -15  554.13   21.19   1
  -1   2 -14   99.20    8.37   1
  -1   2 -14  113.42    6.39   1
  -1   2 -13  412.09   17.86   1
  -1   2 -13  410.47   15.40   1
  -1   2 -12  148.84    9.03   1
  -1   2 -12  131.79    7.12   1
  -1   2 -11  209.09    9.54   1
  -1   2 -11  232.87   11.29   1
  -1   2 -10  684.87   25.12   1
  -1   2 -10  683.30   23.53   1
  -1   2  -9  805.42   29.52   1
  -1   2  -9  821.40   28.66   1
  -1   2  -8  310.11   12.68   1
  -1   2  -7  581.77   22.67   1
  -1   2  -6  580.33   20.72   1
  -1   2  -5  280.90   11.40   1
  -1   2  -4  648.72   22.41   1
  -1   2  -3  577.92   20.67   1
  -1   2  -2  338.19   13.24   1
  -1   2  -1  424.36   15.66   1
  -1   2   0  273.90   11.25   1
  -1   2   1  420.25   15.58   1
  -1   2   2  337.09   12.85   1
  -1   2   3  578.88   20.21   1
  -1   2   4  613.55   21.80   1
  -1   2   5  277.56   11.33   1
  -1   2   6  560.27   20.36   1
  -1   2   7  619.01   22.39   1
  -1   2   7  664.09   21.65   1
  -1   2   8  310.82   11.64   1
  -1   2   8  295.15   12.03   1
  -1   2   9  860.84   28.17   1
  -1   2   9  836.37   28.34   1
  -1   2  10  647.70   22.91   1
  -1   2  10  592.44   27.75   1
  -1   2  11  225.90    9.02   1
  -1   2  11  180.36   12.62   1
  -1   2  12  124.77    6.03   1
  -1   2  12  141.13    6.89   1
  -1   2  13  378.30   14.39   1
  -1   2  13  328.70   19.94   1
  -1   2  14   84.09   24.58   1
  -1   2  14   99.20    5.18   1
  -1   2  15  535.46   19.90   1
  -1   2  15  613.55   21.30   1
  -1   2  16  246.18   10.04   1
  -1   2  16  270.27   11.51   1
  -1   2  17   12.46    7.27   1
  -1   2  18  326.16   13.73   1
  -1   2  19   49.28    5.62   1
  -1   2  20    7.56    4.84   1
  -1   2  21  227.10   11.45   1
  -1   3 -32   32.04   13.24   1
  -1   3 -31   19.10   13.02   1
  -1   3 -30   20.34   11.73   1
  -1   3 -29    5.48   11.65   1
  -1   3 -27   41.60   11.87   1
  -1   3 -26   75.69   12.35   1
  -1   3 -25  141.37   13.79   1
  -1   3 -24   14.21    8.97   1
  -1   3 -23   33.87    9.54   1
  -1   3 -23   43.03    5.25   1
  -1   3 -22  492.84   19.09   1
  -1   3 -22  498.18   24.11   1
  -1   3 -21  477.86   19.24   1
  -1   3 -21  505.80   23.84   1
  -1   3 -20  315.77   17.77   1
  -1   3 -20  319.69   13.95   1
  -1   3 -19   75.69    6.26   1
  -1   3 -19   74.65    9.33   1
  -1   3 -18   52.85    8.14   1
  -1   3 -18   53.44    5.70   1
  -1   3 -17   13.76    4.16   1
  -1   3 -17    9.24    6.20   1
  -1   3 -16   55.95    5.54   1
  -1   3 -16   56.10    7.34   1
  -1   3 -15   63.52    6.06   1
  -1   3 -15   71.91    7.46   1
  -1   3 -14   82.81    7.83   1
  -1   3 -14   82.81    6.37   1
  -1   3 -13  361.76   15.60   1
  -1   3 -13  308.00   14.04   1
  -1   3 -12  162.82    9.19   1
  -1   3 -11  562.64   21.82   1
  -1   3 -10  595.36   22.94   1
  -1   3  -9  190.16    9.65   1
  -1   3  -8  730.08   26.48   1
  -1   3  -7  490.18   19.04   1
  -1   3  -6  111.09    7.17   1
  -1   3  -5   56.10    5.24   1
  -1   3  -4  626.00   22.52   1
  -1   3  -3 1757.29   59.53   1
  -1   3  -2  298.25   15.89   1
  -1   3  -1  622.00   22.45   1
  -1   3   0  935.75   34.26   1
  -1   3   1  572.17   22.01   1
  -1   3   2  291.04   12.62   1
  -1   3   3 1770.73   58.91   1
  -1   3   4  601.72   23.06   1
  -1   3   5   70.06    5.36   1
  -1   3   6  113.00    7.02   1
  -1   3   7  506.25   18.45   1
  -1   3   8  705.96   26.04   1
  -1   3   9  186.05    9.82   1
  -1   3  10  621.01   22.43   1
  -1   3  11  565.01   21.39   1
  -1   3  12  167.96    8.55   1
  -1   3  13  341.88   12.94   1
  -1   3  13  318.62   13.57   1
  -1   3  14   81.18    5.77   1
  -1   3  14   83.72    4.94   1
  -1   3  15   58.06    5.03   1
  -1   3  15   57.30    4.39   1
  -1   3  16   57.61    4.86   1
  -1   3  16   48.58    4.46   1
  -1   3  17   14.90    3.47   1
  -1   3  18   43.69    4.49   1
  -1   3  19   57.76    5.32   1
  -1   4 -23   34.34    6.80   1
  -1   4 -22  322.92   15.81   1
  -1   4 -22  341.14   19.21   1
  -1   4 -21  204.78   11.73   1
  -1   4 -21  220.82   14.56   1
  -1   4 -20  260.18   13.23   1
  -1   4 -19   18.84    5.47   1
  -1   4 -18  104.65    8.18   1
  -1   4 -17  215.21   11.74   1
  -1   4 -16    6.50    4.84   1
  -1   4 -15  293.78   14.40   1
  -1   4 -14   46.38    6.13   1
  -1   4 -13  117.29    8.23   1
  -1   4 -12   87.24    7.47   1
  -1   4 -11   -0.06    4.56   1
  -1   4 -10  455.82   19.64   1
  -1   4  -9  590.98   22.37   1
  -1   4  -8  137.36    9.14   1
  -1   4  -7 2458.18   81.31   1
  -1   4  -6 3920.01  140.25   1
  -1   4  -5  798.63   40.13   1
  -1   4  -4  144.96    9.39   1
  -1   4  -3  434.31   19.17   1
  -1   4  -2  441.84   18.92   1
  -1   4  -1  301.72   14.24   1
  -1   4   0  285.27   13.51   1
  -1   4   1  318.98   14.29   1
  -1   4   2  458.82   18.85   1
  -1   4   3  475.24   19.18   1
  -1   4   4  131.56    8.72   1
  -1   4   5  781.20   28.51   1
  -1   4   6 4067.89  136.49   1
  -1   4   7 2443.32   90.95   1
  -1   4   8  111.30   14.56   1
  -1   4   9  567.39   21.91   1
  -1   4  10  492.84   19.54   1
  -1   4  11    2.79    4.11   1
  -1   4  12  101.20    7.24   1
  -1   4  13  119.90    7.88   1
  -1   4  14   36.12    5.77   1
  -1   4  15  290.36   13.97   1
  -1   5 -25   54.61    8.57   1
  -1   5 -24  165.12   11.31   1
  -1   5 -23    4.58    6.33   1
  -1   5 -22   60.06    8.37   1
  -1   5 -21   16.00    6.72   1
  -1   5 -20  271.26   14.82   1
  -1   5 -19   44.09    7.57   1
  -1   5 -18   17.98    6.87   1
  -1   5 -17  261.79   14.24   1
  -1   5 -16  443.94   20.65   1
  -1   5 -15  130.87   10.07   1
  -1   5 -14   38.32    7.06   1
  -1   5 -13  153.02   11.13   1
  -1   5 -12  268.30   15.07   1
  -1   5 -11    7.45    5.68   1
  -1   5 -10  239.94   13.63   1
  -1   5  -9   79.21    8.01   1
  -1   5  -8   67.73    7.08   1
  -1   5  -7    0.32    5.02   1
  -1   5  -6  295.50   15.13   1
  -1   5  -5  576.96   23.54   1
  -1   5  -4  342.99   15.56   1
  -1   5  -3  450.71   19.53   1
  -1   5  -2  129.96    9.12   1
  -1   5  -1  217.56   12.69   1
  -1   5   0   23.91    5.77   1
  -1   5   1  236.85   12.62   1
  -1   5   2  111.51    9.29   1
  -1   5   3  454.54   19.61   1
  -1   5   4  326.16   15.53   1
  -1   5   5  571.21   23.42   1
  -1   5   6  309.06   15.47   1
  -1   5   7    7.56    5.34   1
  -1   5   8   53.88    6.90   1
  -1   5   9   69.39    7.16   1
  -1   5  10  266.67   13.72   1
  -1   5  11    5.71    5.26   1
  -1   5  12  294.47   14.76   1
  -1   5  13  165.12   10.79   1
  -1   5  14   51.27    7.45   1
  -1   5  15  132.25   10.35   1
  -1   6 -26  173.45   13.43   1
  -1   6 -25  114.70   11.78   1
  -1   6 -24  139.95   12.07   1
  -1   6 -22    1.02    7.92   1
  -1   6 -21  129.73   11.85   1
  -1   6 -20   35.76    8.97   1
  -1   6 -19   50.98    9.00   1
  -1   6 -18   95.26   10.35   1
  -1   6 -17   33.06    7.93   1
  -1   6 -16  390.85   19.77   1
  -1   6 -15   31.70    7.77   1
  -1   6 -14    3.80    6.55   1
  -1   6 -13  139.71   11.35   1
  -1   6 -12   48.58    7.95   1
  -1   6 -11   59.29    8.16   1
  -1   6 -10  168.22   12.19   1
  -1   6  -9   62.41    8.37   1
  -1   6  -8   26.42    7.09   1
  -1   6  -7   27.14    7.29   1
  -1   6  -6  190.44   12.42   1
  -1   6  -5  108.78    9.18   1
  -1   6  -4   80.10    8.59   1
  -1   6  -3  375.97   18.23   1
  -1   6  -2  108.16    9.15   1
  -1   6  -1  243.67   14.05   1
  -1   6   1  251.86   14.60   1
  -1   6   2   91.39    9.37   1
  -1   6   3  369.79   18.08   1
  -1   6   4   91.97    9.21   1
  -1   6   5  125.89   10.10   1
  -1   6   6  180.63   12.10   1
  -1   6   7   32.49    7.18   1
  -1   6   8   32.72    7.09   1
  -1   6   9   42.12    7.92   1
  -1   6  10  190.72   12.43   1
  -1   6  11   62.25    8.21   1
  -1   6  12   29.05    7.55   1
  -1   6  13  144.24   11.77   1
  -1   6  14   -4.62    7.31   1
  -1   7 -26   15.29   10.48   1
  -1   7 -25   12.60   10.65   1
  -1   7 -24   23.72    9.84   1
  -1   7 -23   16.40    9.88   1
  -1   7 -22   -4.97    8.61   1
  -1   7 -21   33.29   10.16   1
  -1   7 -20   13.32    9.20   1
  -1   7 -19   -0.44    8.45   1
  -1   7 -18  244.30   16.26   1
  -1   7 -17  146.89   13.09   1
  -1   7 -16  154.01   12.91   1
  -1   7 -15   11.90    7.80   1
  -1   7 -13  321.84   18.66   1
  -1   7 -12   64.96    9.83   1
  -1   7 -11   -0.58    7.28   1
  -1   7 -10   16.16    7.72   1
  -1   7  -9  502.66   23.77   1
  -1   7  -8   65.77    8.92   1
  -1   7  -7  182.52   13.78   1
  -1   7  -6  230.13   14.56   1
  -1   7  -5  251.54   15.54   1
  -1   7  -4   48.02    8.59   1
  -1   7  -3  103.63   10.59   1
  -1   7  -2  110.88   10.53   1
  -1   7  -1    6.20    6.92   1
  -1   7   0    6.76    6.76   1
  -1   7   1   -0.40    6.73   1
  -1   7   2   96.63   10.42   1
  -1   7   3   98.41   10.12   1
  -1   7   4   37.33    8.68   1
  -1   7   5  243.67   15.30   1
  -1   7   6  201.64   14.20   1
  -1   7   7  207.65   14.12   1
  -1   7   8   90.63   10.28   1
  -1   7   9  506.25   23.85   1
  -1   7  10   14.36    8.57   1
  -1   7  11   20.43    8.41   1
  -1   7  12   93.12   10.81   1
  -1   7  13  311.88   18.37   1
  -1   8 -27    6.97   13.89   1
  -1   8 -26  -12.39   11.19   1
  -1   8 -25    4.28   10.97   1
  -1   8 -24   39.06   11.75   1
  -1   8 -23   19.18   10.86   1
  -1   8 -22   14.29   10.36   1
  -1   8 -21    6.40   10.68   1
  -1   8 -20   35.88   11.50   1
  -1   8 -19   85.19   12.92   1
  -1   8 -18   40.96   10.88   1
  -1   8 -17   42.51   10.82   1
  -1   8 -16   32.38   10.81   1
  -1   8 -15   57.46   11.82   1
  -1   8 -14   27.14   10.21   1
  -1   8 -13   82.99   11.66   1
  -1   8 -12   24.70    9.64   1
  -1   8 -11  297.56   18.63   1
  -1   8 -10   14.52    9.30   1
  -1   8  -9  115.56   12.47   1
  -1   8  -8   42.25    9.23   1
  -1   8  -7   -0.11    7.80   1
  -1   8  -6    4.45    8.44   1
  -1   8  -5   62.41   10.74   1
  -1   8  -4  204.49   15.44   1
  -1   8  -3   83.91   11.18   1
  -1   8  -2  262.12   17.49   1
  -1   8  -1  185.50   14.71   1
  -1   8   0   19.01    7.85   1
  -1   8   1  160.28   13.93   1
  -1   8   2  288.32   17.66   1
  -1   8   3   85.01   10.70   1
  -1   8   4  195.44   15.38   1
  -1   8   5   49.28    9.97   1
  -1   8   6   -3.42    8.69   1
  -1   8   7   -0.66    8.60   1
  -1   8   8   54.02   10.73   1
  -1   8   9   99.00   12.14   1
  -1   8  10   15.60    9.48   1
  -1   8  11  311.17   19.40   1
  -1   9 -27   58.68   15.17   1
  -1   9 -26   25.50   14.65   1
  -1   9 -25  105.47   15.20   1
  -1   9 -24   17.89   15.06   1
  -1   9 -23   44.49   12.94   1
  -1   9 -22    2.89   12.24   1
  -1   9 -21   41.86   13.98   1
  -1   9 -20   20.43   12.75   1
  -1   9 -19   17.81   12.07   1
  -1   9 -18   28.09   12.08   1
  -1   9 -17   33.41   12.48   1
  -1   9 -16   62.88   13.80   1
  -1   9 -15  213.45   17.53   1
  -1   9 -14   -0.53   10.99   1
  -1   9 -13   -4.49   10.64   1
  -1   9 -12   62.88   12.53   1
  -1   9 -11    1.90    9.66   1
  -1   9 -10   19.89   10.53   1
  -1   9  -9   22.94   10.83   1
  -1   9  -8    8.41    9.05   1
  -1   9  -7   17.39   10.93   1
  -1   9  -6   76.04   12.56   1
  -1   9  -5  135.72   14.45   1
  -1   9  -4    1.85    9.79   1
  -1   9  -3  104.45   13.49   1
  -1   9  -2   18.15   10.48   1
  -1   9  -1  110.88   13.48   1
  -1   9   0  426.01   23.94   1
  -1   9   1   89.11   12.84   1
  -1   9   2    6.05   10.48   1
  -1   9   3   96.63   13.17   1
  -1   9   4    9.42   10.38   1
  -1   9   5  141.37   14.74   1
  -1   9   6   80.10   12.71   1
  -1   9   7   13.62   10.33   1
  -1   9   8    6.30   10.84   1
  -1   9  10   12.46   11.30   1
  -1   9  11   25.81   10.97   1
  -1  10 -24  -13.03   14.73   1
  -1  10 -23   -7.95   16.81   1
  -1  10 -22   16.97   14.34   1
  -1  10 -21   11.70   13.95   1
  -1  10 -20   60.22   14.59   1
  -1  10 -19   20.70   14.01   1
  -1  10 -18   -1.46   12.73   1
  -1  10 -17  178.49   17.90   1
  -1  10 -16  -10.76   12.07   1
  -1  10 -15   35.28   13.78   1
  -1  10 -14   10.76   11.94   1
  -1  10 -13   34.57   13.17   1
  -1  10 -12   -3.20   11.49   1
  -1  10 -11   64.64   13.83   1
  -1  10 -10   60.22   13.66   1
  -1  10  -9   30.69   11.74   1
  -1  10  -8    8.47   11.81   1
  -1  10  -7   -7.18   12.17   1
  -1  10  -6   94.09   14.16   1
  -1  10  -5   37.82   12.67   1
  -1  10  -4   19.27   11.94   1
  -1  10  -3    3.24   11.45   1
  -1  10  -2   47.33   12.80   1
  -1  10  -1   24.40   11.56   1
  -1  10   0   44.22   12.24   1
  -1  10   1   26.01   11.32   1
  -1  10   2   70.06   13.22   1
  -1  10   3    1.46   11.20   1
  -1  10   4   74.82   13.49   1
  -1  10   5   45.16   12.36   1
  -1  10   6   75.86   13.76   1
  -1  10   8   31.47   12.79   1
  -1  10   9   -3.92   13.15   1
  -1  10  10   30.03   14.25   1
  -1  11 -20   46.65   16.67   1
  -1  11 -19   47.33   16.79   1
  -1  11 -18   18.49   14.88   1
  -1  11 -17   21.34   14.69   1
  -1  11 -16   25.70   14.91   1
  -1  11 -15    9.18   13.21   1
  -1  11 -14   48.16   15.82   1
  -1  11 -13    0.30   12.28   1
  -1  11 -12   38.94   14.60   1
  -1  11 -11   73.62   14.76   1
  -1  11 -10   31.81   13.87   1
  -1  11  -9    8.82   13.42   1
  -1  11  -8   -4.33   13.27   1
  -1  11  -7   -8.70   13.16   1
  -1  11  -6    3.13   12.07   1
  -1  11  -5   33.76   13.01   1
  -1  11  -4    8.58   11.25   1
  -1  11  -3    1.69   11.41   1
  -1  11  -2   36.00   12.48   1
  -1  11  -1    1.66   11.76   1
  -1  11   0    1.82   11.99   1
  -1  11   1   13.62   12.32   1
  -1  11   3    6.71   12.02   1
  -1  11   4    9.30   12.87   1
  -1  11   5   28.94   13.45   1
  -1  11   7   -4.67   13.61   1
  -1  11   8   -6.60   14.08   1
  -1  12 -14   87.42   17.20   1
  -1  12 -13   58.68   17.16   1
  -1  12 -12   34.22   15.68   1
  -1  12 -11   -3.69   15.44   1
  -1  12 -10   63.36   18.31   1
  -1  12  -9   16.24   15.72   1
  -1  12  -8   10.89   14.59   1
  -1  12  -7   36.00   15.48   1
  -1  12  -6   24.40   16.80   1
  -1  12  -5    0.92   14.90   1
  -1  12  -4    1.77   14.74   1
  -1  12  -3   10.96   15.03   1
  -1  12  -2   31.36   15.68   1
  -1  12  -1   11.36   14.49   1
  -1  12   0   10.76   13.91   1
  -1  12   1  -19.36   14.78   1
  -1  12   2   33.99   16.56   1
  -1  12   3    5.43   15.52   1
  -1  12   4    4.41   15.37   1
  -1  12   5    2.62   18.92   1
  -1  12   6   10.24   15.49   1
  -1  13  -4   18.75   17.32   1
  -1  13  -3   -0.96   16.11   1
  -1  13  -2   34.93   18.32   1
  -1  13  -1   20.98   17.95   1
  -1  13   1    2.76   18.69   1
  -1  13   2   34.57   20.11   1
  -1  13   3  -11.29   19.29   1
  -1  13   4   53.44   20.76   1
   0 -11  20   65.61   27.54   1
   0 -10  21   41.86   17.86   1
   0 -10  22  -21.16   17.20   1
   0 -10  23  -11.49   16.41   1
   0 -10  24   31.92   18.42   1
   0  -9  22   10.50   16.14   1
   0  -9  23   81.36   18.76   1
   0  -9  24    5.76   16.03   1
   0  -9  25   17.56   20.11   1
   0  -9  26   20.98   18.41   1
   0  -9  27   43.03   19.55   1
   0  -8 -29   10.69   18.12   1
   0  -8 -28   -5.57   16.57   1
   0  -8 -27   22.56   15.20   1
   0  -8 -26   10.89   15.05   1
   0  -8 -25    6.40   13.31   1
   0  -8 -24   39.31   13.67   1
   0  -8 -23   15.76   12.70   1
   0  -8 -22   26.01   11.63   1
   0  -8 -21   31.14   11.61   1
   0  -8 -20   -1.21   10.65   1
   0  -8  23    6.30   13.65   1
   0  -8  24   48.72   15.36   1
   0  -8  25    6.10   13.54   1
   0  -8  26   34.93   15.84   1
   0  -8  27   45.97   16.14   1
   0  -8  28   29.92   16.96   1
   0  -8  29   76.04   19.18   1
   0  -7 -31  100.20   19.82   1
   0  -7 -30   10.30   16.05   1
   0  -7 -29  104.24   19.81   1
   0  -7 -28   90.63   17.52   1
   0  -7 -27  -12.25   14.14   1
   0  -7 -26  -14.14   13.61   1
   0  -7 -25   -2.92   13.03   1
   0  -7 -24   15.44   12.34   1
   0  -7 -23  -30.14   12.30   1
   0  -7 -22  -17.39   11.51   1
   0  -7 -21   16.08   10.59   1
   0  -7 -20   74.82   11.76   1
   0  -7 -19   79.21   11.57   1
   0  -7 -18   62.41   10.43   1
   0  -7 -17   30.80    8.88   1
   0  -7 -16  112.57   11.46   1
   0  -7 -15  264.39   15.61   1
   0  -7 -14    9.61    7.63   1
   0  -7 -13  246.49   14.44   1
   0  -7 -12  281.57   15.44   1
   0  -7 -11  130.64    9.83   1
   0  -7 -10  194.60   11.72   1
   0  -7  -9  240.87   12.73   1
   0  -7  -8   -7.67    4.76   1
   0  -7  -7  324.36   14.77   1
   0  -7  -6   44.76   11.24   1
   0  -7  -5   14.21    3.62   1
   0  -7  23    4.20   12.87   1
   0  -7  24   16.81   13.04   1
   0  -7  25   21.44   12.87   1
   0  -7  26    0.34   13.22   1
   0  -7  27   18.40   14.07   1
   0  -7  28   98.80   17.49   1
   0  -7  29   67.24   18.37   1
   0  -7  30  -12.25   16.80   1
   0  -7  31  119.25   20.75   1
   0  -6 -33   -1.77   18.67   1
   0  -6 -32   -7.84   16.24   1
   0  -6 -31   20.25   16.20   1
   0  -6 -30    2.72   14.75   1
   0  -6 -29   55.20   15.45   1
   0  -6 -28   19.27   14.40   1
   0  -6 -27   89.30   15.12   1
   0  -6 -26  112.15   15.89   1
   0  -6 -25   41.22   12.71   1
   0  -6 -24   -1.10   10.75   1
   0  -6 -23   11.76   10.91   1
   0  -6 -22  224.10   17.66   1
   0  -6 -20  150.55   14.72   1
   0  -6 -18    2.19    9.15   1
   0  -6 -17  -11.02    8.57   1
   0  -6 -16   13.84    8.11   1
   0  -6 -15  390.06   20.15   1
   0  -6 -14  154.75   11.69   1
   0  -6 -13  226.80   13.25   1
   0  -6 -12  202.21   12.51   1
   0  -6 -11   73.44    7.71   1
   0  -6 -10   -2.89    4.96   1
   0  -6  -9  315.77   14.93   1
   0  -6  -8  248.69   11.99   1
   0  -6  -6   -3.17    3.52   1
   0  -6  -5  441.42   16.39   1
   0  -6  -4   83.17    6.75   1
   0  -6  -3    0.90    2.32   1
   0  -6  23   17.98   10.94   1
   0  -6  24   -1.35   11.51   1
   0  -6  25   52.13   13.72   1
   0  -6  26  127.24   16.47   1
   0  -6  27  101.20   15.89   1
   0  -6  28   31.14   14.06   1
   0  -6  29   44.36   14.79   1
   0  -6  30   23.52   15.03   1
   0  -6  31   42.38   16.54   1
   0  -6  32  -12.60   17.32   1
   0  -6  33    9.86   15.89   1
   0  -5 -34    4.41   17.30   1
   0  -5 -33   13.25   16.16   1
   0  -5 -32   24.50   14.75   1
   0  -5 -31    5.71   13.34   1
   0  -5 -30   54.17   16.04   1
   0  -5 -29  -17.72   13.98   1
   0  -5 -28  129.05   17.27   1
   0  -5 -27   78.68   15.08   1
   0  -5 -26   -4.00   11.72   1
   0  -5 -25   12.96   11.95   1
   0  -5 -24   10.24   11.78   1
   0  -5 -23  131.33   16.04   1
   0  -5 -22 1204.78   49.98   1
   0  -5 -21  121.00   14.30   1
   0  -5 -20    8.01    9.11   1
   0  -5 -19    6.35    8.62   1
   0  -5 -18   17.06    8.01   1
   0  -5 -17   83.17   10.03   1
   0  -5 -16    9.00    7.26   1
   0  -5 -15   -9.92    7.06   1
   0  -5 -14   -7.24    6.35   1
   0  -5 -13  219.63   13.04   1
   0  -5 -12  368.26   17.65   1
   0  -5 -11  845.65   31.99   1
   0  -5 -10    5.71    6.64   1
   0  -5  -9   54.32    6.19   1
   0  -5  -8   91.97    6.90   1
   0  -5  -7   53.44    5.12   1
   0  -5  -6   29.48    4.34   1
   0  -5  -5   33.99    4.90   1
   0  -5  -3  212.28   53.33   1
   0  -5  -2    2.19    1.84   1
   0  -5  22 1213.83   48.78   1
   0  -5  23  150.55   15.46   1
   0  -5  24   -7.24   10.60   1
   0  -5  25    4.62   11.35   1
   0  -5  26    1.69   11.08   1
   0  -5  28  130.87   16.02   1
   0  -5  29  -13.03   13.00   1
   0  -5  30   42.25   14.43   1
   0  -5  31   -1.37   14.16   1
   0  -5  32   16.32   14.14   1
   0  -4 -35   -2.13   16.09   1
   0  -4 -34   12.18   15.98   1
   0  -4 -33   11.49   15.26   1
   0  -4 -32   72.59   16.87   1
   0  -4 -31   -9.92   14.24   1
   0  -4 -30   29.27   14.50   1
   0  -4 -29   50.98   14.42   1
   0  -4 -28   41.34   12.99   1
   0  -4 -27   38.94   13.23   1
   0  -4 -26   18.75   12.12   1
   0  -4 -25   38.07   12.22   1
   0  -4 -24    2.19   10.30   1
   0  -4 -23  107.95   13.71   1
   0  -4 -22   22.75   10.21   1
   0  -4 -21    8.35    9.02   1
   0  -4 -20  426.42   22.72   1
   0  -4 -19  574.56   26.85   1
   0  -4 -18   22.56    8.07   1
   0  -4 -17   55.80    8.96   1
   0  -4 -16   24.40    7.31   1
   0  -4 -15  343.36   18.16   1
   0  -4 -14  120.34    9.87   1
   0  -4 -13  681.73   27.68   1
   0  -4 -12   85.38    8.13   1
   0  -4 -11  255.36   13.42   1
   0  -4 -10   36.00    5.88   1
   0  -4  -9 1670.36   56.40   1
   0  -4  -7  760.10   27.57   1
   0  -4  -6    3.76    3.26   1
   0  -4  -5 1179.92   40.53   1
   0  -4  -4  910.83   35.01   1
   0  -4  -3   95.26    9.76   1
   0  -4  -2 1825.85   62.39   1
   0  -4  -1   12.25    1.68   1
   0  -4   6    0.94    6.65   1
   0  -4  21    7.02    8.96   1
   0  -4  22   13.62    9.15   1
   0  -4  23   97.81   12.26   1
   0  -4  24    4.62    9.12   1
   0  -4  25   50.27   10.92   1
   0  -4  26   21.90   10.48   1
   0  -4  27    8.94   10.29   1
   0  -4  28   40.20   12.17   1
   0  -4  29   73.44   14.23   1
   0  -4  31   -3.24   12.28   1
   0  -3 -36   -7.90   17.59   1
   0  -3 -35    8.53   15.77   1
   0  -3 -34   26.52   15.24   1
   0  -3 -33   92.74   16.95   1
   0  -3 -32  -16.97   14.91   1
   0  -3 -31  -17.31   14.73   1
   0  -3 -30   -4.33   12.85   1
   0  -3 -29   38.19   12.73   1
   0  -3 -28  228.01   19.93   1
   0  -3 -27   73.44   14.74   1
   0  -3 -26   59.44   13.72   1
   0  -3 -25   74.48   12.60   1
   0  -3 -24  689.06   32.55   1
   0  -3 -23  537.31   27.35   1
   0  -3 -22   15.29    9.54   1
   0  -3 -21  128.82   12.94   1
   0  -3 -20   32.60    9.25   1
   0  -3 -19  926.59   37.75   1
   0  -3 -18  146.89   12.36   1
   0  -3 -17   87.05   10.08   1
   0  -3 -16   19.71    7.37   1
   0  -3 -15   13.62    3.39   1
   0  -3 -15    8.24    5.80   1
   0  -3 -14    3.17    2.95   1
   0  -3 -14    1.19    5.69   1
   0  -3 -13  204.49    9.44   1
   0  -3 -13  208.80   12.43   1
   0  -3 -12  214.04   12.29   1
   0  -3 -12  215.80   10.28   1
   0  -3 -11  377.14   16.31   1
   0  -3 -11  330.51   14.18   1
   0  -3 -10   49.98    6.08   1
   0  -3  -9  990.99   36.52   1
   0  -3  -8  166.41    9.80   1
   0  -3  -8  203.35    9.98   1
   0  -3  -7  195.72    9.51   1
   0  -3  -6  198.53    9.02   1
   0  -3  -5  974.69   33.72   1
   0  -3  -4 1545.28   52.68   1
   0  -3  -3  311.52   14.47   1
   0  -3  -2    1.37    1.40   1
   0  -3  -1   28.84    1.93   1
   0  -3   5  857.90   45.11   1
   0  -3   6  157.75   14.07   1
   0  -3  19  862.01   35.23   1
   0  -3  21  149.82   12.24   1
   0  -3  22   44.89    8.98   1
   0  -3  23  527.62   25.27   1
   0  -3  24  645.67   29.48   1
   0  -3  25   91.01   11.83   1
   0  -3  26   46.51   10.64   1
   0  -3  27   70.56   11.76   1
   0  -3  28  189.89   15.98   1
   0  -3  29   -8.64   10.82   1
   0  -2 -37    4.54   16.91   1
   0  -2 -36   16.81   16.89   1
   0  -2 -35   23.14   16.74   1
   0  -2 -34   19.89   15.97   1
   0  -2 -33   12.74   13.92   1
   0  -2 -32   22.00   14.26   1
   0  -2 -31   67.40   15.76   1
   0  -2 -30   -7.29   12.91   1
   0  -2 -29  115.56   16.12   1
   0  -2 -28   40.83   12.01   1
   0  -2 -27   90.25   14.06   1
   0  -2 -26   10.63   11.08   1
   0  -2 -25   23.33   10.82   1
   0  -2 -24  664.09   32.47   1
   0  -2 -23    4.12    9.42   1
   0  -2 -22  117.72   13.02   1
   0  -2 -21   16.16    8.76   1
   0  -2 -20    2.82    6.85   1
   0  -2 -19    3.96    7.48   1
   0  -2 -18  317.55   17.82   1
   0  -2 -17  635.04   27.22   1
   0  -2 -16  158.51    6.80   1
   0  -2 -16  158.76   11.34   1
   0  -2 -15  259.85   15.15   1
   0  -2 -15  268.63   10.16   1
   0  -2 -14    9.12    6.28   1
   0  -2 -13 2165.97   73.53   1
   0  -2 -12 1378.64   90.60   1
   0  -2 -12 1651.61   55.27   1
   0  -2 -11  431.81   18.29   1
   0  -2 -10 2043.94   67.82   1
   0  -2 -10 1404.75  201.64   1
   0  -2  -9   -0.83   13.01   1
   0  -2  -9    0.74    3.90   1
   0  -2  -8  235.93    9.52   1
   0  -2  -8  236.54   11.07   1
   0  -2  -7 1596.80   54.35   1
   0  -2  -7 1603.20   52.05   1
   0  -2  -6  107.54    6.64   1
   0  -2  -6  107.12    9.52   1
   0  -2  -5 1538.21   54.91   1
   0  -2  -5 1622.48   52.36   1
   0  -2  -4 2880.47   92.31   1
   0  -2  -3  108.37    9.99   1
   0  -2  -1  125.44   18.37   1
   0  -2   3   90.25   29.07   1
   0  -2   4 2440.36  129.43   1
   0  -2   5 1258.83   87.28   1
   0  -2  17  643.64   25.37   1
   0  -2  18  280.23   15.40   1
   0  -2  19    9.18    6.36   1
   0  -2  20    0.34    6.03   1
   0  -2  21   13.32    6.50   1
   0  -2  22   97.81    9.89   1
   0  -2  23    0.41    7.69   1
   0  -2  24  717.70   30.00   1
   0  -2  25   46.79    9.17   1
   0  -2  26   -7.24    8.18   1
   0  -2  27   60.22   10.55   1
   0  -2  28   21.90   10.02   1
   0  -1 -37   61.47   19.60   1
   0  -1 -36    5.48   15.77   1
   0  -1 -35   12.53   15.65   1
   0  -1 -34    6.60   13.93   1
   0  -1 -33   -3.72   13.12   1
   0  -1 -32   25.91   14.96   1
   0  -1 -31   42.77   15.04   1
   0  -1 -30   35.05   13.73   1
   0  -1 -29  103.02   14.41   1
   0  -1 -28   -8.64   11.52   1
   0  -1 -27    2.25   10.92   1
   0  -1 -26    2.25   10.77   1
   0  -1 -25  246.18   18.51   1
   0  -1 -24  324.72   20.54   1
   0  -1 -23   -4.49    9.54   1
   0  -1 -22   93.12   11.97   1
   0  -1 -21   70.22   10.06   1
   0  -1 -20   -1.37    6.93   1
   0  -1 -19  199.94   14.71   1
   0  -1 -18   51.98    8.80   1
   0  -1 -17   57.91    8.22   1
   0  -1 -16  905.41   34.90   1
   0  -1 -15  633.03   27.17   1
   0  -1 -14 2316.50   79.90   1
   0  -1 -13 1585.63   55.75   1
   0  -1 -11 1368.26   48.09   1
   0  -1 -10  796.37   28.22   1
   0  -1 -10  817.39   30.31   1
   0  -1  -9  311.17   13.41   1
   0  -1  -8  324.00   11.16   1
   0  -1  -8  308.70   13.35   1
   0  -1  -7 3925.02  127.81   1
   0  -1  -6   41.34    5.27   1
   0  -1  -6   40.70    2.30   1
   0  -1  -5 1466.12   49.01   1
   0  -1  -4 2508.01   83.13   1
   0  -1  13 1546.85   53.49   1
   0  -1  14 2311.69   76.93   1
   0  -1  15  681.73   25.59   1
   0  -1  16  895.80   32.32   1
   0  -1  17   57.91    7.00   1
   0  -1  18   48.72    6.42   1
   0  -1  19  231.95   12.49   1
   0  -1  20    8.18    5.72   1
   0  -1  21   62.57    7.75   1
   0  -1  22  112.15    9.74   1
   0  -1  23    9.73    7.11   1
   0  -1  24  345.96   17.86   1
   0  -1  25  211.70   14.26   1
   0  -1  26    0.32    8.22   1
   0   0 -36   13.10   15.13   1
   0   0 -34   74.30   17.41   1
   0   0 -32  174.24   19.01   1
   0   0 -30  127.24   16.69   1
   0   0 -28   50.55   12.66   1
   0   0 -26   25.60   10.83   1
   0   0 -24  127.69   13.79   1
   0   0 -22 1348.36   53.61   1
   0   0 -20   48.16    8.88   1
   0   0 -18  211.12   14.24   1
   0   0 -16  956.05   38.34   1
   0   0 -14  676.00   27.56   1
   0   0 -12 1251.04   46.69   1
   0   0 -10 3541.44  120.21   1
   0   0  -8  330.51   13.82   1
   0   0  -6 2105.89   71.59   1
   0   0   6 2225.95   69.83   1
   0   0   8  336.72   12.48   1
   0   0  10 3692.99  115.46   1
   0   0  12 1380.12   44.58   1
   0   0  14  694.85   24.78   1
   0   0  16 1037.48   35.43   1
   0   0  18  205.35   10.89   1
   0   0  20   44.76    6.69   1
   0   0  22 1413.76   48.88   1
   0   0  24  105.68   10.28   1
   0   1 -37   70.90   20.04   1
   0   1 -36   28.09   16.85   1
   0   1 -35    2.96   15.76   1
   0   1 -34   18.32   15.07   1
   0   1 -33   11.36   14.02   1
   0   1 -32   27.04   13.10   1
   0   1 -29  109.41   15.27   1
   0   1 -28   -1.88   10.17   1
   0   1 -27    2.59    9.89   1
   0   1 -26    8.76   10.95   1
   0   1 -25  254.08   18.49   1
   0   1 -24  313.64   20.19   1
   0   1 -23    6.40    9.87   1
   0   1 -22  110.88   12.43   1
   0   1 -21   79.03   10.13   1
   0   1 -20    7.45    7.48   1
   0   1 -19  206.50   14.08   1
   0   1 -18   43.96    7.82   1
   0   1 -17   66.59    8.32   1
   0   1 -16  876.75   34.94   1
   0   1 -15  646.18   26.95   1
   0   1 -14 2308.80   79.76   1
   0   1 -12    8.94    7.06   1
   0   1 -11 1276.63   44.31   1
   0   1 -11 1360.13   47.21   1
   0   1 -10  805.42   27.81   1
   0   1 -10  827.71   29.92   1
   0   1  -9  293.44   11.65   1
   0   1  -9  308.35   13.35   1
   0   1  -8  328.70   16.68   1
   0   1  -8  305.55   17.13   1
   0   1  -6   45.43    3.91   1
   0   1  -6   52.13   24.26   1
   0   1  -5 1496.14   49.51   1
   0   1  -5 1463.06   50.49   1
   0   1  -4 2633.74   87.24   1
   0   1  -4 2521.04   85.36   1
   0   1   4 2540.16   82.66   1
   0   1   5 1410.00   48.06   1
   0   1   6   31.02    2.01   1
   0   1   6   40.96    2.30   1
   0   1   7 3831.61  131.23   1
   0   1   8  301.72   10.77   1
   0   1  11 1369.00   47.36   1
   0   1  12   -0.50    9.61   1
   0   1  15  658.95   32.34   1
   0   1  16  842.74   36.58   1
   0   1  17   50.27    5.25   1
   0   1  18   33.41    4.62   1
   0   1  19  242.11   11.20   1
   0   1  20   -7.56    4.68   1
   0   1  21   64.32    6.42   1
   0   1  22  100.60    8.02   1
   0   2 -37   37.33   17.35   1
   0   2 -35    2.82   15.05   1
   0   2 -34   24.50   15.34   1
   0   2 -33    1.37   13.34   1
   0   2 -31   70.22   15.08   1
   0   2 -30    3.69   11.48   1
   0   2 -29   89.30   14.17   1
   0   2 -28   44.49   12.94   1
   0   2 -27   79.21   12.99   1
   0   2 -26   -4.12    8.97   1
   0   2 -25   32.04   10.53   1
   0   2 -24  703.31   32.35   1
   0   2 -23   -2.62    8.88   1
   0   2 -22  107.95   12.05   1
   0   2 -21   12.60    7.60   1
   0   2 -20   10.05    7.67   1
   0   2 -19   12.04    7.22   1
   0   2 -19    7.78    2.62   1
   0   2 -18  321.48   16.85   1
   0   2 -18  310.82   11.64   1
   0   2 -17  606.14   26.59   1
   0   2 -17  605.65   22.15   1
   0   2 -16  150.55   10.80   1
   0   2 -16  157.25    7.27   1
   0   2 -15  279.89   14.39   1
   0   2 -15  263.09   10.71   1
   0   2 -14   -0.55    7.77   1
   0   2 -14   16.56   14.49   1
   0   2 -13 2117.84   69.95   1
   0   2 -13 2162.25   72.54   1
   0   2 -12 1635.39   54.19   1
   0   2 -12 1528.81   53.96   1
   0   2 -11  386.91   19.67   1
   0   2 -10 2053.00   67.06   1
   0   2 -10 2016.91   64.67   1
   0   2  -9   -1.10    4.37   1
   0   2  -9    5.24    3.62   1
   0   2  -8  240.56   10.55   1
   0   2  -8  231.04    9.73   1
   0   2  -7 1564.20   53.00   1
   0   2  -7 1602.40   52.04   1
   0   2  -6  109.20    8.57   1
   0   2  -6  109.41    8.37   1
   0   2  -5 1593.61   51.10   1
   0   2  -5 1613.63   51.42   1
   0   2  -4 2897.67   92.59   1
   0   2  -4 2752.05   96.53   1
   0   2  -3  111.94   21.79   1
   0   2  -3   71.23    5.06   1
   0   2  -2 4523.91  145.28   1
   0   2  -1  117.29   43.97   1
   0   2   0 5641.51  186.27   1
   0   2   1  123.21   28.19   1
   0   2   2 4587.35  147.65   1
   0   2   2 4225.00  175.50   1
   0   2   3   89.49    4.54   1
   0   2   3   92.74   36.21   1
   0   2   4 2930.06   90.94   1
   0   2   5 1562.62   56.92   1
   0   2   6  120.56   10.32   1
   0   2   7 1591.21   51.86   1
   0   2   8  251.86   10.79   1
   0   2   9    0.37    1.13   1
   0   2   9    2.99    2.25   1
   0   2  10 1965.15   66.50   1
   0   2  11  396.41   14.73   1
   0   2  12 1590.41   51.84   1
   0   2  12 1246.09  121.43   1
   0   2  13 1757.29  147.56   1
   0   2  18  208.80   31.79   1
   0   2  19    4.20    3.16   1
   0   2  20    4.71    3.65   1
   0   3 -36   -0.48   15.79   1
   0   3 -35   -3.24   16.56   1
   0   3 -34    5.86   15.29   1
   0   3 -33   98.60   18.47   1
   0   3 -32   -8.12   13.79   1
   0   3 -31    2.86   12.57   1
   0   3 -30   -0.56   11.98   1
   0   3 -29   10.18   12.06   1
   0   3 -28  194.88   17.59   1
   0   3 -27   77.79   12.70   1
   0   3 -26   47.33   11.56   1
   0   3 -24  650.76   31.12   1
   0   3 -23  532.69   26.31   1
   0   3 -22   24.21    4.43   1
   0   3 -21  140.66    8.06   1
   0   3 -21  153.26   12.63   1
   0   3 -20   27.04    4.58   1
   0   3 -20   43.56    8.32   1
   0   3 -19  879.72   31.44   1
   0   3 -19  915.67   36.31   1
   0   3 -18  177.69   12.00   1
   0   3 -18  159.52    8.59   1
   0   3 -17   80.10    6.09   1
   0   3 -17   77.26    8.44   1
   0   3 -16   31.25    6.60   1
   0   3 -16   18.75    4.07   1
   0   3 -15    9.06    5.36   1
   0   3 -15   14.06    3.97   1
   0   3 -14    2.31    3.53   1
   0   3 -14    3.53    4.81   1
   0   3 -13  204.49   11.44   1
   0   3 -13  221.71   10.13   1
   0   3 -12  219.63   10.37   1
   0   3 -12  222.90   11.35   1
   0   3 -11  351.94   15.01   1
   0   3 -11  349.69   14.59   1
   0   3 -10   54.32    5.16   1
   0   3 -10   65.29    9.86   1
   0   3  -9 1030.41   35.31   1
   0   3  -9 1028.48   35.92   1
   0   3  -8  197.96    8.72   1
   0   3  -8  203.35    9.41   1
   0   3  -7  197.12    9.55   1
   0   3  -7  205.06    8.59   1
   0   3  -6  204.20    8.00   1
   0   3  -6  202.21    9.39   1
   0   3  -5  994.14   37.84   1
   0   3  -5  990.36   33.36   1
   0   3  -4 1603.20   52.85   1
   0   3  -3  322.92   12.94   1
   0   3  -2   -0.07    2.68   1
   0   3  -1   29.59    4.03   1
   0   3   1   32.95    4.25   1
   0   3   2   -2.37    1.54   1
   0   3   2    3.84    3.25   1
   0   3   3  294.47   12.70   1
   0   3   4 1576.09   52.40   1
   0   3   5  989.73   33.98   1
   0   3   6  204.20    9.72   1
   0   3   7  200.22    9.34   1
   0   3   8  197.96    9.29   1
   0   3   9 1022.72   35.18   1
   0   3  10   62.41    5.85   1
   0   3  11  343.36   14.08   1
   0   3  12  224.40   10.19   1
   0   3  13  199.66    9.61   1
   0   3  14   -0.42    2.99   1
   0   3  15   14.52    3.58   1
   0   4 -35    2.82   15.96   1
   0   4 -34   12.67   15.45   1
   0   4 -33   13.76   14.54   1
   0   4 -32   61.47   15.21   1
   0   4 -31   25.00   13.10   1
   0   4 -30   10.63   12.06   1
   0   4 -29   25.00   13.00   1
   0   4 -28   32.15   12.13   1
   0   4 -27   27.77   10.96   1
   0   4 -26   12.74   10.71   1
   0   4 -25   59.60   11.27   1
   0   4 -24   -0.30    4.80   1
   0   4 -23   99.80    7.79   1
   0   4 -23   83.91   11.72   1
   0   4 -22   33.52    6.02   1
   0   4 -21    5.02    5.06   1
   0   4 -20  414.12   18.32   1
   0   4 -20  441.00   21.42   1
   0   4 -19  587.09   22.78   1
   0   4 -19  549.43   25.32   1
   0   4 -18   15.44    4.95   1
   0   4 -17   57.00    7.55   1
   0   4 -17   67.24    6.40   1
   0   4 -16   13.62    5.02   1
   0   4 -15  356.45   15.86   1
   0   4 -15  354.95   16.58   1
   0   4 -14  119.03    8.51   1
   0   4 -14  100.40    7.82   1
   0   4 -13  681.73   26.11   1
   0   4 -13  672.36   25.93   1
   0   4 -12   84.46    6.43   1
   0   4 -12   88.55    7.15   1
   0   4 -11  262.44   12.64   1
   0   4 -11  254.40   11.80   1
   0   4 -10   39.19   41.44   1
   0   4  -9 1580.86  113.71   1
   0   4  -9 1596.80   55.94   1
   0   4  -8 2838.76  137.46   1
   0   4  -8 2884.76   96.68   1
   0   4  -7  749.66   32.31   1
   0   4  -5 1176.49   41.16   1
   0   4  -4  942.49   33.16   1
   0   4  -3   94.87    6.62   1
   0   4  -2 1785.91   60.85   1
   0   4  -1   15.84   10.75   1
   0   4   0  106.92    7.44   1
   0   4   1   19.45    4.76   1
   0   4   2 1787.60   60.88   1
   0   4   3  108.78   10.22   1
   0   4   4  906.01   33.11   1
   0   4   5 1180.61   41.23   1
   0   4   6    5.66    6.90   1
   0   4   7  750.21   27.94   1
   0   4   8 3050.35   96.10   1
   0   4   9 1640.25   59.94   1
   0   4  10   35.52    9.30   1
   0   4  11  251.54   12.37   1
   0   4  12   75.69    7.13   1
   0   4  13  698.02   25.89   1
   0   4  14  110.46    7.78   1
   0   4  15  382.59   16.04   1
   0   4  16   10.56    8.19   1
   0   5 -30   39.31   13.54   1
   0   5 -29  -21.07   12.48   1
   0   5 -28  119.25   15.29   1
   0   5 -27   71.91   12.89   1
   0   5 -26   -2.69   10.04   1
   0   5 -25   15.84    6.85   1
   0   5 -25    9.30    9.64   1
   0   5 -24  -13.84    9.52   1
   0   5 -24   -3.72    6.68   1
   0   5 -23  165.89   41.22   1
   0   5 -23  155.00   11.20   1
   0   5 -22 1195.08   48.40   1
   0   5 -22 1238.34   44.34   1
   0   5 -21  123.65   12.01   1
   0   5 -21  129.50   10.47   1
   0   5 -20  -11.90    7.93   1
   0   5 -20   -1.14    5.69   1
   0   5 -19    0.10    5.72   1
   0   5 -19  -14.59    7.41   1
   0   5 -18   18.23    6.40   1
   0   5 -18   11.56    6.87   1
   0   5 -17   66.42    8.48   1
   0   5 -17   87.42    8.23   1
   0   5 -16   -0.36    5.28   1
   0   5 -16    0.79    5.29   1
   0   5 -15    1.61    5.41   1
   0   5 -15    4.67    5.57   1
   0   5 -14    5.57    6.37   1
   0   5 -14    1.85    5.36   1
   0   5 -13  194.04   21.73   1
   0   5 -13  220.82   12.48   1
   0   5 -12  347.82   17.16   1
   0   5 -11  827.71   32.22   1
   0   5 -10   15.84    5.33   1
   0   5  -9   56.25    6.75   1
   0   5  -8  100.80    7.83   1
   0   5  -7   35.88    5.99   1
   0   5  -6   19.80    5.43   1
   0   5  -5   24.70   11.23   1
   0   5  -4 2948.49   98.83   1
   0   5  -3  205.06   21.19   1
   0   5  -1 2102.22   72.44   1
   0   5   1 2204.30   73.24   1
   0   5   2    6.35   19.05   1
   0   5   3  214.62   12.31   1
   0   5   4 3023.90   98.98   1
   0   5   5   31.47   19.64   1
   0   5   6   20.98    5.13   1
   0   5   7   43.82    6.36   1
   0   5   8   97.02    8.27   1
   0   5   9   59.75    6.96   1
   0   5  10    3.84    5.02   1
   0   5  11  830.02   31.69   1
   0   5  12  379.47   17.14   1
   0   5  13  201.07   11.91   1
   0   5  14    0.71    5.48   1
   0   5  15   -5.43    5.64   1
   0   6 -25   56.55    9.48   1
   0   6 -24   -9.99    8.41   1
   0   6 -23   12.32    8.28   1
   0   6 -22  216.38   14.12   1
   0   6 -21   -3.03    7.52   1
   0   6 -20  148.60   11.46   1
   0   6 -19    7.90    7.81   1
   0   6 -18   -4.97    7.05   1
   0   6 -17   -1.90    6.51   1
   0   6 -16   12.46    6.85   1
   0   6 -15  396.01   19.50   1
   0   6 -14  150.55   11.53   1
   0   6 -13  202.78   13.39   1
   0   6 -12  197.12   12.92   1
   0   6 -11   68.06    8.58   1
   0   6 -10   -1.37    5.97   1
   0   6  -9  334.89   17.20   1
   0   6  -8  214.33   13.47   1
   0   6  -7   25.70    6.79   1
   0   6  -6   -0.67    5.64   1
   0   6  -5  394.82   19.47   1
   0   6  -4   84.46    8.82   1
   0   6  -3   -8.64    6.17   1
   0   6  -2  322.20   16.87   1
   0   6  -1  265.04   14.98   1
   0   6   0  467.86   21.20   1
   0   6   1  272.91   15.20   1
   0   6   2  345.96   17.11   1
   0   6   4   67.08    8.19   1
   0   6   5  415.75   19.98   1
   0   6   6    8.58    6.56   1
   0   6   7   33.29    7.27   1
   0   6   8  236.85   13.85   1
   0   6   9  341.51   17.00   1
   0   6  10   -4.80    6.70   1
   0   6  11   66.42    8.48   1
   0   6  12  201.92   13.07   1
   0   6  13  201.07   13.33   1
   0   6  14  129.50   10.92   1
   0   7 -26    5.11    9.90   1
   0   7 -24    8.35    8.55   1
   0   7 -23   -3.03    9.12   1
   0   7 -22   14.67    8.81   1
   0   7 -21   21.34    8.87   1
   0   7 -20   73.79   11.17   1
   0   7 -19   93.12   11.00   1
   0   7 -18   70.56   10.08   1
   0   7 -17   29.48    9.01   1
   0   7 -16  125.44   11.65   1
   0   7 -15  243.98   15.62   1
   0   7 -14   -4.71    7.25   1
   0   7 -13  260.50   16.14   1
   0   7 -12  295.15   17.52   1
   0   7 -11  123.65   11.79   1
   0   7 -10  207.07   14.39   1
   0   7  -9  256.64   15.70   1
   0   7  -8    7.29    6.59   1
   0   7  -7  379.86   19.10   1
   0   7  -6   57.00    8.91   1
   0   7  -5   18.49    7.91   1
   0   7  -4   15.29    7.51   1
   0   7  -3   38.56    8.32   1
   0   7  -2   27.14    7.71   1
   0   7  -1   21.90    7.30   1
   0   7   1   18.92    7.39   1
   0   7   2   17.64    7.39   1
   0   7   3   31.47    7.85   1
   0   7   4   30.58    8.52   1
   0   7   5   18.49    8.00   1
   0   7   6   42.38    8.07   1
   0   7   7  348.57   18.67   1
   0   7   8   -4.04    7.48   1
   0   7   9  249.96   15.81   1
   0   7  10  209.38   14.47   1
   0   7  11  126.11   11.90   1
   0   7  12  305.55   17.48   1
   0   7  13  237.78   16.04   1
   0   8 -27   23.14   17.99   1
   0   8 -26   50.27   12.90   1
   0   8 -25   16.00   10.96   1
   0   8 -24   41.09   12.05   1
   0   8 -23    1.23    9.57   1
   0   8 -22    2.79    9.55   1
   0   8 -21   41.60   10.58   1
   0   8 -20   -4.20    9.72   1
   0   8 -19   26.11   10.94   1
   0   8 -18    5.11    9.76   1
   0   8 -17   92.93   11.95   1
   0   8 -15   27.04   10.30   1
   0   8 -14   14.21    8.82   1
   0   8 -13   12.11    8.84   1
   0   8 -12  120.78   12.97   1
   0   8 -11   -2.50    8.37   1
   0   8 -10   -1.30    8.41   1
   0   8  -9   -6.25    8.45   1
   0   8  -8  514.38   24.95   1
   0   8  -7   12.89    7.83   1
   0   8  -6   87.42   11.22   1
   0   8  -5   21.07    9.09   1
   0   8  -4  139.95   13.25   1
   0   8  -3   95.26   11.52   1
   0   8  -2   16.00    8.40   1
   0   8  -1  299.98   18.01   1
   0   8   0  119.68   12.03   1
   0   8   1  273.24   17.52   1
   0   8   2    7.02    8.74   1
   0   8   3   92.16   11.14   1
   0   8   4  164.10   13.58   1
   0   8   5    8.94    8.55   1
   0   8   6  100.00   11.60   1
   0   8   8  488.85   24.76   1
   0   8  10    9.18    8.24   1
   0   8  11   -2.43    8.95   1
   0   8  12  146.41   13.55   1
   0   9 -27   -5.95   16.49   1
   0   9 -26   18.32   13.95   1
   0   9 -25   -7.34   13.17   1
   0   9 -24   -2.46   12.47   1
   0   9 -23   67.40   13.79   1
   0   9 -22   23.23   12.05   1
   0   9 -21   41.86   13.07   1
   0   9 -20   26.11   11.86   1
   0   9 -19   -9.67   11.82   1
   0   9 -18  205.35   18.63   1
   0   9 -17   -7.84   10.98   1
   0   9 -16   20.34   11.28   1
   0   9 -15   20.25   11.25   1
   0   9 -14  147.14   15.53   1
   0   9 -13  478.73   25.82   1
   0   9 -12   17.14   10.85   1
   0   9 -11    8.35    9.88   1
   0   9 -10   85.01   12.17   1
   0   9  -9   87.80   12.37   1
   0   9  -8   31.70   10.58   1
   0   9  -7  -16.00    8.64   1
   0   9  -6   10.76    9.05   1
   0   9  -5    3.69    9.10   1
   0   9  -4  103.63   12.83   1
   0   9  -3  338.19   20.60   1
   0   9  -2  213.45   16.66   1
   0   9  -1   41.99    9.72   1
   0   9   1   25.91   10.38   1
   0   9   2  219.34   16.88   1
   0   9   3  318.27   19.98   1
   0   9   4  111.30   13.72   1
   0   9   5   -5.29    8.92   1
   0   9   6   17.39   10.43   1
   0   9   7  -11.83    9.63   1
   0   9   8    4.71    9.11   1
   0   9   9   76.56   12.60   1
   0   9  10   91.58   13.59   1
   0   9  11   27.67   11.57   1
   0  10 -24   -2.86   15.04   1
   0  10 -23  -15.05   15.36   1
   0  10 -22    6.10   13.04   1
   0  10 -21    3.57   13.15   1
   0  10 -20    0.56   12.26   1
   0  10 -19   36.00   14.52   1
   0  10 -18   96.63   15.53   1
   0  10 -17   18.23   12.98   1
   0  10 -16    1.46   11.86   1
   0  10 -15    9.49   12.50   1
   0  10 -14   66.10   14.31   1
   0  10 -13   34.81   12.15   1
   0  10 -12   55.20   14.27   1
   0  10 -11   29.81   12.12   1
   0  10 -10   23.14   11.16   1
   0  10  -9   53.29   13.14   1
   0  10  -8   64.80   14.01   1
   0  10  -7   33.06   12.07   1
   0  10  -6   66.91   12.11   1
   0  10  -5   -2.72    9.60   1
   0  10  -4   11.29   10.28   1
   0  10  -3   -2.82    9.27   1
   0  10  -2   42.90   10.74   1
   0  10  -1   40.20   11.79   1
   0  10   0  121.88   15.01   1
   0  10   2   18.49   11.35   1
   0  10   3  -18.40   11.58   1
   0  10   4    8.76   11.54   1
   0  10   5  -19.54   10.70   1
   0  10   6   35.76   11.96   1
   0  10   7   29.16   11.88   1
   0  10   8   66.42   14.18   1
   0  10   9   71.91   14.42   1
   0  10  10   11.02   11.75   1
   0  11 -20   58.98   16.28   1
   0  11 -19  -18.49   14.71   1
   0  11 -18   12.39   14.29   1
   0  11 -17   15.84   15.60   1
   0  11 -16   29.48   14.23   1
   0  11 -15  -12.11   13.43   1
   0  11 -14   -5.06   13.68   1
   0  11 -13   30.58   13.38   1
   0  11 -12  -16.24   13.54   1
   0  11 -11   11.49   14.17   1
   0  11 -10   -0.79   12.12   1
   0  11  -9   12.89   13.50   1
   0  11  -8   10.69   13.01   1
   0  11  -7    7.40   13.16   1
   0  11  -6   -9.92   12.60   1
   0  11  -5    5.81   11.57   1
   0  11  -4   13.99   11.89   1
   0  11  -3   13.10   12.38   1
   0  11  -2   33.06   13.45   1
   0  11  -1   -4.33   12.36   1
   0  11   1    9.24   12.77   1
   0  11   2   59.60   14.36   1
   0  11   3    6.40   12.85   1
   0  11   4   33.76   13.71   1
   0  11   5   10.24   12.10   1
   0  11   6   -6.97   13.09   1
   0  11   7  -23.23   13.59   1
   0  11   8   -8.07   14.37   1
   0  11   9   15.44   15.33   1
   0  12 -15  -11.02   15.54   1
   0  12 -14  -19.01   15.61   1
   0  12 -13  -11.09   15.18   1
   0  12 -12   -5.86   14.86   1
   0  12 -11   10.11   15.39   1
   0  12 -10  114.92   18.65   1
   0  12  -9    4.37   13.13   1
   0  12  -8   -5.24   14.15   1
   0  12  -7   -3.17   14.17   1
   0  12  -6   10.76   14.69   1
   0  12  -5   -1.23   14.34   1
   0  12  -4   -9.18   14.24   1
   0  12  -3   -9.92   14.18   1
   0  12  -2  -28.20   14.87   1
   0  12  -1   18.58   14.14   1
   0  12   0   -4.20   14.02   1
   0  12   1   -1.54   13.27   1
   0  12   2  -17.56   14.08   1
   0  12   3   -7.13   14.63   1
   0  12   4   17.81   15.28   1
   0  12   5   -2.10   15.75   1
   0  12   6   10.69   16.94   1
   0  12   7   10.89   16.10   1
   0  13  -5   25.70   18.15   1
   0  13  -4   48.86   18.31   1
   0  13  -3    5.02   16.53   1
   0  13  -2   11.56   17.41   1
   0  13  -1   18.06   16.92   1
   0  13   1  -14.36   16.90   1
   0  13   2   69.72   21.04   1
   0  13   3    2.82   18.58   1
   0  13   4   -5.29   17.99   1
   0  13   5  -39.44   23.11   1
   1  -9  27   47.20   19.37   1
   1  -8 -29  -31.92   19.44   1
   1  -8 -28   34.93   17.85   1
   1  -8 -27  -10.63   15.78   1
   1  -8 -26  -13.47   15.41   1
   1  -8 -25   11.70   14.64   1
   1  -8 -24   35.88   14.50   1
   1  -8 -23   -7.62   13.30   1
   1  -8 -22  -12.96   13.25   1
   1  -8 -21   14.29   13.31   1
   1  -8 -19   74.65   12.61   1
   1  -8 -18   43.43   10.81   1
   1  -8  27    9.06   16.37   1
   1  -8  28   32.04   19.58   1
   1  -8  29  -27.67   18.83   1
   1  -7 -31   13.18   17.86   1
   1  -7 -30   -8.35   17.57   1
   1  -7 -29   22.28   17.75   1
   1  -7 -28   -0.06   15.73   1
   1  -7 -27   14.82   15.48   1
   1  -7 -26   27.04   16.43   1
   1  -7 -25   29.70   14.28   1
   1  -7 -24   18.84   13.28   1
   1  -7 -23  -10.37   12.36   1
   1  -7 -22    1.23   11.12   1
   1  -7 -21   22.28   11.52   1
   1  -7 -20   12.96   10.15   1
   1  -7 -19    4.54    9.50   1
   1  -7 -18  224.10   16.77   1
   1  -7 -17  164.10   13.83   1
   1  -7 -16  130.87   12.58   1
   1  -7 -15   22.94    9.29   1
   1  -7 -14   11.36    7.75   1
   1  -7 -13  301.37   17.01   1
   1  -7 -12   64.00    8.96   1
   1  -7 -11   10.69    6.80   1
   1  -7 -10    7.51    6.80   1
   1  -7  -9  485.76   21.16   1
   1  -7  -8   67.40   13.79   1
   1  -7  -7  192.93   10.56   1
   1  -7  -6  223.50   11.06   1
   1  -7  -5  227.71   15.69   1
   1  -7  -4   40.07    8.10   1
   1  -7  27   37.58   15.33   1
   1  -7  28   -8.41   15.60   1
   1  -7  29    1.88   15.59   1
   1  -7  30   26.11   16.66   1
   1  -7  31   -1.23   17.29   1
   1  -6 -33   24.80   17.53   1
   1  -6 -32   -0.13   18.17   1
   1  -6 -31   -6.10   17.19   1
   1  -6 -30   10.37   16.87   1
   1  -6 -29   19.01   16.22   1
   1  -6 -28  -20.34   15.15   1
   1  -6 -27   26.32   14.98   1
   1  -6 -26  147.38   17.97   1
   1  -6 -25  110.25   15.54   1
   1  -6 -24  155.25   15.95   1
   1  -6 -23   31.25   12.30   1
   1  -6 -22  -18.15   11.42   1
   1  -6 -21  141.61   14.99   1
   1  -6 -20   42.12   11.42   1
   1  -6 -19   61.00   11.25   1
   1  -6 -18   95.45   12.90   1
   1  -6 -17   29.81    9.39   1
   1  -6 -16  389.67   20.53   1
   1  -6 -15   59.29    9.55   1
   1  -6 -14    5.95    7.32   1
   1  -6 -13  154.75   11.69   1
   1  -6 -12   33.52    7.87   1
   1  -6 -11   62.41    8.06   1
   1  -6 -10  172.13   11.28   1
   1  -6  -9   60.68    7.01   1
   1  -6  -8   31.36    5.71   1
   1  -6  -7   30.91    5.12   1
   1  -6  -6  179.56    9.65   1
   1  -6  -5  113.00    7.23   1
   1  -6  -4   87.42    5.98   1
   1  -6  -3  348.94   14.20   1
   1  -6  -2   84.46    9.74   1
   1  -6  -1  241.18    9.94   1
   1  -6   0    0.44    3.89   1
   1  -6  27   15.68   12.99   1
   1  -6  28   18.84   13.80   1
   1  -6  29   32.60   15.30   1
   1  -6  30   17.72   15.16   1
   1  -6  31   -9.73   15.29   1
   1  -6  32   22.28   17.18   1
   1  -6  33   -8.18   16.65   1
   1  -5 -34   23.04   18.72   1
   1  -5 -33   31.47   17.95   1
   1  -5 -32   -1.35   15.36   1
   1  -5 -31   11.76   15.85   1
   1  -5 -30   41.22   17.08   1
   1  -5 -29   -8.01   14.09   1
   1  -5 -28   20.61   14.07   1
   1  -5 -27   16.24   13.62   1
   1  -5 -26   -0.77   12.80   1
   1  -5 -25   52.71   13.50   1
   1  -5 -24  170.04   16.69   1
   1  -5 -22   75.69   12.53   1
   1  -5 -21   18.40   10.47   1
   1  -5 -20  275.23   18.25   1
   1  -5 -19   43.82   10.86   1
   1  -5 -18   10.05    9.07   1
   1  -5 -17  249.01   16.41   1
   1  -5 -16  479.61   22.78   1
   1  -5 -15  132.48   11.51   1
   1  -5 -14   58.37    8.86   1
   1  -5 -13  172.66   12.35   1
   1  -5 -12  318.27   16.06   1
   1  -5 -11    3.72    5.79   1
   1  -5 -10  253.13   13.68   1
   1  -5  -9   64.64    7.40   1
   1  -5  -8   53.14    6.12   1
   1  -5  -7   -4.04    4.42   1
   1  -5  -6  317.91   13.55   1
   1  -5  -5  579.85   21.67   1
   1  -5  -4  291.04   12.62   1
   1  -5  -3  450.71   16.98   1
   1  -5  -1  238.39    9.57   1
   1  -5   4  256.64   21.79   1
   1  -5   5  471.76   30.84   1
   1  -5  26   18.06   10.62   1
   1  -5  28    8.35   12.43   1
   1  -5  29  -21.81   13.92   1
   1  -5  30   54.17   14.13   1
   1  -5  31   16.81   14.02   1
   1  -4 -35   44.49   19.74   1
   1  -4 -34   55.35   18.00   1
   1  -4 -33    3.35   15.45   1
   1  -4 -32   64.32   16.84   1
   1  -4 -31   15.60   15.25   1
   1  -4 -30   14.90   13.74   1
   1  -4 -29   17.81   14.52   1
   1  -4 -28   18.32   13.78   1
   1  -4 -27   -3.80   11.58   1
   1  -4 -26  113.21   15.96   1
   1  -4 -25   65.45   13.75   1
   1  -4 -24   27.88   11.62   1
   1  -4 -23   37.82   11.81   1
   1  -4 -22  345.96   21.58   1
   1  -4 -21  194.04   16.16   1
   1  -4 -20  241.80   17.11   1
   1  -4 -19   28.84    9.13   1
   1  -4 -18  121.66   11.69   1
   1  -4 -17  213.74   14.62   1
   1  -4 -16   22.47    7.96   1
   1  -4 -15  296.53   16.88   1
   1  -4 -14   25.81    7.21   1
   1  -4 -13  117.94    9.99   1
   1  -4 -12   96.63    9.04   1
   1  -4 -11    8.12    5.59   1
   1  -4 -10  497.29   20.52   1
   1  -4  -9  540.10   22.31   1
   1  -4  -8  104.45    7.97   1
   1  -4  -7 2417.69   82.61   1
   1  -4  -6 4199.04  137.38   1
   1  -4  -5  803.16   27.77   1
   1  -4  -4  141.85    7.15   1
   1  -4  -3  476.55   17.46   1
   1  -4  -2  456.68   17.10   1
   1  -4  -1  278.89   15.03   1
   1  -4  26  135.72   14.21   1
   1  -4  28   25.10   11.22   1
   1  -4  29   32.60   12.22   1
   1  -4  30   11.83   11.76   1
   1  -3 -36   44.62   18.97   1
   1  -3 -35   77.79   18.17   1
   1  -3 -34   -2.69   15.61   1
   1  -3 -33   31.58   16.86   1
   1  -3 -32   64.32   17.80   1
   1  -3 -31   62.41   17.54   1
   1  -3 -30   17.64   14.62   1
   1  -3 -29   10.69   13.86   1
   1  -3 -28   75.00   15.07   1
   1  -3 -27   27.25   12.95   1
   1  -3 -26   46.38   12.80   1
   1  -3 -25  107.12   14.49   1
   1  -3 -24   25.10   11.72   1
   1  -3 -23   44.76   12.31   1
   1  -3 -22  463.11   25.39   1
   1  -3 -21  484.44   25.53   1
   1  -3 -20  343.73   19.65   1
   1  -3 -19   76.21   10.65   1
   1  -3 -18   42.38    9.24   1
   1  -3 -17   18.23    8.11   1
   1  -3 -16   53.44    8.92   1
   1  -3 -15   53.58    5.12   1
   1  -3 -15   48.58    7.81   1
   1  -3 -14   87.80    6.00   1
   1  -3 -14   84.46    9.01   1
   1  -3 -13  329.79   13.80   1
   1  -3 -13  362.14   17.51   1
   1  -3 -12  180.63    8.87   1
   1  -3 -12  173.19   11.32   1
   1  -3 -11  569.30   21.47   1
   1  -3 -11  599.76   24.00   1
   1  -3 -10  631.52   24.63   1
   1  -3  -9  196.84   10.66   1
   1  -3  -8  730.62   27.57   1
   1  -3  -7  482.68   19.33   1
   1  -3  -6  124.99    7.16   1
   1  -3  -5   54.46    4.87   1
   1  -3  -4  626.00   22.02   1
   1  -3  -3 1787.60   59.19   1
   1  -3  -2  296.18   11.36   1
   1  -3  24    9.49    8.13   1
   1  -3  25  129.05   12.50   1
   1  -3  26   42.38   10.16   1
   1  -3  27   36.60   10.41   1
   1  -3  28   67.24   11.97   1
   1  -2 -37   -3.88   18.56   1
   1  -2 -36    5.66   17.33   1
   1  -2 -35   17.39   16.35   1
   1  -2 -34   21.81   15.69   1
   1  -2 -33   30.25   15.29   1
   1  -2 -32  -10.76   14.24   1
   1  -2 -31    6.35   14.21   1
   1  -2 -30    4.80   12.96   1
   1  -2 -29   24.90   12.87   1
   1  -2 -28   44.22   14.10   1
   1  -2 -27   97.42   15.99   1
   1  -2 -26   14.29   12.17   1
   1  -2 -25  172.92   16.57   1
   1  -2 -24  208.22   17.89   1
   1  -2 -23   44.09   11.69   1
   1  -2 -22  170.04   15.65   1
   1  -2 -21  243.36   17.16   1
   1  -2 -20   12.32    8.35   1
   1  -2 -19   79.21    9.43   1
   1  -2 -18  318.98   18.22   1
   1  -2 -17   18.58    7.67   1
   1  -2 -16  276.89   15.97   1
   1  -2 -16  266.34   10.12   1
   1  -2 -15  556.96   25.02   1
   1  -2 -15  590.98   19.93   1
   1  -2 -14  100.40    9.62   1
   1  -2 -13  413.72   18.71   1
   1  -2 -12  124.99    9.84   1
   1  -2 -11  187.14   11.49   1
   1  -2 -10  566.44   22.85   1
   1  -2 -10  681.73   26.11   1
   1  -2  -9  806.56   30.67   1
   1  -2  -9  852.06   28.61   1
   1  -2  -8  311.52   12.00   1
   1  -2  -8  288.32   13.92   1
   1  -2  -7  647.19   22.39   1
   1  -2  -7  640.09   23.78   1
   1  -2  -6  565.96   20.46   1
   1  -2  -6  578.40   21.64   1
   1  -2  -5  267.00   11.11   1
   1  -2  -5  270.93   11.85   1
   1  -2  -4  659.46   22.60   1
   1  -2  -3  553.66   20.24   1
   1  -2  -2  353.06   12.40   1
   1  -2  22  170.30   12.01   1
   1  -2  23   41.60    8.64   1
   1  -2  24  189.34   13.76   1
   1  -2  25  170.30   13.05   1
   1  -2  27   68.89   11.29   1
   1  -1 -37    9.73   17.47   1
   1  -1 -36   -7.08   15.32   1
   1  -1 -35  -30.03   16.66   1
   1  -1 -34    4.75   14.48   1
   1  -1 -33   21.90   14.70   1
   1  -1 -32  116.64   18.79   1
   1  -1 -31    7.78   14.01   1
   1  -1 -30   72.42   16.00   1
   1  -1 -29   77.62   14.98   1
   1  -1 -28    9.49   12.07   1
   1  -1 -27   29.16   12.42   1
   1  -1 -26  112.78   15.08   1
   1  -1 -25   88.92   13.58   1
   1  -1 -24   55.35   12.35   1
   1  -1 -23   50.69   11.25   1
   1  -1 -22  208.80   16.18   1
   1  -1 -21   22.85    9.37   1
   1  -1 -20  148.84   12.44   1
   1  -1 -19   34.46    8.22   1
   1  -1 -18  152.28   12.83   1
   1  -1 -17 1133.67   42.42   1
   1  -1 -16  280.23   16.07   1
   1  -1 -14 1619.26   57.95   1
   1  -1 -13 1553.15   56.75   1
   1  -1 -12 1312.61   47.82   1
   1  -1 -11   26.63    2.06   1
   1  -1 -11   30.25    5.94   1
   1  -1 -10 3236.47  109.23   1
   1  -1  -9  388.48   16.56   1
   1  -1  -8 1823.29   63.20   1
   1  -1  -7  898.80   32.98   1
   1  -1  -6  362.90   15.24   1
   1  -1  -5  971.57   33.66   1
   1  -1  -3 2016.01  117.64   1
   1  -1  -3 2139.06   63.83   1
   1  -1  -3 2083.01   65.72   1
   1  -1  -2 3908.75  125.04   1
   1  -1  -2 3281.00  129.45   1
   1  -1  20  124.55    9.60   1
   1  -1  21   24.50    6.04   1
   1  -1  22  194.32   12.55   1
   1  -1  23   40.83    8.05   1
   1  -1  24   42.51    8.08   1
   1  -1  25  107.95   10.39   1
   1   0 -37    5.02   18.82   1
   1   0 -36   -8.82   17.23   1
   1   0 -35    2.19   16.07   1
   1   0 -34    7.08   16.12   1
   1   0 -33   36.60   16.58   1
   1   0 -32   -9.42   15.53   1
   1   0 -31    1.14   14.40   1
   1   0 -30   -7.45   12.78   1
   1   0 -29    9.00   11.76   1
   1   0 -28  140.42   15.64   1
   1   0 -27    6.20    9.51   1
   1   0 -26    7.34    9.54   1
   1   0 -25   58.52   11.17   1
   1   0 -24   48.16   10.27   1
   1   0 -23   64.00   11.04   1
   1   0 -22   -3.65    8.86   1
   1   0 -21  388.09   21.67   1
   1   0 -20  209.67   15.64   1
   1   0 -19  316.84   18.16   1
   1   0 -18  358.72   18.94   1
   1   0 -17   73.79    8.76   1
   1   0 -16   12.96    6.41   1
   1   0 -14 1685.10   59.93   1
   1   0 -13   -6.40    5.46   1
   1   0 -12 1957.18   69.01   1
   1   0 -11  540.10   21.85   1
   1   0 -10   28.52    5.45   1
   1   0  -9  946.18   34.45   1
   1   0  -8  402.80   16.86   1
   1   0  -7  100.40    6.41   1
   1   0  -6 2046.66   71.48   1
   1   0  -5  201.36    8.80   1
   1   0  -4  662.03   21.10   1
   1   0  17   78.85    6.22   1
   1   0  18  354.95   15.07   1
   1   0  19  310.82   14.10   1
   1   0  20  225.60   11.72   1
   1   0  21  384.16   17.25   1
   1   0  22    8.58    5.74   1
   1   0  23   86.86    7.83   1
   1   1 -37   24.11   18.56   1
   1   1 -36   17.64   17.30   1
   1   1 -35    9.67   16.17   1
   1   1 -34   13.03   15.45   1
   1   1 -33   20.34   14.88   1
   1   1 -32  116.21   18.33   1
   1   1 -31    6.00   14.01   1
   1   1 -30   94.67   16.35   1
   1   1 -29   80.46   14.71   1
   1   1 -28   36.97   11.43   1
   1   1 -27   24.40   10.97   1
   1   1 -26  112.15   14.40   1
   1   1 -25  106.50   13.62   1
   1   1 -24   60.22   10.86   1
   1   1 -23   37.70    9.82   1
   1   1 -22  209.38   15.63   1
   1   1 -21   34.69    8.95   1
   1   1 -20  150.06   12.98   1
   1   1 -19   38.56    8.69   1
   1   1 -18  177.96   12.54   1
   1   1 -17 1126.27   42.29   1
   1   1 -16  280.23   15.40   1
   1   1 -14 1599.20   57.59   1
   1   1 -13 1576.88   56.39   1
   1   1 -12 1303.93   47.67   1
   1   1 -11   26.73    6.41   1
   1   1 -10 3276.42  108.76   1
   1   1  -9  378.30   15.95   1
   1   1  -8 1854.16   62.87   1
   1   1  -7  890.43   32.23   1
   1   1  -6  361.76   14.84   1
   1   1  -5  952.96   33.34   1
   1   1  -4 9978.01  321.65   1
   1   1  -3 1766.52   77.34   1
   1   1  11   30.25   40.59   1
   1   1  12 1259.54   51.11   1
   1   1  13 1588.02   66.15   1
   1   1  15   10.37    5.67   1
   1   1  16  249.64   12.96   1
   1   1  17  910.83   60.36   1
   1   1  18  127.92   46.60   1
   1   1  19   26.42    4.52   1
   1   1  20  135.96    8.40   1
   1   1  21   13.91    4.70   1
   1   2 -37   14.36   17.59   1
   1   2 -36   51.27   19.05   1
   1   2 -35    0.38   15.44   1
   1   2 -34    8.64   14.82   1
   1   2 -33    3.39   14.50   1
   1   2 -32    3.42   13.39   1
   1   2 -31   16.89   13.65   1
   1   2 -30   -4.54   13.42   1
   1   2 -29   18.75   13.25   1
   1   2 -28   34.11   12.61   1
   1   2 -27   82.26   13.97   1
   1   2 -26   10.96   10.59   1
   1   2 -25  153.02   15.09   1
   1   2 -24  184.42   16.30   1
   1   2 -23   44.49   10.27   1
   1   2 -22  192.93   14.72   1
   1   2 -21  208.80   15.32   1
   1   2 -20   40.32    8.89   1
   1   2 -19   73.44    9.77   1
   1   2 -18  331.60   17.85   1
   1   2 -17   19.27    7.20   1
   1   2 -16  287.64   14.92   1
   1   2 -15  590.98   24.80   1
   1   2 -14  118.59    9.15   1
   1   2 -13  388.48   17.74   1
   1   2 -12  125.22    8.95   1
   1   2 -11  227.41    9.65   1
   1   2 -11  221.12   11.30   1
   1   2 -10  678.08   25.00   1
   1   2 -10  703.84   23.35   1
   1   2  -9  817.39   28.59   1
   1   2  -9  820.82   30.37   1
   1   2  -8  310.82   12.34   1
   1   2  -8  329.06   13.42   1
   1   2  -7  624.50   22.49   1
   1   2  -7  626.50   23.03   1
   1   2  -6  576.96   20.66   1
   1   2  -6  566.92   20.95   1
   1   2  -5  270.27   10.85   1
   1   2  -5  289.00   11.22   1
   1   2  -4  603.68   22.11   1
   1   2  -4  589.03   21.36   1
   1   2  -3  559.80   20.35   1
   1   2  -2  324.00   12.96   1
   1   2  -1  429.32   15.75   1
   1   2   0  281.57   11.07   1
   1   2   1  416.98   15.52   1
   1   2   2  267.98   16.70   1
   1   2   2  333.06   12.77   1
   1   2   3  576.96   20.66   1
   1   2   4  635.04   22.18   1
   1   3 -36   28.41   18.02   1
   1   3 -35   43.03   17.06   1
   1   3 -34   13.99   15.93   1
   1   3 -33   21.16   15.00   1
   1   3 -32   43.03   15.48   1
   1   3 -31   30.25   13.42   1
   1   3 -30   11.76   13.65   1
   1   3 -29   14.67   12.56   1
   1   3 -28   60.68   14.02   1
   1   3 -27   58.37   14.06   1
   1   3 -26   62.09   13.08   1
   1   3 -25  164.61   14.88   1
   1   3 -24  -12.25    9.38   1
   1   3 -23   29.92    9.41   1
   1   3 -22  454.54   24.30   1
   1   3 -21  505.35   24.73   1
   1   3 -20  305.20   18.17   1
   1   3 -19   82.63    9.64   1
   1   3 -18   50.41    8.09   1
   1   3 -17   24.50    7.03   1
   1   3 -16   54.76    7.70   1
   1   3 -16   55.80    5.23   1
   1   3 -15   58.22    7.48   1
   1   3 -15   66.42    5.38   1
   1   3 -14   79.92    7.51   1
   1   3 -14   89.11    6.23   1
   1   3 -13  346.70   15.64   1
   1   3 -13  311.52   14.12   1
   1   3 -12  176.89    9.04   1
   1   3 -12  156.00    9.99   1
   1   3 -11  579.36   21.66   1
   1   3 -11  568.82   22.42   1
   1   3 -10  624.50   22.99   1
   1   3 -10  608.61   23.19   1
   1   3  -9  190.72    9.67   1
   1   3  -9  194.04    9.75   1
   1   3  -8  736.04   26.59   1
   1   3  -8  717.70   26.25   1
   1   3  -7  486.20   18.08   1
   1   3  -7  491.95   18.63   1
   1   3  -6  113.21    6.81   1
   1   3  -6  111.09    5.69   1
   1   3  -5   50.55    4.98   1
   1   3  -5   62.09    3.78   1
   1   3  -4  523.95   27.01   1
   1   3  -4  595.85   22.46   1
   1   3  -3 1738.89   59.21   1
   1   3  -2  283.92   12.47   1
   1   3  -1  609.10   22.21   1
   1   3   0 1022.08   34.53   1
   1   3   1  593.90   21.93   1
   1   3   1  543.82   32.65   1
   1   3   2  291.73   12.64   1
   1   3   2  227.10   20.80   1
   1   3   3 1825.00   58.95   1
   1   3   4  595.36   23.42   1
   1   3   5   61.47    5.33   1
   1   3   6  114.92    7.08   1
   1   3   7  470.89   18.66   1
   1   3   8  732.24   26.52   1
   1   3   9  192.93    9.45   1
   1   4 -35  -13.91   16.78   1
   1   4 -34   28.20   16.25   1
   1   4 -33  -11.09   14.59   1
   1   4 -32   55.80   15.69   1
   1   4 -31   16.89   13.81   1
   1   4 -30   29.59   12.73   1
   1   4 -29   12.74   12.99   1
   1   4 -28   12.96   11.45   1
   1   4 -27   16.08   11.47   1
   1   4 -26  124.55   14.73   1
   1   4 -25   66.75   11.76   1
   1   4 -24    5.66   10.09   1
   1   4 -23   37.82   10.58   1
   1   4 -22  333.79   20.10   1
   1   4 -21  207.65   14.99   1
   1   4 -20  251.54   15.86   1
   1   4 -19   26.73    7.86   1
   1   4 -19   27.25    5.53   1
   1   4 -18  105.68    9.87   1
   1   4 -18  120.34    8.34   1
   1   4 -17  234.09   11.93   1
   1   4 -17  196.84   12.91   1
   1   4 -16    6.76    5.82   1
   1   4 -16   -0.36    4.26   1
   1   4 -15  314.35   15.60   1
   1   4 -15  312.94   14.51   1
   1   4 -14   44.36    5.59   1
   1   4 -14   41.60    6.45   1
   1   4 -13  107.74    8.10   1
   1   4 -13  118.59    8.28   1
   1   4 -12   92.35    7.11   1
   1   4 -12   96.43    7.46   1
   1   4 -11    6.20    6.08   1
   1   4 -11    3.13    4.25   1
   1   4 -10  472.63   19.57   1
   1   4 -10  463.11   18.94   1
   1   4  -9  525.33   20.63   1
   1   4  -9  556.96   22.18   1
   1   4  -8  110.25   28.35   1
   1   4  -8  127.69    8.36   1
   1   4  -7 2441.35   81.03   1
   1   4  -7 2246.76  157.37   1
   1   4  -6 4183.50  135.83   1
   1   4  -5  676.00   33.80   1
   1   4  -5  756.25   31.35   1
   1   4  -4  132.25    8.74   1
   1   4  -3  436.39   18.80   1
   1   4  -2  443.10   18.94   1
   1   4  -1  337.46   14.33   1
   1   4   0  268.30   13.10   1
   1   4   1  277.22   18.65   1
   1   4   1  317.91   14.26   1
   1   4   2  488.41   19.45   1
   1   4   3  470.02   19.08   1
   1   4   4  134.56    8.58   1
   1   4   5  773.95   28.93   1
   1   4   6 4228.90  136.56   1
   1   4   7 2439.37   85.94   1
   1   4   8  103.02   12.18   1
   1   4   9  574.08   22.04   1
   1   4  10  487.97   19.88   1
   1   4  11    9.49    4.87   1
   1   5 -29   -4.04   11.50   1
   1   5 -28   28.41   15.99   1
   1   5 -27   29.59   14.91   1
   1   5 -26    1.10   10.27   1
   1   5 -25   52.42   11.44   1
   1   5 -24  169.52   14.06   1
   1   5 -23    8.58    8.79   1
   1   5 -22   50.27    9.78   1
   1   5 -21    6.81    8.04   1
   1   5 -21   12.39    6.20   1
   1   5 -20  259.21   14.17   1
   1   5 -20  228.01   15.10   1
   1   5 -19   79.92    8.40   1
   1   5 -19   69.72    9.52   1
   1   5 -18   27.46    6.39   1
   1   5 -17  266.34   16.97   1
   1   5 -17  258.89   14.16   1
   1   5 -16  503.55   21.09   1
   1   5 -16  473.93   21.33   1
   1   5 -15  124.10    9.80   1
   1   5 -15  145.68   10.38   1
   1   5 -14   38.07    6.42   1
   1   5 -14   49.56    6.20   1
   1   5 -13  183.87   10.85   1
   1   5 -13  160.02   12.65   1
   1   5 -12  268.96   13.12   1
   1   5 -12  265.69   14.67   1
   1   5 -11    3.92    5.35   1
   1   5 -11    6.10    5.43   1
   1   5 -10  237.47   13.25   1
   1   5 -10  243.98   11.25   1
   1   5  -9   75.00    7.27   1
   1   5  -9   62.73    4.91   1
   1   5  -8   62.09    7.25   1
   1   5  -8   52.27    3.90   1
   1   5  -7    5.11    5.24   1
   1   5  -7    3.39    1.91   1
   1   5  -6  288.32   14.60   1
   1   5  -5  559.80   23.19   1
   1   5  -4  332.33   15.68   1
   1   5  -3  433.47   19.57   1
   1   5  -2  123.43    8.44   1
   1   5  -1  230.74   12.76   1
   1   5   0   23.52    5.72   1
   1   5   1  248.69   12.62   1
   1   5   2   97.42    6.71   1
   1   5   3  444.37   19.82   1
   1   5   4  289.00   14.96   1
   1   5   5  597.80   23.47   1
   1   5   6  297.22   15.17   1
   1   5   7   -3.84    5.21   1
   1   5   8   56.55    6.92   1
   1   5   9   64.80    7.08   1
   1   5  10  262.44   13.61   1
   1   5  11   -8.70    5.31   1
   1   5  12  309.76   15.14   1
   1   5  13  161.29   11.18   1
   1   6 -22    5.71    8.03   1
   1   6 -21  123.65   11.34   1
   1   6 -20   34.22    8.54   1
   1   6 -19   53.88    8.66   1
   1   6 -18  116.64   10.58   1
   1   6 -17   38.69    7.96   1
   1   6 -16  365.57   19.12   1
   1   6 -15   40.58    6.50   1
   1   6 -15   52.13    8.09   1
   1   6 -14    9.55    6.43   1
   1   6 -14   10.11    9.67   1
   1   6 -13  148.60   11.21   1
   1   6 -13  115.13   12.66   1
   1   6 -12   25.91    6.82   1
   1   6 -12   34.46    7.28   1
   1   6 -11   63.04    8.26   1
   1   6 -11   41.60    9.29   1
   1   6 -10  181.44   12.12   1
   1   6  -9   69.06    8.31   1
   1   6  -8   40.70    7.27   1
   1   6  -7   42.51    7.69   1
   1   6  -6  184.42   12.22   1
   1   6  -5  117.72    9.77   1
   1   6  -4   69.06    7.98   1
   1   6  -3  368.26   18.04   1
   1   6  -2   96.63    9.24   1
   1   6  -1  242.11   14.00   1
   1   6   0    5.38    6.17   1
   1   6   1  246.18   13.81   1
   1   6   2   97.42    9.28   1
   1   6   3  351.94   17.63   1
   1   6   4   89.11    9.06   1
   1   6   5  112.36    9.96   1
   1   6   6  168.74   11.95   1
   1   6   7   30.47    6.96   1
   1   6   8   23.23    7.04   1
   1   6   9   69.22    8.32   1
   1   6  10  201.07   12.76   1
   1   6  11   58.52    8.41   1
   1   6  12   39.06    7.75   1
   1   6  13  142.80   10.99   1
   1   6  14    4.49    6.87   1
   1   7 -23   25.40    9.68   1
   1   7 -22   -1.30    8.87   1
   1   7 -21   43.16    9.72   1
   1   7 -20    8.64    8.82   1
   1   7 -19    7.40    8.05   1
   1   7 -18  235.93   15.97   1
   1   7 -17  139.48   12.99   1
   1   7 -16  147.87   12.89   1
[truncated: 106,410 more chars]
