# Supplementary material for: Crystal structure of an ep­oxy­sterol: 9α,11α-ep­oxy-5α-cholest-7-ene-3β,5,6α-triol 3,6-di­acetate
Source: Acta Crystallogr E Crystallogr Commun. 2017 Oct 6;73(Pt 11):1603–6. doi: 10.1107/S2056989017013391 (PMC5683473; doi:10.1107/S2056989017013391)
Supplement: Supplementary file 2 [file e-73-01603-Isup2.hkl]

data_I                                                                          
_shelx_title ' Compound X'                                                      
_shelx_refln_list_code          4                                               
_shelx_F_calc_maximum      158.31                                               
_exptl_crystal_F_000      1128.00                                               
_reflns_d_resolution_high  0.7697                                               
                                                                                
loop_                                                                           
 _space_group_symop_operation_xyz                                               
 'x, y, z'                                                                      
 '-x+1/2, -y, z+1/2'                                                            
 'x+1/2, -y+1/2, -z'                                                            
 '-x, y+1/2, -z+1/2'                                                            
                                                                                
_cell_length_a     9.8990                                                       
_cell_length_b    10.1030                                                       
_cell_length_c    28.9610                                                       
_cell_angle_alpha  90.000                                                       
_cell_angle_beta   90.000                                                       
_cell_angle_gamma  90.000                                                       
                                                                                
_shelx_F_squared_multiplier     1.000                                           
                                                                                
loop_                                                                           
 _refln_index_h                                                                 
 _refln_index_k                                                                 
 _refln_index_l                                                                 
 _refln_F_squared_calc                                                          
 _refln_F_squared_meas                                                          
 _refln_F_squared_sigma                                                         
 _refln_observed_status                                                         
   4   0   0        144.39        183.93        11.81 o                         
   6   0   0        368.42        408.36        29.42 o                         
   8   0   0       1187.74       1066.90        39.95 o                         
  10   0   0        434.78        401.98        45.43 o                         
  12   0   0        557.17        452.52        60.30 o                         
   2   1   0        809.19        779.14        19.58 o                         
   3   1   0        349.48        326.26        10.93 o                         
   4   1   0        411.00        406.76        13.42 o                         
   5   1   0         42.55         35.47         8.97 o                         
   6   1   0       1580.49       1635.98        34.29 o                         
   7   1   0         39.80         41.02        13.57 o                         
   8   1   0         81.17         64.31        14.73 o                         
   9   1   0        282.34        287.73        18.33 o                         
  10   1   0       1116.16       1008.38        37.17 o                         
  11   1   0         28.06         27.52        20.24 o                         
  12   1   0         52.98         53.35        25.57 o                         
   0   2   0      14589.20      13099.79       432.53 o                         
   1   2   0        657.11        634.31        14.76 o                         
   2   2   0       5560.90       5589.00       128.85 o                         
   3   2   0       1111.48       1141.26        32.00 o                         
   4   2   0        507.49        589.19        21.14 o                         
   5   2   0        124.95        102.11        12.55 o                         
   6   2   0       1943.42       2141.62        61.98 o                         
   7   2   0       1657.37       1563.26        40.73 o                         
   8   2   0       1232.00       1196.86        36.21 o                         
   9   2   0        316.08        323.50        21.73 o                         
  10   2   0        145.49        106.42        21.86 o                         
  11   2   0          1.53        -20.33        20.33 o                         
  12   2   0          2.37          4.72        29.82 o                         
   1   3   0       2451.31       2276.71       100.23 o                         
   2   3   0       4500.36       4434.35       122.34 o                         
   3   3   0       1548.25       1713.06        52.04 o                         
   4   3   0          0.03         -4.94         9.06 o                         
   5   3   0        124.40        194.79        15.00 o                         
   6   3   0        132.12        148.87        15.62 o                         
   7   3   0        258.57        229.02        41.53 o                         
   8   3   0         93.76        103.57        19.01 o                         
   9   3   0        231.32        265.38        25.15 o                         
  10   3   0        365.23        295.77        27.10 o                         
  11   3   0         56.32         54.25        53.98 o                         
  12   3   0        179.80        138.00        58.38 o                         
   0   4   0        278.60        248.27        17.28 o                         
   1   4   0        698.14        642.70        21.84 o                         
   2   4   0       2167.48       2064.65        43.66 o                         
   3   4   0        508.78        482.16        19.33 o                         
   4   4   0          0.76          8.52         9.25 o                         
   5   4   0       1302.31       1281.73        40.36 o                         
   6   4   0        520.77        423.72        25.59 o                         
   7   4   0          0.69         18.53        17.81 o                         
   8   4   0         13.68         43.84        18.41 o                         
   9   4   0          0.01         14.91        19.34 o                         
  10   4   0         72.50         59.70        23.95 o                         
  11   4   0          0.01          0.34        29.66 o                         
  12   4   0        187.65        144.48        29.93 o                         
   1   5   0         38.02         55.07         9.43 o                         
   2   5   0        395.65        365.35        13.92 o                         
   3   5   0         80.34         75.98        13.82 o                         
   4   5   0        339.03        326.88        18.34 o                         
   5   5   0         56.44         48.65        12.92 o                         
   6   5   0          0.55         -4.49        13.80 o                         
   7   5   0        318.24        338.49        38.10 o                         
   8   5   0         12.70        -24.68        28.61 o                         
   9   5   0          0.20         21.42        20.45 o                         
  10   5   0         11.06         -3.22        32.74 o                         
  11   5   0         99.43         79.26        24.47 o                         
   0   6   0       1150.33       1086.39        49.23 o                         
   1   6   0         13.06          5.46         7.64 o                         
   2   6   0        562.98        560.90        18.50 o                         
   3   6   0         31.03         43.43        21.19 o                         
   4   6   0       3850.69       3777.12        97.29 o                         
   5   6   0       1929.08       1877.69        56.34 o                         
   6   6   0        521.92        443.27        44.01 o                         
   7   6   0          0.06         26.82        17.10 o                         
   8   6   0         91.29         25.53        19.14 o                         
   9   6   0         52.04        100.91        24.35 o                         
  10   6   0          9.09        -26.20        43.31 o                         
  11   6   0         57.57         24.23        35.84 o                         
   1   7   0          8.50          9.79        11.06 o                         
   2   7   0        143.97        133.22        11.44 o                         
   3   7   0        171.09        190.18        11.64 o                         
   4   7   0         46.17         30.86        16.02 o                         
   5   7   0          0.20         -5.92        14.41 o                         
   6   7   0         28.49         22.90        21.73 o                         
   7   7   0        147.58        135.41        20.59 o                         
   8   7   0        104.26        113.45        36.69 o                         
   9   7   0         41.81         19.29        23.19 o                         
  10   7   0          0.97        -41.54        45.37 o                         
   0   8   0        303.30        277.90        27.93 o                         
   1   8   0         88.08         61.83        17.94 o                         
   2   8   0        639.33        615.48        22.47 o                         
   3   8   0        183.35        154.36        18.16 o                         
   4   8   0        447.34        440.74        30.45 o                         
   5   8   0         23.73          9.20        26.61 o                         
   6   8   0         46.69         19.47        18.30 o                         
   7   8   0          5.69         -5.54        52.72 o                         
   8   8   0         11.62         49.17        22.34 o                         
   9   8   0          4.24         45.77        42.47 o                         
  10   8   0        127.07        181.47        54.59 o                         
   1   9   0        944.29        984.35        38.87 o                         
   2   9   0        521.92        464.66        21.14 o                         
   3   9   0         54.58         57.49        16.86 o                         
   4   9   0        282.17        331.69        23.85 o                         
   5   9   0          2.06         -1.67        17.52 o                         
   6   9   0          0.71        -18.43        18.43 o                         
   7   9   0          3.33         58.28        36.29 o                         
   8   9   0         10.05         52.39        40.38 o                         
   9   9   0        117.90        254.05        54.41 o                         
   0  10   0        265.26        283.01        34.85 o                         
   1  10   0         41.26         75.34        29.27 o                         
   2  10   0         81.75         96.49        21.60 o                         
   3  10   0         32.82         28.24        17.38 o                         
   4  10   0         52.97        131.85        21.69 o                         
   5  10   0          2.18        -13.61        30.12 o                         
   6  10   0         18.84         26.22        36.99 o                         
   7  10   0         73.80        210.45        46.86 o                         
   8  10   0          8.93        -52.08        52.08 o                         
   1  11   0          1.12         12.99        19.18 o                         
   2  11   0        106.30        107.01        17.83 o                         
   3  11   0         31.28          4.11        29.21 o                         
   4  11   0         59.09         86.68        36.60 o                         
   5  11   0        106.93        196.54        45.72 o                         
   7  11   0         30.51         22.18        51.53 o                         
   0  12   0          7.20         -9.75        32.55 o                         
   1  12   0          4.49         24.99        32.30 o                         
   2  12   0          0.26          0.16        25.31 o                         
   3  12   0          3.49        -35.69        40.24 o                         
   4  12   0         14.50         39.80        41.15 o                         
   5  12   0          0.32        -39.22        41.80 o                         
   1  13   0         10.65        -42.12        42.12 o                         
   2   0   1       2186.99       2304.83        53.62 o                         
   3   0   1        134.16        128.02         7.29 o                         
   4   0   1       1149.78       1183.62        24.09 o                         
   5   0   1        570.84        491.23        14.30 o                         
   6   0   1         33.18         34.85         7.77 o                         
   7   0   1        291.36        303.33        14.34 o                         
   8   0   1        259.56        266.59        15.38 o                         
   9   0   1        504.92        483.47        37.34 o                         
  10   0   1        319.88        333.65        20.56 o                         
  11   0   1         57.98         57.61        17.74 o                         
  12   0   1          5.77        -25.33        25.33 o                         
 -12   1   1         21.86          0.77        34.56 o                         
 -11   1   1         51.62         57.32        21.15 o                         
 -10   1   1          1.77         16.53        18.68 o                         
  -9   1   1         54.80         65.50        16.85 o                         
  -8   1   1         79.29         71.80        12.45 o                         
  -7   1   1         79.14         61.98        10.05 o                         
  -6   1   1        147.05        146.52        12.31 o                         
  -5   1   1       1019.77       1000.40        22.72 o                         
  -4   1   1        973.88       1004.90        24.14 o                         
  -3   1   1       1245.83       1207.21        26.88 o                         
  -2   1   1       6229.87       6228.25       119.36 o                         
   2   1   1       6228.00       6210.31       161.90 o                         
   3   1   1       1244.43       1233.92        27.18 o                         
   4   1   1        974.96        973.41        24.12 o                         
   5   1   1       1020.56        972.45        25.75 o                         
   6   1   1        146.90        171.78        10.82 o                         
   7   1   1         79.15         76.32        10.50 o                         
   8   1   1         79.39         77.51        14.70 o                         
   9   1   1         54.53         75.80        23.47 o                         
  10   1   1          1.75         22.31        22.02 o                         
  11   1   1         51.38         23.26        20.50 o                         
  12   1   1         21.90         14.58        23.88 o                         
 -12   2   1        110.71         96.29        70.97 o                         
 -11   2   1         21.44        -14.82        32.91 o                         
 -10   2   1         39.36         25.84        26.53 o                         
  -9   2   1        316.81        287.92        21.60 o                         
  -8   2   1         84.00         87.79        14.91 o                         
  -7   2   1        115.70        118.33        14.08 o                         
  -6   2   1         82.08         95.59        30.43 o                         
  -5   2   1        170.55        224.16        14.91 o                         
  -4   2   1        626.42        654.38        23.08 o                         
  -3   2   1       2398.46       2599.43        64.79 o                         
  -2   2   1        833.20        820.46        25.67 o                         
  -1   2   1       1059.28        971.65        20.65 o                         
   0   2   1        338.77        287.76        33.73 o                         
   1   2   1       1062.04        952.21        23.20 o                         
   2   2   1        832.54        807.65        24.91 o                         
   3   2   1       2397.50       2651.29        65.46 o                         
   4   2   1        626.88        646.10        22.69 o                         
   5   2   1        170.51        241.39        21.61 o                         
   6   2   1         81.78         87.54        16.53 o                         
   7   2   1        115.18         69.99        20.90 o                         
   8   2   1         83.66         74.12        23.36 o                         
   9   2   1        316.76        311.90        43.73 o                         
  10   2   1         39.44         34.32        28.80 o                         
  11   2   1         21.46          9.98        20.67 o                         
  12   2   1        110.68         96.37        45.63 o                         
 -12   3   1         24.99          7.60        39.84 o                         
 -11   3   1         11.85         -7.93        25.49 o                         
 -10   3   1         22.63         22.71        18.94 o                         
  -9   3   1        189.51        181.34        19.72 o                         
  -8   3   1          9.24         16.24        16.47 o                         
  -7   3   1         84.87         53.29        15.70 o                         
  -6   3   1         96.88        107.19        15.69 o                         
  -5   3   1        765.18        864.28        30.22 o                         
  -4   3   1       1990.03       2117.78        55.42 o                         
  -3   3   1       6461.93       6829.93       211.40 o                         
  -2   3   1       3235.62       3092.34        77.94 o                         
  -1   3   1       1564.81       1372.43        42.88 o                         
   0   3   1         77.59         68.77         3.74 o                         
   1   3   1       1564.64       1386.17        44.47 o                         
   2   3   1       3234.68       3077.19        74.70 o                         
   3   3   1       6461.03       6712.52       157.94 o                         
   4   3   1       1990.11       2068.92        56.31 o                         
   5   3   1        764.76        843.92        30.24 o                         
   6   3   1         96.90        124.29        15.01 o                         
   7   3   1         84.90         84.45        16.49 o                         
   8   3   1          9.26         13.63        23.26 o                         
   9   3   1        189.53        144.31        21.70 o                         
  10   3   1         22.49         -0.97        18.59 o                         
  11   3   1         11.94         21.60        37.31 o                         
  12   3   1         24.88         42.96        42.66 o                         
 -12   4   1         45.06         69.99        52.01 o                         
 -11   4   1        147.76        180.37        30.82 o                         
 -10   4   1         91.69        122.47        20.00 o                         
  -9   4   1         32.92         30.57        49.56 o                         
  -8   4   1        291.42        280.86        24.54 o                         
  -7   4   1        381.47        425.87        25.14 o                         
  -6   4   1        617.52        615.47        27.10 o                         
  -5   4   1        114.83        112.90        13.60 o                         
  -4   4   1        103.64         93.65        21.12 o                         
  -3   4   1       1235.14       1249.75        36.90 o                         
  -2   4   1        489.95        491.27        14.86 o                         
  -1   4   1        809.55        762.68        23.50 o                         
   0   4   1         23.96         31.49         5.19 o                         
   1   4   1        808.35        690.37        21.29 o                         
   2   4   1        488.67        463.81        14.70 o                         
   3   4   1       1236.70       1319.28        37.90 o                         
   4   4   1        103.67         97.95        12.56 o                         
   5   4   1        114.53        102.71        13.14 o                         
   6   4   1        617.49        625.18        27.87 o                         
   7   4   1        381.58        383.38        23.92 o                         
   8   4   1        291.53        324.70        25.01 o                         
   9   4   1         32.70          1.37        19.89 o                         
  10   4   1         92.01        152.06        25.79 o                         
  11   4   1        147.96        145.09        28.68 o                         
  12   4   1         45.00        106.74        77.00 o                         
 -11   5   1          7.83         12.10        28.31 o                         
 -10   5   1        133.50        173.53        26.24 o                         
  -9   5   1         15.42          6.72        20.08 o                         
  -8   5   1        180.83        165.40        28.49 o                         
  -7   5   1        275.71        287.27        26.76 o                         
  -6   5   1        289.93        277.43        25.54 o                         
  -5   5   1        151.23        165.61        15.29 o                         
  -4   5   1         99.28        118.38        12.58 o                         
  -3   5   1       1847.04       1820.05        50.47 o                         
  -2   5   1       1293.51       1303.11        67.26 o                         
  -1   5   1        507.05        543.05        20.84 o                         
   0   5   1       4971.99       5001.46       119.59 o                         
   1   5   1        507.59        548.47        18.23 o                         
   2   5   1       1290.07       1275.73        26.13 o                         
   3   5   1       1846.40       1819.86        65.02 o                         
   4   5   1         99.05        120.31        13.14 o                         
   5   5   1        151.02        146.92        15.87 o                         
   6   5   1        290.12        279.43        20.86 o                         
   7   5   1        275.80        285.25        33.32 o                         
   8   5   1        180.76        148.93        21.76 o                         
   9   5   1         15.53         43.74        27.42 o                         
  10   5   1        133.96        209.12        42.75 o                         
  11   5   1          7.70         57.61        23.56 o                         
 -11   6   1         81.11         21.32        50.53 o                         
 -10   6   1         19.86         40.08        35.48 o                         
  -9   6   1          9.08        -19.00        22.29 o                         
  -8   6   1         57.10         45.73        22.25 o                         
  -7   6   1        510.04        535.56        30.85 o                         
  -6   6   1        971.72        927.98        36.73 o                         
  -5   6   1        199.80        223.45        18.67 o                         
  -4   6   1          3.44         10.57        23.23 o                         
  -3   6   1        196.68        173.26        14.16 o                         
  -2   6   1        178.18        173.45        10.69 o                         
  -1   6   1        564.90        573.26        23.46 o                         
   0   6   1        597.40        624.57        24.77 o                         
   1   6   1        565.62        564.48        16.25 o                         
   2   6   1        178.13        162.33        11.15 o                         
   3   6   1        196.78        219.27        15.45 o                         
   4   6   1          3.45         -4.63        14.97 o                         
   5   6   1        199.83        231.32        19.53 o                         
   6   6   1        971.53        930.22        36.64 o                         
   7   6   1        510.80        496.75        71.31 o                         
   8   6   1         57.10         41.58        20.11 o                         
   9   6   1          9.09         23.67        24.28 o                         
  10   6   1         19.75         28.92        27.96 o                         
  11   6   1         81.14        110.47        54.43 o                         
 -10   7   1         42.87         18.60        44.28 o                         
  -9   7   1         74.12         43.38        24.23 o                         
  -8   7   1          3.07         -7.92        20.38 o                         
  -7   7   1        339.64        315.09        24.42 o                         
  -6   7   1        376.12        440.02        26.36 o                         
  -5   7   1        177.90        165.49        18.25 o                         
  -4   7   1          5.06          0.37        13.35 o                         
  -3   7   1          2.53         -6.96        11.25 o                         
  -2   7   1        538.50        539.61        19.32 o                         
  -1   7   1          6.26          2.68        10.72 o                         
   0   7   1         39.33         47.41        12.06 o                         
   1   7   1          6.31         19.35        11.60 o                         
   2   7   1        537.22        499.81        18.95 o                         
   3   7   1          2.59         -1.82        11.46 o                         
   4   7   1          5.17         18.78        32.95 o                         
   5   7   1        178.16        173.19        19.05 o                         
   6   7   1        375.69        397.97        26.27 o                         
   7   7   1        339.57        279.34        25.18 o                         
   8   7   1          3.04         50.44        21.06 o                         
   9   7   1         74.02        101.84        23.75 o                         
  10   7   1         43.19         66.53        26.53 o                         
 -10   8   1         30.88        -39.22        48.86 o                         
  -9   8   1        123.08         85.27        45.58 o                         
  -8   8   1         92.66         86.96        37.22 o                         
  -7   8   1        200.46        180.00        23.24 o                         
  -6   8   1         19.34         -7.49        16.98 o                         
  -5   8   1         39.08         48.28        15.99 o                         
  -4   8   1        256.48        253.13        35.17 o                         
  -3   8   1        134.52        183.77        17.84 o                         
  -2   8   1        153.09        143.39        16.30 o                         
  -1   8   1        399.18        382.49        22.96 o                         
   0   8   1        633.29        666.11        31.05 o                         
   1   8   1        398.94        384.94        49.30 o                         
   2   8   1        152.89        143.60        17.14 o                         
   3   8   1        134.47        133.35        16.93 o                         
   4   8   1        256.37        231.51        26.29 o                         
   5   8   1         39.06         38.74        28.10 o                         
   6   8   1         19.49         23.79        17.26 o                         
   7   8   1        200.52        209.03        24.02 o                         
   8   8   1         92.85         83.90        42.90 o                         
   9   8   1        123.16         66.71        40.82 o                         
  10   8   1         30.73         46.19        46.19 o                         
  -9   9   1         67.48         82.48        52.59 o                         
  -8   9   1          4.02         95.41        41.68 o                         
  -7   9   1         36.74        102.08        37.87 o                         
  -6   9   1         16.32        -33.41        33.41 o                         
  -5   9   1         27.13          2.95        16.73 o                         
  -4   9   1         92.92         92.57        17.67 o                         
  -3   9   1         44.59         23.66        15.40 o                         
  -2   9   1        229.47        210.53        16.37 o                         
  -1   9   1        234.72        214.14        20.94 o                         
   0   9   1        114.96         82.79        18.67 o                         
   1   9   1        234.87        247.60        20.79 o                         
   2   9   1        228.95        213.07        16.31 o                         
   3   9   1         44.60         51.05        21.70 o                         
   4   9   1         92.73         94.50        19.20 o                         
   5   9   1         27.18         40.66        18.52 o                         
   6   9   1         16.44         44.56        37.36 o                         
   7   9   1         36.60         10.63        34.18 o                         
   8   9   1          4.05         49.34        41.54 o                         
  -8  10   1         11.95         61.35        52.27 o                         
  -7  10   1         98.98        110.88        43.00 o                         
  -6  10   1        143.37        177.78        40.64 o                         
  -5  10   1         49.83         67.71        35.36 o                         
  -4  10   1        107.39         85.54        32.69 o                         
  -3  10   1         23.44         51.70        17.29 o                         
  -2  10   1         12.14          6.65        13.73 o                         
  -1  10   1         43.34         65.12        18.38 o                         
   0  10   1         51.37         93.35        27.38 o                         
   1  10   1         43.29         52.87        18.86 o                         
   2  10   1         12.08         -1.97        14.21 o                         
   3  10   1         23.45         12.27        17.27 o                         
   4  10   1        107.33        111.37        21.00 o                         
   5  10   1         49.83        -16.18        26.61 o                         
   7  10   1         98.87         84.71        42.91 o                         
  -7  11   1         33.81         29.77        51.36 o                         
  -6  11   1         63.09         41.54        44.19 o                         
  -5  11   1         29.42         47.65        40.61 o                         
  -4  11   1         60.99         65.48        34.53 o                         
  -3  11   1         22.55        -15.93        31.39 o                         
  -2  11   1          7.21         31.04        21.25 o                         
  -1  11   1         11.57         34.62        20.56 o                         
   0  11   1          0.65          5.44        20.62 o                         
   1  11   1         11.59        -17.81        21.92 o                         
   2  11   1          7.23         25.63        16.78 o                         
   3  11   1         22.46         13.96        20.09 o                         
   5  11   1         29.42         46.19        34.81 o                         
   6  11   1         62.93         40.96        40.17 o                         
   7  11   1         33.83         81.92        50.48 o                         
  -5  12   1         25.34         25.12        46.91 o                         
  -4  12   1         29.69         25.59        43.03 o                         
  -3  12   1         19.79         21.04        40.96 o                         
  -2  12   1          2.43         -9.46        24.73 o                         
  -1  12   1          9.91         -5.83        39.07 o                         
   0  12   1         11.39         19.04        23.36 o                         
   1  12   1          9.91         49.78        24.00 o                         
   2  12   1          2.43        -24.99        24.99 o                         
   3  12   1         19.78         18.99        35.06 o                         
   4  12   1         29.61        -19.39        40.54 o                         
   5  12   1         25.37         26.38        42.42 o                         
  -1  13   1          0.10          4.11        29.07 o                         
   0  13   1          0.53          4.27        37.64 o                         
   1  13   1          0.10         48.72        41.68 o                         
   2   0   2      14953.54      15260.92       251.02 o                         
   3   0   2       8690.16       8416.89       137.90 o                         
   4   0   2        715.49        762.89        17.47 o                         
   5   0   2       2615.06       2614.45        47.87 o                         
   6   0   2        952.30       1049.99        24.57 o                         
   7   0   2        205.57        159.65        15.70 o                         
   8   0   2        483.81        469.18        19.19 o                         
   9   0   2          0.54         25.63        13.25 o                         
  10   0   2         96.14        120.45        17.06 o                         
  11   0   2         57.08        127.68        23.33 o                         
  12   0   2         22.38         15.93        24.83 o                         
 -12   1   2         77.66        141.92        40.04 o                         
 -11   1   2         12.69         -7.02        19.73 o                         
 -10   1   2        663.54        612.82        31.35 o                         
  -9   1   2        351.19        332.53        18.37 o                         
  -8   1   2        246.33        227.26        14.76 o                         
  -7   1   2        774.33        793.80        22.51 o                         
  -6   1   2         46.99         58.53         8.65 o                         
  -5   1   2        439.92        484.43        14.65 o                         
  -4   1   2       3939.75       4345.09        84.27 o                         
  -3   1   2       1666.66       1673.57        35.26 o                         
  -2   1   2      21846.04      21568.75       403.05 o                         
  -1   1   2      10790.72       9334.91       268.10 o                         
   1   1   2      10787.41       8958.39       368.73 o                         
   2   1   2      21849.48      21243.79       505.16 o                         
   3   1   2       1668.50       1692.87        43.88 o                         
   4   1   2       3943.82       4270.52       104.21 o                         
   5   1   2        441.22        488.96        16.47 o                         
   6   1   2         46.95         56.26         8.97 o                         
   7   1   2        774.09        762.34        22.22 o                         
   8   1   2        245.87        243.97        20.51 o                         
   9   1   2        350.35        371.60        22.38 o                         
  10   1   2        662.56        576.90        29.06 o                         
  11   1   2         12.67         25.69        20.08 o                         
  12   1   2         77.85         77.31        26.72 o                         
 -12   2   2        136.84        199.01        36.95 o                         
 -11   2   2         16.57         36.48        20.33 o                         
 -10   2   2          6.54          5.95        17.50 o                         
  -9   2   2        160.67        133.00        17.83 o                         
  -8   2   2        297.60        309.77        22.82 o                         
  -7   2   2        846.49        805.97        30.39 o                         
  -6   2   2        107.45        105.50        12.32 o                         
  -5   2   2       1065.47       1101.36        28.34 o                         
  -4   2   2         13.60         13.34         6.50 o                         
  -3   2   2       2521.45       2553.95        63.64 o                         
  -2   2   2       3243.87       3294.33        77.22 o                         
  -1   2   2        870.62        768.30        19.40 o                         
   0   2   2      11916.10      10390.42       225.25 o                         
   1   2   2        872.74        776.01        22.65 o                         
   2   2   2       3242.96       3203.76       106.88 o                         
   3   2   2       2519.98       2651.74        65.44 o                         
   4   2   2         13.63          1.83         7.28 o                         
   5   2   2       1064.27       1098.18        61.88 o                         
   6   2   2        107.69        104.07        13.89 o                         
   7   2   2        847.21        812.62        32.76 o                         
   8   2   2        297.48        297.86        19.68 o                         
   9   2   2        160.61        173.66        32.58 o                         
  10   2   2          6.55         32.85        18.79 o                         
  11   2   2         16.56         17.57        20.32 o                         
  12   2   2        136.80        175.75        50.90 o                         
 -12   3   2         30.91         14.75        42.14 o                         
 -11   3   2         55.21         39.57        22.17 o                         
 -10   3   2        229.49        222.90        31.53 o                         
  -9   3   2        110.68        131.83        21.52 o                         
  -8   3   2         79.03        104.38        18.92 o                         
  -7   3   2        242.14        235.88        19.54 o                         
  -6   3   2        357.21        376.58        20.12 o                         
  -5   3   2        702.12        755.13        30.48 o                         
  -4   3   2        469.88        520.72        20.38 o                         
  -3   3   2        341.44        360.55        24.56 o                         
  -2   3   2       1576.59       1535.76        40.79 o                         
  -1   3   2        752.38        667.54        20.60 o                         
   0   3   2          0.02          0.68         2.56 o                         
   1   3   2        753.03        671.03        27.18 o                         
   2   3   2       1577.35       1483.66        40.25 o                         
   3   3   2        340.97        327.64        15.86 o                         
   4   3   2        468.48        499.19        21.71 o                         
   5   3   2        701.11        732.21        27.58 o                         
   6   3   2        357.41        331.54        20.58 o                         
   7   3   2        242.20        225.35        20.84 o                         
   8   3   2         79.11         92.74        30.23 o                         
   9   3   2        110.87        137.38        19.12 o                         
  10   3   2        229.58        220.77        22.46 o                         
  11   3   2         55.20         27.35        22.65 o                         
  12   3   2         30.95         18.76        25.25 o                         
 -12   4   2         38.77         78.90        38.12 o                         
 -11   4   2          1.52         12.99        21.96 o                         
 -10   4   2         68.55         86.82        45.09 o                         
  -9   4   2        101.76         78.08        20.74 o                         
  -8   4   2        219.69        235.74        35.42 o                         
  -7   4   2        110.03        119.89        25.83 o                         
  -6   4   2        105.97        133.42        17.21 o                         
  -5   4   2        507.04        540.87        29.93 o                         
  -4   4   2        232.70        242.63        14.58 o                         
  -3   4   2       1152.41       1167.82        33.78 o                         
  -2   4   2         67.86         60.47        20.22 o                         
  -1   4   2       1061.52       1047.55        31.02 o                         
   0   4   2       4521.18       4178.61        82.26 o                         
   1   4   2       1062.12       1073.29        28.52 o                         
   2   4   2         67.93         47.91         8.71 o                         
   3   4   2       1152.75       1127.18        34.63 o                         
   4   4   2        232.91        251.07        28.17 o                         
   5   4   2        507.24        488.39        23.00 o                         
   6   4   2        105.68        104.90        15.46 o                         
   7   4   2        110.00        123.67        18.24 o                         
   8   4   2        219.56        218.15        23.00 o                         
   9   4   2        101.64         60.63        33.23 o                         
  10   4   2         68.43         47.87        26.85 o                         
  11   4   2          1.50         14.30        22.75 o                         
  12   4   2         38.79         46.32        26.26 o                         
 -11   5   2         95.21        100.86        50.27 o                         
 -10   5   2         65.61         76.77        30.70 o                         
  -9   5   2         17.04          4.55        20.52 o                         
  -8   5   2         17.80         23.45        18.30 o                         
  -7   5   2         24.96         34.93        15.81 o                         
  -6   5   2        136.62        151.68        17.28 o                         
  -5   5   2        172.94        169.96        15.34 o                         
  -4   5   2         26.72         44.98        10.91 o                         
  -3   5   2        521.97        578.61        22.12 o                         
  -2   5   2        259.98        255.07        11.64 o                         
  -1   5   2        236.36        274.79        14.51 o                         
   0   5   2          1.95          5.94         4.83 o                         
   1   5   2        236.39        257.90        37.78 o                         
   2   5   2        260.46        282.36        13.96 o                         
   3   5   2        521.88        541.93        26.61 o                         
   4   5   2         26.97         21.85        11.22 o                         
   5   5   2        172.91        160.41        16.10 o                         
   6   5   2        136.70        122.49        17.90 o                         
   7   5   2         24.94         77.58        23.89 o                         
   8   5   2         17.82         36.89        18.30 o                         
   9   5   2         17.14         34.36        22.37 o                         
  10   5   2         65.83         56.22        37.71 o                         
  11   5   2         95.44         80.32        28.71 o                         
 -11   6   2         31.03        150.10        54.89 o                         
 -10   6   2        130.44        227.58        47.81 o                         
  -9   6   2         50.58         12.63        25.11 o                         
  -8   6   2        129.59         98.50        32.20 o                         
  -7   6   2        115.32        115.41        21.83 o                         
  -6   6   2        677.46        668.08        30.61 o                         
  -5   6   2        776.66        758.62        30.58 o                         
  -4   6   2        609.92        634.73        26.33 o                         
  -3   6   2        902.39        848.99        29.33 o                         
  -2   6   2         93.33         96.33         9.23 o                         
  -1   6   2        216.20        218.55        15.28 o                         
   0   6   2        746.37        776.34        27.89 o                         
   1   6   2        216.33        227.85        13.36 o                         
   2   6   2         93.44         99.59         7.44 o                         
   3   6   2        902.42        811.51        23.25 o                         
   4   6   2        609.79        667.94        27.13 o                         
   5   6   2        776.03        796.24        32.69 o                         
   6   6   2        676.97        687.16        31.49 o                         
   7   6   2        115.64        125.13        23.24 o                         
   8   6   2        129.80        101.45        28.54 o                         
   9   6   2         50.48         63.06        24.06 o                         
  10   6   2        130.31        153.26        36.01 o                         
  11   6   2         31.03          5.36        44.40 o                         
 -10   7   2         34.12         74.12        47.23 o                         
  -9   7   2         39.17         86.40        39.10 o                         
  -8   7   2         59.42         62.77        20.03 o                         
  -7   7   2         32.58         28.23        17.51 o                         
  -6   7   2        180.95        210.83        21.25 o                         
  -5   7   2        427.23        410.66        24.49 o                         
  -4   7   2         82.41         99.31        37.12 o                         
  -3   7   2        550.24        546.53        23.79 o                         
  -2   7   2         52.84         47.29         9.24 o                         
  -1   7   2        224.95        213.39        15.64 o                         
   0   7   2         72.44         52.64        12.39 o                         
   1   7   2        224.69        246.45        17.06 o                         
   2   7   2         53.08         71.16        11.45 o                         
   3   7   2        551.13        536.57        25.33 o                         
   4   7   2         82.29         86.39        15.12 o                         
   5   7   2        427.45        379.34        24.06 o                         
   6   7   2        180.87        211.33        25.21 o                         
   7   7   2         32.55         32.29        22.19 o                         
   8   7   2         59.15         99.01        29.42 o                         
   9   7   2         39.17        -30.77        33.65 o                         
  10   7   2         34.17         33.49        49.25 o                         
 -10   8   2         24.38        -15.81        53.22 o                         
  -8   8   2         22.27         21.59        37.38 o                         
  -7   8   2         78.63        104.86        35.57 o                         
  -6   8   2         66.19         52.63        25.03 o                         
  -5   8   2         70.01         82.85        19.53 o                         
  -4   8   2        219.05        243.83        21.03 o                         
  -3   8   2        337.83        336.88        27.28 o                         
  -2   8   2        905.77        890.37        27.30 o                         
  -1   8   2        607.77        634.86        35.29 o                         
   0   8   2         44.21         26.93        14.06 o                         
   1   8   2        606.69        610.18        28.48 o                         
   2   8   2        904.27        871.23        27.45 o                         
   3   8   2        337.98        334.30        21.63 o                         
   4   8   2        219.58        200.58        24.69 o                         
   5   8   2         70.05         91.42        18.83 o                         
   6   8   2         66.29         80.84        22.20 o                         
   7   8   2         78.32         51.93        20.77 o                         
   8   8   2         22.18        -32.30        37.06 o                         
   9   8   2         15.37         89.26        41.17 o                         
  10   8   2         24.44         -8.29        43.98 o                         
  -9   9   2         34.51         79.74        51.71 o                         
  -8   9   2         13.29        114.76        45.37 o                         
  -7   9   2         13.74         54.61        39.20 o                         
  -6   9   2         27.38         52.18        34.55 o                         
  -5   9   2         10.24          5.71        26.98 o                         
  -4   9   2        109.07        117.91        19.03 o                         
  -3   9   2        213.01        211.39        19.61 o                         
  -2   9   2        308.08        302.64        17.58 o                         
  -1   9   2         65.44         61.54        42.48 o                         
   0   9   2        654.80        502.48        27.53 o                         
   1   9   2         65.57         57.92        17.31 o                         
   2   9   2        307.38        292.53        18.21 o                         
   3   9   2        212.57        225.21        21.08 o                         
   4   9   2        108.94         90.76        18.73 o                         
   5   9   2         10.19         10.20        18.80 o                         
   6   9   2         27.28         29.14        19.50 o                         
   7   9   2         13.78         -3.71        36.41 o                         
   8   9   2         13.30         41.15        39.68 o                         
   9   9   2         34.57         36.22        47.51 o                         
  -8  10   2         24.99         68.71        50.27 o                         
  -7  10   2         68.83        134.47        47.35 o                         
  -6  10   2         18.53         36.97        37.80 o                         
  -5  10   2         71.83         91.28        37.27 o                         
  -4  10   2        102.85         84.99        33.44 o                         
  -3  10   2        100.51        102.68        29.35 o                         
  -2  10   2         57.27         65.46        21.37 o                         
  -1  10   2        155.36        146.47        20.47 o                         
   0  10   2         69.88         76.07        28.34 o                         
   1  10   2        155.03        142.72        27.95 o                         
   2  10   2         57.65         47.42        20.31 o                         
   3  10   2        100.70         72.29        24.59 o                         
   4  10   2        103.01        123.72        25.03 o                         
   5  10   2         71.85         77.79        31.03 o                         
   6  10   2         18.56        -12.27        22.31 o                         
   7  10   2         68.58         95.11        41.01 o                         
   8  10   2         24.95         -7.87        46.14 o                         
  -6  11   2         93.60        124.76        49.69 o                         
  -4  11   2        118.78         59.21        37.99 o                         
  -2  11   2        123.58        151.25        26.61 o                         
  -1  11   2         68.17         58.98        31.14 o                         
   0  11   2         80.85        111.55        30.81 o                         
   1  11   2         68.24         81.60        21.24 o                         
   2  11   2        123.59        132.01        20.40 o                         
   3  11   2          0.85        -21.44        21.44 o                         
   4  11   2        119.04         93.77        22.34 o                         
   5  11   2         39.58         52.39        34.85 o                         
   6  11   2         93.87        104.24        43.26 o                         
  -5  12   2          5.49         20.76        47.21 o                         
  -4  12   2          1.11        -40.08        40.08 o                         
  -3  12   2          1.09         -7.20        39.15 o                         
  -2  12   2         34.87         50.13        24.46 o                         
  -1  12   2         47.65         78.93        38.45 o                         
   0  12   2          0.11        -23.74        23.74 o                         
   1  12   2         47.66         66.30        24.42 o                         
   2  12   2         34.86         39.56        19.26 o                         
   3  12   2          1.11          6.01        31.70 o                         
   4  12   2          1.15         22.59        39.13 o                         
   5  12   2          5.49         10.63        40.75 o                         
  -1  13   2         43.38         74.65        29.82 o                         
   0  13   2         44.20         91.33        67.52 o                         
   1  13   2         43.49         70.54        30.14 o                         
   2   0   3       3943.41       3882.88        76.46 o                         
   3   0   3       2879.31       2849.50        49.67 o                         
   4   0   3        401.58        424.90        12.26 o                         
   5   0   3         45.26         67.10         8.50 o                         
   6   0   3         27.82          0.56         9.12 o                         
   7   0   3        252.49        295.03        14.24 o                         
   8   0   3       2007.65       1798.59        46.81 o                         
   9   0   3        356.58        345.43        25.12 o                         
  10   0   3         93.26         45.83        33.50 o                         
  11   0   3          5.69        -11.56        20.22 o                         
  12   0   3         35.85         22.18        30.64 o                         
 -12   1   3        141.79        153.86        46.88 o                         
 -11   1   3         62.71         21.38        20.51 o                         
 -10   1   3         33.16         59.34        20.95 o                         
  -9   1   3         51.89         45.50        13.64 o                         
  -8   1   3        227.25        206.47        15.56 o                         
  -7   1   3         10.53         16.75         9.95 o                         
  -6   1   3        165.57        182.64        12.67 o                         
  -5   1   3        162.13        155.74        10.83 o                         
  -4   1   3       2350.18       2598.47        57.29 o                         
  -3   1   3       2400.53       2510.88        49.35 o                         
  -2   1   3      14691.19      14844.32       290.36 o                         
  -1   1   3       5057.47       4286.24       178.93 o                         
   1   1   3       5055.76       4844.97        78.50 o                         
   2   1   3      14687.71      14802.44       335.58 o                         
   3   1   3       2399.79       2399.67        61.21 o                         
   4   1   3       2350.54       2557.95        65.93 o                         
   5   1   3        162.58        145.66        13.61 o                         
   6   1   3        165.30        166.61        12.88 o                         
   7   1   3         10.44          8.72        12.15 o                         
   8   1   3        226.79        220.27        18.11 o                         
   9   1   3         52.01         65.54        58.57 o                         
  10   1   3         33.00         52.41        19.40 o                         
  11   1   3         62.46         70.43        24.74 o                         
  12   1   3        142.05        104.99        24.90 o                         
 -12   2   3         16.49        -20.34        36.29 o                         
 -11   2   3         68.55        130.99        33.46 o                         
 -10   2   3         50.15         41.74        24.07 o                         
  -9   2   3         93.73        103.19        16.77 o                         
  -8   2   3        729.15        715.90        23.19 o                         
  -7   2   3        539.15        488.56        22.38 o                         
  -6   2   3        328.94        333.09        15.34 o                         
  -5   2   3        458.66        598.05        18.68 o                         
  -4   2   3        799.38        781.43        24.23 o                         
  -3   2   3        756.60        726.10        18.25 o                         
  -2   2   3       1438.31       1437.26        36.74 o                         
  -1   2   3       1437.67       1311.57        26.75 o                         
   0   2   3        245.85        201.17        12.98 o                         
   1   2   3       1436.15       1327.87        23.87 o                         
   2   2   3       1438.77       1478.54        38.52 o                         
   3   2   3        755.96        736.62        26.02 o                         
   4   2   3        799.99        785.79        26.56 o                         
   5   2   3        458.75        559.94        23.90 o                         
   6   2   3        329.18        301.62        19.42 o                         
   7   2   3        538.89        536.45        26.61 o                         
   8   2   3        728.76        750.80        36.49 o                         
   9   2   3         93.72         74.67        46.02 o                         
  10   2   3         50.25         94.38        26.58 o                         
  11   2   3         68.59        115.87        35.47 o                         
  12   2   3         16.44         22.43        27.45 o                         
 -12   3   3         75.70         91.21        26.39 o                         
 -11   3   3         20.67         31.08        29.62 o                         
 -10   3   3          0.85         10.79        35.44 o                         
  -9   3   3          2.00         -0.69        23.25 o                         
  -8   3   3        223.17        183.28        19.71 o                         
  -7   3   3         47.09         30.71        14.63 o                         
  -6   3   3         33.70         77.26        13.26 o                         
  -5   3   3        204.18        213.11        14.30 o                         
  -4   3   3       4192.89       4588.77       110.14 o                         
  -3   3   3       1911.47       1943.31        50.24 o                         
  -2   3   3        386.25        341.49        13.13 o                         
  -1   3   3       4396.28       4075.26        96.97 o                         
   0   3   3        876.48        719.31        17.84 o                         
   1   3   3       4399.59       4157.87        79.39 o                         
   2   3   3        387.09        382.36        15.15 o                         
   3   3   3       1912.00       1934.37        51.65 o                         
   4   3   3       4194.84       4562.37       112.05 o                         
   5   3   3        204.31        198.82        16.07 o                         
   6   3   3         33.95         53.52        27.59 o                         
   7   3   3         47.03         68.30        16.78 o                         
   8   3   3        223.81        184.81        31.96 o                         
   9   3   3          2.02         -3.61        16.95 o                         
  10   3   3          0.88          2.91        23.46 o                         
  11   3   3         20.50         -2.96        22.22 o                         
  12   3   3         75.45        100.31        26.54 o                         
 -12   4   3         10.10        -16.80        37.64 o                         
 -11   4   3         73.08         79.98        34.40 o                         
 -10   4   3        115.05        113.07        20.83 o                         
  -9   4   3        331.33        300.00        60.69 o                         
  -8   4   3         28.57         29.50        16.82 o                         
  -7   4   3        345.35        368.06        44.83 o                         
  -6   4   3         13.22          8.80        12.37 o                         
  -5   4   3        216.52        226.09        17.26 o                         
  -4   4   3         43.92         25.75        12.38 o                         
  -3   4   3       2274.95       2458.39        62.45 o                         
  -2   4   3       4334.23       4400.76        86.32 o                         
  -1   4   3       1011.89       1059.44        45.11 o                         
   0   4   3        198.03        228.50        11.21 o                         
   1   4   3       1010.50       1073.00        27.46 o                         
   2   4   3       4334.51       4431.66        87.50 o                         
   3   4   3       2274.82       2427.14        63.68 o                         
   4   4   3         43.97         46.87        10.70 o                         
   5   4   3        216.31        219.93        16.49 o                         
   6   4   3         13.12         24.12        13.03 o                         
   7   4   3        344.62        377.56        24.61 o                         
   8   4   3         28.89         14.76        22.12 o                         
   9   4   3        331.29        276.96        26.59 o                         
  10   4   3        115.07        108.52        21.40 o                         
  11   4   3         73.23         18.92        30.33 o                         
  12   4   3         10.09         33.02        26.82 o                         
 -11   5   3         32.78        110.87        64.84 o                         
  -9   5   3        118.25         84.65        40.82 o                         
  -8   5   3         49.27        -23.34        30.19 o                         
  -7   5   3         17.85         16.91        15.15 o                         
  -6   5   3        255.74        254.74        19.01 o                         
  -5   5   3       1151.25       1132.96        37.82 o                         
  -4   5   3        848.10        871.00        30.20 o                         
  -3   5   3        937.90       1008.02        33.79 o                         
  -2   5   3       2870.62       2910.11        60.09 o                         
  -1   5   3        980.06       1031.53        32.17 o                         
   0   5   3        443.25        492.94        24.24 o                         
   1   5   3        982.41       1042.27        24.99 o                         
   2   5   3       2871.46       2920.99        52.27 o                         
   3   5   3        939.97        971.18        32.21 o                         
   4   5   3        847.38        894.72        32.75 o                         
   5   5   3       1151.30       1156.18        39.15 o                         
   6   5   3        256.18        249.63        20.06 o                         
   7   5   3         17.92         26.36        16.97 o                         
   8   5   3         48.85         49.49        19.04 o                         
   9   5   3        118.05        133.01        23.50 o                         
  10   5   3         73.89        103.44        25.93 o                         
  11   5   3         32.71         68.71        29.65 o                         
 -11   6   3         48.36          1.56        48.60 o                         
 -10   6   3          6.88         18.60        47.04 o                         
  -9   6   3         77.71        144.74        24.23 o                         
  -8   6   3         20.44         71.72        47.08 o                         
  -7   6   3        837.82        849.90        70.37 o                         
  -6   6   3        347.20        392.94        24.08 o                         
  -5   6   3       1127.09       1150.59        39.88 o                         
  -4   6   3        300.32        300.67        18.05 o                         
  -3   6   3         75.87         84.61        11.45 o                         
  -2   6   3         12.22         12.16         8.29 o                         
  -1   6   3        902.72        856.89        29.65 o                         
   0   6   3          0.11         -3.96        11.08 o                         
   1   6   3        904.17        830.00        21.96 o                         
   2   6   3         12.14          9.79         5.93 o                         
   3   6   3         76.40         82.61        32.83 o                         
   4   6   3        299.97        282.65        18.78 o                         
   5   6   3       1127.51       1140.26        41.00 o                         
   6   6   3        346.58        305.66        40.33 o                         
   7   6   3        837.01        816.49        36.92 o                         
   8   6   3         20.49         38.22        19.89 o                         
   9   6   3         77.80        150.38        51.46 o                         
  10   6   3          6.88         17.78        24.53 o                         
  11   6   3         48.59         50.33        30.96 o                         
 -10   7   3         24.49         63.51        50.53 o                         
  -9   7   3         10.16        -40.10        40.10 o                         
  -8   7   3        252.98        246.83        41.66 o                         
  -7   7   3        101.52         63.77        18.81 o                         
  -6   7   3        121.90        151.43        19.34 o                         
  -5   7   3        285.32        295.73        20.88 o                         
  -4   7   3        394.72        383.85        21.38 o                         
  -3   7   3        526.14        522.99        23.44 o                         
  -2   7   3        417.15        449.39        24.72 o                         
  -1   7   3        245.29        239.07        16.81 o                         
   0   7   3         86.99         81.66        13.26 o                         
   1   7   3        244.44        255.24        17.88 o                         
   2   7   3        417.52        441.86        17.39 o                         
   3   7   3        525.20        521.65        18.91 o                         
   4   7   3        394.45        401.72        28.86 o                         
   5   7   3        285.72        287.37        21.43 o                         
   6   7   3        121.95        142.28        20.28 o                         
   7   7   3        101.08         63.00        26.61 o                         
   8   7   3        252.69        307.00        27.82 o                         
   9   7   3         10.13         20.13        27.57 o                         
  10   7   3         24.50         91.00        40.98 o                         
 -10   8   3         48.59         33.72        53.62 o                         
  -9   8   3          8.96         19.53        46.46 o                         
  -8   8   3          7.71        -39.85        39.85 o                         
  -7   8   3         41.38         15.09        32.32 o                         
  -6   8   3        177.43        211.33        37.66 o                         
  -5   8   3          5.00        -27.99        31.08 o                         
  -4   8   3        189.32        183.67        23.16 o                         
  -3   8   3        543.66        522.04        25.23 o                         
  -2   8   3        662.89        644.29        23.16 o                         
  -1   8   3        175.38        176.59        20.45 o                         
   0   8   3        206.82        217.54        18.60 o                         
   1   8   3        175.02        184.03        18.22 o                         
   2   8   3        663.06        661.54        23.62 o                         
   3   8   3        544.10        527.01        26.15 o                         
   4   8   3        189.38        202.45        19.56 o                         
   5   8   3          4.97         20.46        16.79 o                         
   6   8   3        177.79        181.21        21.99 o                         
   7   8   3         41.56          9.65        20.03 o                         
   8   8   3          7.72         -3.97        22.13 o                         
   9   8   3          8.96         17.63        24.89 o                         
  10   8   3         48.65         31.08        51.24 o                         
  -9   9   3        155.80        133.77        54.64 o                         
  -8   9   3         57.67        127.85        48.25 o                         
  -7   9   3         38.32         20.62        35.99 o                         
  -6   9   3         25.68          7.69        33.90 o                         
  -5   9   3         87.45        124.41        34.34 o                         
  -4   9   3         45.39         51.95        18.00 o                         
  -3   9   3        119.69        124.87        17.44 o                         
  -2   9   3        256.88        227.54        15.87 o                         
  -1   9   3        230.01        228.28        21.13 o                         
   0   9   3        788.82        762.16        33.30 o                         
   1   9   3        230.47        218.13        25.54 o                         
   2   9   3        256.47        214.87        16.85 o                         
   3   9   3        119.97        151.04        19.19 o                         
   4   9   3         45.47         11.21        17.30 o                         
   5   9   3         87.54         80.10        33.80 o                         
   6   9   3         25.80         13.35        19.50 o                         
   7   9   3         38.09         79.59        22.64 o                         
   8   9   3         57.68         70.43        35.34 o                         
   9   9   3        155.81        127.50        47.14 o                         
  -8  10   3         45.36        108.65        53.69 o                         
  -7  10   3         32.84        -27.01        46.88 o                         
  -6  10   3         34.75        108.32        41.87 o                         
  -5  10   3         13.68         46.19        36.04 o                         
  -4  10   3          2.46         15.58        31.63 o                         
  -3  10   3        134.38        146.38        32.09 o                         
  -2  10   3         34.76         28.04        14.66 o                         
  -1  10   3          8.66          0.08        17.27 o                         
   0  10   3          0.06        -18.09        18.09 o                         
   1  10   3          8.75         11.60        17.96 o                         
   2  10   3         34.79         35.62        14.23 o                         
   3  10   3        134.29        118.34        19.90 o                         
   4  10   3          2.44         29.30        20.23 o                         
   5  10   3         13.74         71.52        34.53 o                         
   6  10   3         34.84         27.36        27.26 o                         
   7  10   3         32.80          6.01        36.78 o                         
   8  10   3         45.37        -49.51        49.51 o                         
  -6  11   3         58.97        101.15        49.65 o                         
  -5  11   3         49.51         13.26        38.08 o                         
  -4  11   3         23.18         57.35        39.01 o                         
  -3  11   3         31.85          7.52        33.18 o                         
  -2  11   3         48.07         47.81        21.27 o                         
  -1  11   3         12.91          2.97        20.47 o                         
   0  11   3          1.90         22.78        20.70 o                         
   1  11   3         12.89          1.95        19.58 o                         
   2  11   3         48.03         51.93        16.50 o                         
   3  11   3         31.91          0.78        20.12 o                         
   4  11   3         23.16         40.38        28.65 o                         
   5  11   3         49.32         54.54        24.34 o                         
   6  11   3         59.06         60.16        44.68 o                         
  -5  12   3          7.17        -24.82        46.02 o                         
  -4  12   3         37.42         87.82        44.84 o                         
  -3  12   3         33.46         53.50        41.91 o                         
  -2  12   3         11.89         37.94        25.08 o                         
  -1  12   3          2.33         41.95        28.82 o                         
   0  12   3          5.21        -19.85        23.64 o                         
   1  12   3          2.29         -1.84        27.27 o                         
   2  12   3         11.85         37.53        19.28 o                         
   3  12   3         33.49         64.97        36.60 o                         
   4  12   3         37.43        100.22        41.19 o                         
   5  12   3          7.15        -29.93        41.84 o                         
  -1  13   3          2.15        -29.63        29.63 o                         
   0  13   3          0.34          9.25        28.68 o                         
   1  13   3          2.15         -0.40        27.94 o                         
   1   0   4       1636.25       1374.02       175.63 o                         
   2   0   4      13889.48      14448.39       276.04 o                         
   3   0   4       2094.39       2224.05        39.27 o                         
   4   0   4        606.17        563.59        14.37 o                         
   5   0   4        517.06        506.31        14.59 o                         
   6   0   4         74.47         64.12        10.82 o                         
   7   0   4        434.15        468.36        24.10 o                         
   8   0   4        234.37        241.61        15.44 o                         
   9   0   4         96.57        117.49        17.16 o                         
  10   0   4         44.69         35.70        22.85 o                         
  11   0   4         46.67         41.50        30.98 o                         
  12   0   4          1.09         16.98        35.36 o                         
 -12   1   4         27.75        -28.07        31.47 o                         
 -11   1   4         53.48         39.49        21.43 o                         
 -10   1   4        313.17        321.58        20.26 o                         
  -9   1   4        976.25        918.93        28.10 o                         
  -8   1   4       1142.67       1072.28        28.51 o                         
  -7   1   4       1454.43       1507.13        33.91 o                         
  -6   1   4        958.62       1000.63        23.68 o                         
  -5   1   4       1895.10       1959.20        38.24 o                         
  -4   1   4       1657.42       1835.93        39.67 o                         
  -3   1   4       2817.32       2957.44        57.68 o                         
  -2   1   4       2579.60       2615.94        53.98 o                         
  -1   1   4      25063.07      23169.31       746.88 o                         
   0   1   4       7193.59       5921.29        98.15 o                         
   1   1   4      25049.84      22956.38       534.97 o                         
   2   1   4       2577.35       2505.10        53.41 o                         
   3   1   4       2818.07       2904.11        82.89 o                         
   4   1   4       1655.47       1851.61        49.61 o                         
   5   1   4       1894.82       2040.96        45.30 o                         
   6   1   4        959.13        910.72        27.57 o                         
   7   1   4       1455.81       1483.09        39.70 o                         
   8   1   4       1142.41       1020.14        33.22 o                         
   9   1   4        976.80       1000.31        40.40 o                         
  10   1   4        313.96        281.73        23.69 o                         
  11   1   4         53.59         -6.62        20.55 o                         
  12   1   4         27.73         73.31        25.75 o                         
 -12   2   4         25.32         45.94        24.51 o                         
 -11   2   4        138.10        136.01        22.45 o                         
 -10   2   4         11.33          6.57        18.44 o                         
  -9   2   4        235.36        220.72        19.43 o                         
  -8   2   4        150.45        137.43        20.25 o                         
  -7   2   4        386.83        423.56        19.30 o                         
  -6   2   4        164.89        169.92        12.04 o                         
  -5   2   4       1818.43       1965.23        43.86 o                         
  -4   2   4        476.70        491.90        15.23 o                         
  -3   2   4        284.55        301.88        10.27 o                         
  -2   2   4       3167.26       3023.79        72.25 o                         
  -1   2   4       1565.30       1386.47        24.79 o                         
   0   2   4       7365.98       6564.42       159.94 o                         
   1   2   4       1567.67       1493.00        26.05 o                         
   2   2   4       3167.00       3118.70        73.98 o                         
   3   2   4        284.49        278.60        14.01 o                         
   4   2   4        476.07        475.15        19.66 o                         
   5   2   4       1821.97       1986.01        55.66 o                         
   6   2   4        165.63        192.88        27.60 o                         
   7   2   4        386.28        413.12        19.84 o                         
   8   2   4        150.40        122.83        15.89 o                         
   9   2   4        235.52        256.97        23.20 o                         
  10   2   4         11.26         -6.25        30.59 o                         
  11   2   4        137.78        138.02        27.57 o                         
  12   2   4         25.26         41.61        25.57 o                         
 -12   3   4          6.95         26.10        40.30 o                         
 -11   3   4        126.04        166.41        47.00 o                         
 -10   3   4        256.71        279.14        25.77 o                         
  -9   3   4        344.13        339.61        27.31 o                         
  -8   3   4         72.16         52.77        36.90 o                         
  -7   3   4         58.28         76.94        17.13 o                         
  -6   3   4        113.52        141.62        14.62 o                         
  -5   3   4       1076.54       1170.31        54.22 o                         
  -4   3   4        525.33        610.33        32.57 o                         
  -3   3   4        396.74        432.53        17.35 o                         
  -2   3   4       1795.71       1802.41        44.71 o                         
  -1   3   4       1560.05       1349.11        50.69 o                         
   0   3   4       3800.01       3657.57        70.57 o                         
   1   3   4       1559.22       1432.21        30.34 o                         
   2   3   4       1795.63       1776.80        57.41 o                         
   3   3   4        396.58        392.51        17.07 o                         
   4   3   4        526.08        591.78        23.27 o                         
   5   3   4       1076.35       1143.19        37.86 o                         
   6   3   4        113.29        123.76        14.57 o                         
   7   3   4         58.37         40.97        22.92 o                         
   8   3   4         72.29         58.05        22.29 o                         
   9   3   4        343.83        361.15        23.57 o                         
  10   3   4        256.71        239.13        29.72 o                         
  11   3   4        126.29        101.23        30.13 o                         
  12   3   4          6.96        -16.34        24.98 o                         
 -12   4   4         21.35         51.34        36.30 o                         
 -11   4   4         49.88         48.83        36.60 o                         
 -10   4   4        109.21         98.75        22.80 o                         
  -9   4   4        117.49        123.07        26.38 o                         
  -8   4   4        216.32        227.49        21.93 o                         
  -7   4   4         72.77         89.81        24.39 o                         
  -6   4   4         61.43         75.35        13.28 o                         
  -5   4   4        299.43        368.20        18.82 o                         
  -4   4   4       1010.25       1082.52        32.83 o                         
  -3   4   4        242.09        242.59        12.88 o                         
  -2   4   4        516.63        488.28        14.46 o                         
  -1   4   4        311.15        306.29        14.33 o                         
   0   4   4       2105.24       2137.14        45.21 o                         
   1   4   4        310.28        326.33        11.01 o                         
   2   4   4        516.49        494.79        15.30 o                         
   3   4   4        242.59        223.87        17.19 o                         
   4   4   4       1009.47        984.05        33.77 o                         
   5   4   4        299.30        315.31        20.49 o                         
   6   4   4         61.32         74.15        13.94 o                         
   8   4   4        216.50        252.61        24.48 o                         
   9   4   4        117.69         89.69        22.12 o                         
  10   4   4        108.76        142.25        21.19 o                         
  11   4   4         49.72         65.58        41.10 o                         
  12   4   4         21.38         16.60        26.53 o                         
 -11   5   4        118.75         63.44        46.89 o                         
 -10   5   4        132.07         78.97        24.43 o                         
  -9   5   4         27.44         13.94        19.79 o                         
  -8   5   4         24.15          0.97        17.51 o                         
  -7   5   4         39.75         31.16        33.83 o                         
  -6   5   4         48.78         80.02        18.27 o                         
  -5   5   4        199.20        219.48        16.78 o                         
  -4   5   4        459.62        443.70        20.03 o                         
  -3   5   4        220.62        225.99        13.39 o                         
  -2   5   4        507.21        538.80        16.53 o                         
  -1   5   4        682.46        736.43        46.36 o                         
   0   5   4       7096.43       6935.03       162.39 o                         
   1   5   4        683.10        712.14        38.11 o                         
   2   5   4        506.85        542.58        14.63 o                         
   3   5   4        220.58        232.52        17.82 o                         
   4   5   4        459.38        458.12        22.08 o                         
   5   5   4        198.79        217.40        18.46 o                         
   6   5   4         48.80         36.72        15.59 o                         
   7   5   4         39.75         60.56        31.15 o                         
   8   5   4         24.10         34.38        36.04 o                         
   9   5   4         27.36         16.91        20.70 o                         
  10   5   4        132.39         97.80        34.67 o                         
  11   5   4        118.65        123.52        30.50 o                         
 -11   6   4          6.72          8.38        51.27 o                         
 -10   6   4          7.29          3.58        44.68 o                         
  -9   6   4         17.95         43.75        37.90 o                         
  -8   6   4         37.69         14.74        22.01 o                         
  -7   6   4         15.05         10.13        15.64 o                         
  -6   6   4         28.22         60.24        22.58 o                         
  -5   6   4        151.67        132.98        23.89 o                         
  -4   6   4        563.37        538.27        25.64 o                         
  -3   6   4        530.55        565.30        22.44 o                         
  -2   6   4        775.45        768.37        21.95 o                         
  -1   6   4        216.73        186.96        26.60 o                         
   0   6   4        181.92        184.40        11.57 o                         
   1   6   4        216.88        199.92        10.02 o                         
   2   6   4        774.17        749.72        18.89 o                         
   3   6   4        530.74        551.33        18.77 o                         
   4   6   4        564.48        544.79        19.59 o                         
   5   6   4        151.82        131.84        16.70 o                         
   6   6   4         28.28         12.91        16.72 o                         
   7   6   4         15.09         34.98        26.06 o                         
   8   6   4         37.67         42.08        20.25 o                         
   9   6   4         17.91         26.99        22.71 o                         
  10   6   4          7.20         31.30        25.20 o                         
  11   6   4          6.74          2.91        30.64 o                         
 -10   7   4         91.64         35.85        47.62 o                         
  -9   7   4          9.20        -28.28        39.06 o                         
  -8   7   4         68.65         71.26        36.27 o                         
  -7   7   4          2.67        -32.95        32.95 o                         
  -6   7   4        156.67        119.38        30.98 o                         
  -5   7   4        469.02        474.01        25.32 o                         
  -4   7   4        718.72        778.19        30.42 o                         
  -3   7   4       1154.08       1084.15        35.85 o                         
  -2   7   4        911.15        867.83        25.55 o                         
  -1   7   4        112.26         89.26        13.57 o                         
   0   7   4         52.51         53.73        17.75 o                         
   1   7   4        112.57        101.51        11.19 o                         
   2   7   4        910.85        892.35        21.82 o                         
   3   7   4       1152.97       1033.37        28.74 o                         
   4   7   4        718.85        764.37        42.40 o                         
   5   7   4        468.44        471.62        20.53 o                         
   6   7   4        156.50        157.83        20.50 o                         
   7   7   4          2.66         29.04        19.47 o                         
   8   7   4         68.75         71.29        23.32 o                         
   9   7   4          9.23         16.60        22.20 o                         
  10   7   4         91.62         45.16        39.13 o                         
 -10   8   4         33.66         40.77        51.76 o                         
  -9   8   4         34.99        102.68        43.54 o                         
  -8   8   4          4.00         46.60        38.29 o                         
  -7   8   4         43.16         71.01        37.50 o                         
  -6   8   4         59.82         44.14        30.16 o                         
  -5   8   4         29.16          1.99        14.97 o                         
  -4   8   4          2.74         -7.13        14.66 o                         
  -3   8   4        310.37        322.04        19.80 o                         
  -2   8   4       1469.32       1497.91        38.65 o                         
  -1   8   4        511.99        483.08        26.72 o                         
   0   8   4        373.40        354.55        28.04 o                         
   1   8   4        511.51        484.04        24.85 o                         
   2   8   4       1469.46       1507.90        40.06 o                         
   3   8   4        310.32        277.50        42.54 o                         
   4   8   4          2.71         13.64        22.04 o                         
   5   8   4         29.21         55.91        23.81 o                         
   6   8   4         59.79         86.26        19.66 o                         
   7   8   4         43.04         49.39        30.09 o                         
   8   8   4          4.02          0.43        23.17 o                         
   9   8   4         35.02         16.86        25.70 o                         
  10   8   4         33.75         78.14        99.09 o                         
  -9   9   4         18.62         71.77        51.13 o                         
  -8   9   4        182.41        191.87        49.81 o                         
  -7   9   4         15.58         24.38        37.32 o                         
  -6   9   4         28.48        -10.24        31.30 o                         
  -5   9   4         48.02         40.38        32.72 o                         
  -4   9   4          9.38        -27.07        27.07 o                         
  -3   9   4         27.21         36.02        15.87 o                         
  -2   9   4         67.36         54.69        14.25 o                         
  -1   9   4         21.36         26.83        16.40 o                         
   0   9   4        295.51        249.26        21.76 o                         
   1   9   4         21.44          5.35        16.16 o                         
   2   9   4         67.48         71.97        14.00 o                         
   3   9   4         27.08         23.28        16.27 o                         
   4   9   4          9.36        -18.01        18.01 o                         
   5   9   4         47.93         66.23        19.45 o                         
   6   9   4         28.62         41.65        20.84 o                         
   7   9   4         15.52         -7.71        21.71 o                         
   8   9   4        182.41        213.66        29.64 o                         
   9   9   4         18.52         15.64        43.21 o                         
  -8  10   4          3.96         34.78        51.94 o                         
  -7  10   4         11.51        -15.21        56.59 o                         
  -5  10   4         43.43        -34.85        34.85 o                         
  -4  10   4         63.79         52.39        31.09 o                         
  -3  10   4         67.78         27.96        28.35 o                         
  -2  10   4        432.89        457.48        52.88 o                         
  -1  10   4         67.89        135.88        47.00 o                         
   0  10   4         11.14         23.45        17.82 o                         
   1  10   4         68.32         70.02        24.59 o                         
   2  10   4        433.42        460.07        29.98 o                         
   3  10   4         67.69         65.51        19.16 o                         
   4  10   4         63.62         62.89        30.23 o                         
   5  10   4         43.53         71.40        21.41 o                         
   6  10   4         73.00         56.16        23.67 o                         
   7  10   4         11.56         35.13        32.85 o                         
   8  10   4          3.98         17.95        47.00 o                         
  -6  11   4         49.89         78.65        48.11 o                         
  -5  11   4        160.83        172.13        46.39 o                         
  -4  11   4          9.83        -14.51        36.34 o                         
  -3  11   4         62.93        101.15        36.18 o                         
  -2  11   4          4.97        -21.95        21.95 o                         
  -1  11   4         10.88         10.22        21.01 o                         
   0  11   4          7.48         53.81        22.95 o                         
   1  11   4         10.85         12.55        18.42 o                         
   2  11   4          5.03         22.23        16.06 o                         
   3  11   4         63.09         71.23        21.86 o                         
   4  11   4          9.81         21.16        22.78 o                         
   5  11   4        161.29        166.00        25.95 o                         
   6  11   4         49.78         33.72        41.40 o                         
  -5  12   4          8.80          7.27        44.88 o                         
  -4  12   4          4.10         22.76        43.91 o                         
  -3  12   4          1.38         77.83        46.51 o                         
  -2  12   4         16.18          3.44        25.46 o                         
  -1  12   4          9.70         12.75        24.38 o                         
   0  12   4         30.86          8.92        31.34 o                         
   1  12   4          9.76         29.55        26.27 o                         
   2  12   4         16.24          6.15        19.62 o                         
   3  12   4          1.38          5.13        22.88 o                         
   4  12   4          4.12        -20.62        37.92 o                         
   5  12   4          8.73        -28.28        41.49 o                         
  -1  13   4         40.56         58.33        57.90 o                         
   0  13   4          0.01         50.03        62.87 o                         
   1  13   4         40.53         32.91        24.54 o                         
   1   0   5        463.49        458.90        10.59 o                         
   2   0   5       1195.42       1097.19        34.10 o                         
   3   0   5         20.40         28.52         6.94 o                         
   4   0   5         66.64         65.31         8.01 o                         
   5   0   5         57.13         46.56         7.41 o                         
   6   0   5        974.41        900.09        22.68 o                         
   7   0   5         12.16         -1.73        10.03 o                         
   8   0   5         73.03         96.83        18.29 o                         
   9   0   5         19.63         23.31        22.38 o                         
  10   0   5          2.30         34.65        32.35 o                         
  11   0   5        157.12        169.45        32.87 o                         
  12   0   5        103.10        100.05        26.26 o                         
 -12   1   5         30.64         22.86        28.63 o                         
 -11   1   5         71.81         52.00        22.55 o                         
 -10   1   5         78.20         67.42        17.17 o                         
  -9   1   5        140.57        120.04        14.67 o                         
  -8   1   5        232.67        238.42        15.17 o                         
  -7   1   5          5.74         22.49         9.27 o                         
  -6   1   5         49.67         56.11        10.17 o                         
  -5   1   5        952.64        967.06        21.90 o                         
  -4   1   5       2234.56       2439.84        62.01 o                         
  -3   1   5        173.93        170.75         7.93 o                         
  -2   1   5       3336.70       3406.95        63.67 o                         
  -1   1   5       2364.02       2284.63        43.18 o                         
   0   1   5       3685.59       3387.30        57.17 o                         
   1   1   5       2365.73       2245.27        52.62 o                         
   2   1   5       3334.89       3269.73        51.04 o                         
   3   1   5        173.83        159.62        10.45 o                         
   4   1   5       2236.34       2423.40        66.75 o                         
   5   1   5        952.90        934.02        32.97 o                         
   6   1   5         49.93         49.94        12.92 o                         
   7   1   5          5.79         17.37        11.59 o                         
   8   1   5        232.75        219.97        24.64 o                         
   9   1   5        140.27        136.10        41.81 o                         
  10   1   5         78.46         79.45        33.82 o                         
  11   1   5         71.86         62.31        22.65 o                         
  12   1   5         30.48         33.41        24.43 o                         
 -12   2   5        121.54        152.35        91.04 o                         
 -11   2   5         36.10         30.67        20.92 o                         
 -10   2   5         73.80        101.90        29.97 o                         
  -9   2   5         74.92         67.02        20.90 o                         
  -8   2   5       1424.38       1380.81        33.90 o                         
  -7   2   5        736.46        724.04        21.61 o                         
  -6   2   5        816.85        813.22        28.85 o                         
  -5   2   5       3148.78       3569.13        71.42 o                         
  -4   2   5        824.85        866.75        21.66 o                         
  -3   2   5        473.37        503.13        24.96 o                         
  -2   2   5        470.68        487.66        34.08 o                         
  -1   2   5        679.74        651.14        13.02 o                         
   0   2   5       4155.03       3646.30        81.36 o                         
   1   2   5        680.34        632.27        13.39 o                         
   2   2   5        470.20        441.71        13.31 o                         
   3   2   5        472.07        490.99        18.85 o                         
   4   2   5        823.82        809.31        34.24 o                         
   5   2   5       3149.81       3331.04       121.26 o                         
   6   2   5        816.22        837.46        32.00 o                         
   7   2   5        736.79        761.33        26.47 o                         
   8   2   5       1424.73       1401.97        40.76 o                         
   9   2   5         74.76         35.50        17.22 o                         
  10   2   5         74.22         95.99        20.39 o                         
  11   2   5         36.39         38.16        20.63 o                         
  12   2   5        121.64        109.01        30.65 o                         
 -12   3   5         33.85         95.24        47.73 o                         
 -11   3   5         68.80         27.41        21.98 o                         
 -10   3   5         80.30         74.28        19.41 o                         
  -9   3   5        195.15        190.73        29.03 o                         
  -8   3   5        144.90        144.65        19.02 o                         
  -7   3   5        143.44        149.50        16.87 o                         
  -6   3   5         95.93         78.39        14.20 o                         
  -5   3   5        386.01        393.72        18.45 o                         
  -4   3   5        116.60        107.58         9.82 o                         
  -3   3   5        151.63        149.17         9.63 o                         
  -2   3   5        731.52        802.75        22.98 o                         
  -1   3   5        154.01        141.72         7.53 o                         
   0   3   5       2466.52       2257.71        40.43 o                         
   1   3   5        153.93        133.07         6.88 o                         
   2   3   5        730.65        811.60        20.34 o                         
   3   3   5        152.34        166.15        15.05 o                         
   4   3   5        116.88        115.08        12.34 o                         
   5   3   5        386.73        411.66        21.17 o                         
   6   3   5         95.63        128.58        27.06 o                         
   7   3   5        143.44        138.51        34.67 o                         
   8   3   5        144.82        143.83        20.48 o                         
   9   3   5        195.20        198.39        20.22 o                         
  10   3   5         80.55         80.55        39.66 o                         
  11   3   5         68.68         35.55        25.23 o                         
  12   3   5         33.77         86.56        26.57 o                         
 -12   4   5        120.11        124.76        51.41 o                         
 -11   4   5         29.59         99.82        33.58 o                         
 -10   4   5          5.88        -18.85        18.85 o                         
  -9   4   5        119.12        123.82        29.40 o                         
  -8   4   5        484.49        496.79        64.16 o                         
  -7   4   5        266.82        261.13        41.51 o                         
  -6   4   5         63.63         69.69        13.06 o                         
  -5   4   5        534.60        561.58        23.59 o                         
  -4   4   5        962.73       1104.18        32.72 o                         
  -3   4   5       2013.80       2054.72        86.77 o                         
  -2   4   5       1336.58       1435.59        27.35 o                         
  -1   4   5       1709.97       1732.68        40.86 o                         
   0   4   5       2594.58       2737.72        54.93 o                         
   1   4   5       1712.49       1837.37        41.62 o                         
   2   4   5       1336.44       1405.89        32.32 o                         
   3   4   5       2016.58       2027.65        44.86 o                         
   4   4   5        961.81       1025.40        34.48 o                         
   5   4   5        534.44        612.96        40.02 o                         
   6   4   5         63.57         32.17        13.49 o                         
   7   4   5        266.66        262.12        21.43 o                         
   8   4   5        485.02        516.11        30.41 o                         
   9   4   5        118.84        149.84        24.07 o                         
  10   4   5          5.95          5.33        19.67 o                         
  11   4   5         29.73         88.52        31.57 o                         
  12   4   5        120.08         91.58        28.62 o                         
 -11   5   5         19.10         -6.42        37.49 o                         
 -10   5   5         74.65         78.39        43.17 o                         
  -9   5   5         53.82         40.45        21.17 o                         
  -8   5   5        302.26        287.23        23.43 o                         
  -7   5   5         95.67        111.20        27.96 o                         
  -6   5   5        305.17        331.89        20.67 o                         
  -5   5   5        381.19        354.45        19.15 o                         
  -4   5   5        381.17        428.74        19.55 o                         
  -3   5   5        502.39        544.56        20.51 o                         
  -2   5   5        830.83        803.20        17.64 o                         
  -1   5   5       1273.75       1271.25        61.18 o                         
   0   5   5         54.53         75.30        10.17 o                         
   1   5   5       1275.56       1357.81        30.62 o                         
   2   5   5        831.85        815.26        19.19 o                         
   3   5   5        502.59        513.73        28.25 o                         
   4   5   5        380.35        409.99        16.92 o                         
   5   5   5        381.00        336.28        22.07 o                         
   6   5   5        305.15        273.69        21.50 o                         
   7   5   5         95.47        129.63        19.36 o                         
   8   5   5        302.45        325.15        31.05 o                         
   9   5   5         53.87         83.88        39.63 o                         
  10   5   5         74.76         55.75        33.46 o                         
  11   5   5         19.24          8.97        23.95 o                         
 -10   6   5          5.51         -9.01        42.08 o                         
  -9   6   5         59.54         13.14        37.80 o                         
  -8   6   5         19.69         46.39        33.00 o                         
  -7   6   5        248.18        250.16        24.31 o                         
  -6   6   5         16.70          5.71        14.64 o                         
  -5   6   5        186.36        199.35        17.37 o                         
  -4   6   5         20.72         21.08        11.78 o                         
  -3   6   5        656.43        647.09        34.67 o                         
  -2   6   5         17.79         14.67         9.09 o                         
  -1   6   5        290.93        282.84        16.31 o                         
   0   6   5       1050.21        978.09        28.50 o                         
   1   6   5        290.53        259.26        11.46 o                         
   2   6   5         17.71          3.15         6.51 o                         
   3   6   5        656.96        649.99        20.74 o                         
   4   6   5         20.72         24.68        17.11 o                         
   5   6   5        185.26        199.30        14.75 o                         
   6   6   5         16.74         18.57        16.15 o                         
   7   6   5        248.84        194.94        21.74 o                         
   8   6   5         19.78         16.81        19.40 o                         
   9   6   5         59.55         31.04        23.43 o                         
  10   6   5          5.53        -23.93        23.93 o                         
  11   6   5         88.01         81.11        51.32 o                         
 -10   7   5         43.92         48.48        45.42 o                         
  -9   7   5         60.92        102.68        41.08 o                         
  -8   7   5         44.02         58.75        34.81 o                         
  -7   7   5        106.47         99.31        33.72 o                         
  -6   7   5        216.00        202.69        28.64 o                         
  -5   7   5        293.45        263.05        19.94 o                         
  -4   7   5        985.56        937.59        34.50 o                         
  -3   7   5        837.20        798.52        29.58 o                         
  -2   7   5        162.36        163.02        11.93 o                         
  -1   7   5        600.10        545.46        24.39 o                         
   0   7   5         39.73         37.07         7.07 o                         
   1   7   5        600.05        566.01        20.73 o                         
   2   7   5        162.02        162.29        17.15 o                         
   3   7   5        837.32        778.50        26.62 o                         
   4   7   5        986.57        993.51        29.07 o                         
   5   7   5        293.30        273.59        16.91 o                         
   6   7   5        215.83        192.92        17.11 o                         
   7   7   5        106.34        107.39        21.35 o                         
   8   7   5         43.94         85.61        29.66 o                         
   9   7   5         61.04         54.53        24.71 o                         
  10   7   5         43.77        -15.14        44.65 o                         
  -9   8   5         67.29          7.27        45.70 o                         
  -8   8   5         15.78         23.20        39.34 o                         
  -7   8   5        142.04        125.78        39.31 o                         
  -6   8   5         26.29         48.28        31.35 o                         
  -5   8   5        265.48        334.37        38.45 o                         
  -4   8   5         19.90         24.84        14.05 o                         
  -3   8   5        340.81        387.99        21.03 o                         
  -2   8   5        318.13        340.36        16.85 o                         
  -1   8   5        117.76        116.70        15.23 o                         
   0   8   5         32.67         34.41        14.46 o                         
   1   8   5        117.92        147.32        17.78 o                         
   2   8   5        318.36        311.62        27.08 o                         
   3   8   5        341.24        323.95        23.72 o                         
   4   8   5         19.94          5.36        14.71 o                         
   5   8   5        265.46        281.34        23.50 o                         
   6   8   5         26.26         37.33        32.17 o                         
   7   8   5        142.32        193.09        24.99 o                         
   8   8   5         15.73         18.56        22.22 o                         
   9   8   5         67.35         92.72        27.31 o                         
  10   8   5         14.13        -46.77        46.77 o                         
  -8   9   5          5.33        -43.68        43.68 o                         
  -7   9   5         11.35         31.95        39.10 o                         
  -6   9   5        194.19        212.21        41.29 o                         
  -5   9   5         81.57         55.08        31.21 o                         
  -4   9   5        102.67        105.79        30.72 o                         
  -3   9   5         46.87         17.18        26.40 o                         
  -2   9   5         69.65         62.51        12.42 o                         
  -1   9   5        345.56        343.36        24.11 o                         
   0   9   5          1.72         -1.96        14.79 o                         
   1   9   5        344.78        314.07        23.68 o                         
   2   9   5         69.66         65.28        15.18 o                         
   3   9   5         46.77         49.83        16.98 o                         
   4   9   5        102.75         74.91        25.05 o                         
   5   9   5         81.46        105.85        21.04 o                         
   6   9   5        193.94        246.79        52.42 o                         
   7   9   5         11.32         -9.03        30.30 o                         
   8   9   5          5.30          2.28        24.46 o                         
   9   9   5         24.02         81.05        31.41 o                         
  -8  10   5         54.14         33.34        51.22 o                         
  -7  10   5         18.80         38.85        47.11 o                         
  -6  10   5          9.64         49.13        39.52 o                         
  -5  10   5          5.69         46.39        36.94 o                         
  -4  10   5         18.23         23.03        34.09 o                         
  -3  10   5         54.92         81.11        27.73 o                         
  -2  10   5        203.16        211.31        42.02 o                         
  -1  10   5         64.05         87.04        19.37 o                         
   0  10   5          0.15        -19.53        19.53 o                         
   1  10   5         64.12         73.28        19.50 o                         
   2  10   5        203.01        188.36        18.29 o                         
   3  10   5         55.01         58.28        32.36 o                         
   4  10   5         18.26          6.82        19.18 o                         
   5  10   5          5.66          9.41        32.86 o                         
   6  10   5          9.65         50.02        23.79 o                         
   7  10   5         18.84          8.07        36.06 o                         
   8  10   5         54.01         31.91        47.03 o                         
  -6  11   5          1.96        -13.05        44.91 o                         
  -5  11   5         32.93         -6.94        40.98 o                         
  -4  11   5         11.34         -3.18        37.43 o                         
  -3  11   5         32.80        -13.14        35.69 o                         
  -2  11   5         13.04          7.34        20.47 o                         
  -1  11   5         65.07         99.38        30.15 o                         
   0  11   5          6.21         18.52        19.42 o                         
   1  11   5         65.07         78.39        30.21 o                         
   2  11   5         13.00          5.25        20.28 o                         
   3  11   5         32.76         16.82        22.61 o                         
   4  11   5         11.39         21.87        22.35 o                         
   5  11   5         32.97         49.78        31.81 o                         
   6  11   5          1.98          6.10        25.39 o                         
  -4  12   5          7.05         87.54        42.49 o                         
  -3  12   5         21.12        -28.77        43.49 o                         
  -2  12   5         13.72         13.78        48.64 o                         
  -1  12   5         24.15          1.02        26.90 o                         
   0  12   5          8.19         -3.82        24.62 o                         
   1  12   5         24.23          7.88        24.18 o                         
   2  12   5         13.68         -7.03        19.67 o                         
   3  12   5         21.17         64.07        34.45 o                         
   4  12   5          7.05         18.67        25.84 o                         
   0  13   5         22.45         -6.86        75.63 o                         
   0   0   6       5459.45       5036.67       139.39 o                         
   1   0   6       4955.55       4963.82        73.64 o                         
   2   0   6       1604.62       1697.92        30.10 o                         
   3   0   6         84.99        101.99         7.26 o                         
   4   0   6       3668.25       3766.37        75.18 o                         
   5   0   6        898.12       1004.64        27.11 o                         
   6   0   6        627.82        563.19        20.72 o                         
   7   0   6        129.12        119.02        13.85 o                         
   8   0   6        451.01        418.08        21.84 o                         
   9   0   6         57.89         55.53        16.86 o                         
  10   0   6          0.46          6.24        18.13 o                         
  11   0   6         89.02         57.58        27.09 o                         
  12   0   6         54.30         97.23        25.77 o                         
 -12   1   6         83.04         60.49        30.39 o                         
 -11   1   6          4.68         19.25        35.84 o                         
 -10   1   6         18.34         51.31        19.30 o                         
  -9   1   6        139.41        162.43        15.41 o                         
  -8   1   6       1126.79       1169.53        30.10 o                         
  -7   1   6         58.26         78.67        14.39 o                         
  -6   1   6        521.89        557.59        16.79 o                         
  -5   1   6       1951.09       1990.93        38.37 o                         
  -4   1   6        880.66        872.44        21.73 o                         
  -3   1   6        358.75        384.87        11.50 o                         
  -2   1   6        460.47        478.70        14.04 o                         
  -1   1   6        904.40        875.58        16.38 o                         
   0   1   6         99.43         89.82         6.02 o                         
   1   1   6        902.02        873.94        19.71 o                         
   2   1   6        460.43        459.16        10.20 o                         
   3   1   6        358.04        382.51        15.79 o                         
   4   1   6        879.73        842.27        28.14 o                         
   5   1   6       1951.01       2003.73        45.40 o                         
   6   1   6        521.79        495.24        19.69 o                         
   7   1   6         57.95         82.95        13.82 o                         
   8   1   6       1127.26       1157.23        36.15 o                         
   9   1   6        139.75        124.82        22.75 o                         
  10   1   6         18.59         -9.94        44.70 o                         
  11   1   6          4.65         -3.02        21.27 o                         
  12   1   6         83.02        114.84        62.47 o                         
 -12   2   6         44.34          8.03        41.47 o                         
 -11   2   6         19.43        -12.76        28.55 o                         
 -10   2   6         70.73         77.58        16.18 o                         
  -9   2   6        442.21        439.51        20.58 o                         
  -8   2   6          9.80         21.29        11.10 o                         
  -7   2   6         87.74         99.83        14.89 o                         
  -6   2   6        441.91        455.27        17.64 o                         
  -5   2   6       2732.05       3005.38        62.97 o                         
  -4   2   6        457.74        455.12        14.60 o                         
  -3   2   6       2776.20       2886.61        57.30 o                         
  -2   2   6       3438.55       3313.32       189.91 o                         
  -1   2   6       1511.15       1333.17        24.19 o                         
   0   2   6        291.69        255.55         8.71 o                         
   1   2   6       1511.15       1344.74        24.56 o                         
   2   2   6       3438.69       3320.06       100.28 o                         
   3   2   6       2780.41       2865.66        72.68 o                         
   4   2   6        458.60        502.87        20.75 o                         
   5   2   6       2732.43       3081.35        79.54 o                         
   6   2   6        441.41        443.81        23.16 o                         
   7   2   6         87.86        114.33        15.67 o                         
   8   2   6          9.79         26.68        20.54 o                         
   9   2   6        441.52        440.04        24.89 o                         
  10   2   6         70.44         79.79        21.31 o                         
  11   2   6         19.55         19.86        24.55 o                         
  12   2   6         44.39        108.14        31.63 o                         
 -12   3   6         18.11         -8.48        41.96 o                         
 -11   3   6         38.19         33.31        24.74 o                         
 -10   3   6         19.85         46.91        18.64 o                         
  -9   3   6        155.81        138.68        30.85 o                         
  -8   3   6       1011.18        982.75        47.46 o                         
  -7   3   6        114.98         86.21        14.19 o                         
  -6   3   6        356.21        391.61        20.62 o                         
  -5   3   6        253.44        267.03        15.42 o                         
  -4   3   6       1036.14       1140.92        33.26 o                         
  -3   3   6       1367.52       1348.54        35.85 o                         
  -2   3   6        162.13        146.98         8.88 o                         
  -1   3   6        282.05        256.61         7.49 o                         
   0   3   6        448.99        462.34        12.82 o                         
   1   3   6        281.55        272.33         9.57 o                         
   2   3   6        162.20        153.17         8.41 o                         
   3   3   6       1368.45       1338.29        31.74 o                         
   4   3   6       1035.45       1141.40        36.40 o                         
   5   3   6        253.29        260.86        17.35 o                         
   6   3   6        356.42        349.08        21.53 o                         
   7   3   6        114.89        131.37        18.12 o                         
   8   3   6       1011.29        877.05        58.32 o                         
   9   3   6        155.35        150.23        19.96 o                         
  10   3   6         19.69         45.53        20.83 o                         
  11   3   6         38.29         43.10        23.57 o                         
  12   3   6         18.06         -9.49        30.53 o                         
 -12   4   6         20.74         -2.90        49.37 o                         
 -11   4   6         83.20         88.64        33.66 o                         
 -10   4   6          7.27         13.67        21.01 o                         
  -9   4   6         77.13         54.71        28.40 o                         
  -8   4   6          7.63         -0.55        16.25 o                         
  -7   4   6        152.37        150.92        17.34 o                         
  -6   4   6        161.88        225.28        18.91 o                         
  -5   4   6         26.15         64.25        20.76 o                         
  -3   4   6        518.29        553.60        28.44 o                         
  -2   4   6        386.19        383.94        16.36 o                         
  -1   4   6       9479.30       9768.68       195.87 o                         
   0   4   6         10.76          8.16         6.26 o                         
   1   4   6       9485.33       9575.47       210.27 o                         
   2   4   6        386.20        391.13        13.53 o                         
   3   4   6        516.76        593.67        18.39 o                         
   4   4   6         65.63         72.45        12.34 o                         
   6   4   6        161.85        188.96        18.60 o                         
   7   4   6        152.34        134.39        20.41 o                         
   8   4   6          7.67          0.20        19.13 o                         
   9   4   6         77.38        120.90        30.69 o                         
  10   4   6          7.26         -4.69        20.92 o                         
  11   4   6         83.15        109.15        25.90 o                         
  12   4   6         20.82         25.66        33.10 o                         
 -11   5   6         37.49          6.71        44.93 o                         
 -10   5   6         81.89         14.98        42.24 o                         
  -8   5   6         64.32         84.71        22.43 o                         
  -7   5   6        180.78        172.81        18.47 o                         
  -6   5   6         82.26         67.33        21.57 o                         
  -5   5   6        181.01        143.80        14.53 o                         
  -4   5   6         74.66         69.70        24.56 o                         
  -3   5   6        406.11        401.93        13.36 o                         
  -2   5   6        330.73        328.54         9.81 o                         
  -1   5   6        764.36        740.66        37.58 o                         
   0   5   6         63.93         58.29         7.55 o                         
   1   5   6        764.67        708.24        19.51 o                         
   2   5   6        330.97        348.89        13.29 o                         
   3   5   6        406.92        402.74        15.50 o                         
   4   5   6         74.61         70.39        10.63 o                         
   5   5   6        180.66        152.81        16.22 o                         
   6   5   6         82.31         89.41        19.88 o                         
   7   5   6        181.09        157.23        19.56 o                         
   8   5   6         64.30        131.93        41.84 o                         
   9   5   6        136.16        117.18        25.14 o                         
  10   5   6         81.89        114.02        26.87 o                         
  11   5   6         37.72         24.95        24.65 o                         
 -11   6   6         28.19         36.97        44.84 o                         
 -10   6   6          8.31         21.18        45.02 o                         
  -9   6   6         35.98         26.38        36.94 o                         
  -8   6   6        193.13        240.63        40.66 o                         
  -7   6   6         36.59          1.67        27.84 o                         
  -6   6   6         58.74         68.76        14.97 o                         
  -5   6   6         23.39         -8.48        15.98 o                         
  -4   6   6        133.41        127.74         9.89 o                         
  -3   6   6         97.25         84.55         9.85 o                         
  -2   6   6        137.13        135.96         9.58 o                         
  -1   6   6        442.14        423.83        19.97 o                         
   0   6   6          0.14          1.09         7.05 o                         
   1   6   6        443.39        417.29        14.92 o                         
   2   6   6        137.44        148.81         9.38 o                         
   3   6   6         97.28         88.41        10.26 o                         
   4   6   6        133.31        155.91        16.13 o                         
   5   6   6         23.53         -6.51        22.52 o                         
   6   6   6         58.59         47.40        16.27 o                         
   7   6   6         36.61         61.02        20.36 o                         
   8   6   6        193.16        221.59        25.64 o                         
   9   6   6         35.92         74.68        24.18 o                         
  10   6   6          8.34         28.58        25.18 o                         
  11   6   6         28.14         30.56        30.62 o                         
  -9   7   6         29.05         21.59        43.05 o                         
  -8   7   6         11.64        -23.92        35.62 o                         
  -7   7   6         32.65         63.51        32.55 o                         
  -6   7   6         67.33         96.60        29.95 o                         
  -5   7   6         33.60          9.20        26.15 o                         
  -4   7   6        569.07        510.92        23.98 o                         
  -3   7   6        374.68        373.56        20.21 o                         
  -2   7   6         92.03         68.50        10.10 o                         
  -1   7   6        515.72        483.13        22.93 o                         
   0   7   6         99.16        113.69        12.26 o                         
   1   7   6        515.36        518.15        17.53 o                         
   2   7   6         92.02         81.07         9.92 o                         
   3   7   6        375.04        413.75        23.00 o                         
   4   7   6        569.28        558.22        21.17 o                         
   5   7   6         33.57         53.59        18.79 o                         
   6   7   6         67.16         40.98        25.95 o                         
   7   7   6         32.76          3.80        14.82 o                         
   8   7   6         11.59          2.52        16.68 o                         
   9   7   6         29.02         -9.72        29.49 o                         
  10   7   6          0.44         27.86        42.45 o                         
  -8   8   6         31.09         35.50        41.77 o                         
  -7   8   6        334.15        332.70        46.14 o                         
  -6   8   6         61.00         86.40        31.72 o                         
  -5   8   6        441.81        486.19        43.00 o                         
  -4   8   6        119.32         96.60        29.35 o                         
  -3   8   6        176.19        174.72        16.41 o                         
  -2   8   6         49.46         53.99        10.52 o                         
  -1   8   6         19.44         10.46        17.95 o                         
   0   8   6        159.17        218.09        18.73 o                         
   1   8   6         19.67          5.33        13.70 o                         
   2   8   6         49.41         49.61        20.22 o                         
   3   8   6        176.08        150.12        20.40 o                         
   4   8   6        119.26        111.74        17.88 o                         
   5   8   6        441.17        421.94        36.94 o                         
   6   8   6         60.92         37.34        26.08 o                         
   7   8   6        334.46        356.76        29.13 o                         
   8   8   6         31.13         41.21        24.71 o                         
   9   8   6         61.22         62.65        29.92 o                         
  -8   9   6         35.95         48.07        47.56 o                         
  -7   9   6         37.16         65.48        38.71 o                         
  -6   9   6          4.20         10.54        34.02 o                         
  -5   9   6         45.74         60.86        33.53 o                         
  -4   9   6        308.44        357.04        38.59 o                         
  -3   9   6        116.06        162.68        31.09 o                         
  -2   9   6        119.82        139.71        19.12 o                         
  -1   9   6        138.85        183.63        20.28 o                         
   0   9   6         23.06         32.14        15.87 o                         
   1   9   6        138.99        164.22        20.35 o                         
   2   9   6        119.86        133.26        15.47 o                         
   3   9   6        115.85        107.37        25.89 o                         
   4   9   6        308.51        362.49        26.34 o                         
   5   9   6         45.78         20.76        24.99 o                         
   6   9   6          4.16         14.42        20.34 o                         
   7   9   6         37.17         62.07        23.09 o                         
   8   9   6         35.85        105.60        27.00 o                         
   9   9   6         43.87         55.24        31.32 o                         
  -7  10   6         83.75        155.00        51.99 o                         
  -6  10   6         11.54         58.75        42.75 o                         
  -5  10   6         30.23          3.62        33.79 o                         
  -4  10   6         69.03        100.85        35.20 o                         
  -3  10   6         23.30          0.58        29.75 o                         
  -2  10   6        215.48        233.83        24.02 o                         
  -1  10   6        161.85        189.50        21.93 o                         
   0  10   6        113.05        129.71        36.17 o                         
   1  10   6        161.77        192.77        27.90 o                         
   2  10   6        215.23        245.90        20.50 o                         
   3  10   6         23.24         31.65        19.14 o                         
   4  10   6         68.96        104.93        22.20 o                         
   5  10   6         30.08         45.98        27.89 o                         
   6  10   6         11.53         39.25        24.22 o                         
   7  10   6         84.00        122.41        27.60 o                         
   8  10   6         14.49         86.40        56.10 o                         
  -5  11   6         65.22         -3.92        43.54 o                         
  -4  11   6          2.50         29.26        37.76 o                         
  -3  11   6         32.04         23.64        34.53 o                         
  -2  11   6         17.69         45.01        22.41 o                         
  -1  11   6         31.75         44.35        31.86 o                         
   0  11   6          8.38        -19.67        21.08 o                         
   1  11   6         31.79         24.56        20.72 o                         
   2  11   6         17.74         18.12        24.50 o                         
   3  11   6         31.74         55.98        35.34 o                         
   4  11   6          2.49        -20.90        29.40 o                         
   5  11   6         65.05        109.41        25.56 o                         
   6  11   6        129.29        151.43        32.47 o                         
  -4  12   6          6.54        -55.59        55.59 o                         
  -3  12   6         60.60         41.54        40.66 o                         
  -2  12   6         12.72         -7.37        25.49 o                         
  -1  12   6         37.28         23.78        35.97 o                         
   0  12   6         26.46         24.91        25.77 o                         
   1  12   6         37.42         51.41        22.68 o                         
   2  12   6         12.67         17.59        21.13 o                         
   3  12   6         60.53        149.72        36.92 o                         
   4  12   6          6.52         10.03        26.52 o                         
   1   0   7        224.90        235.03         5.45 o                         
   2   0   7       1123.61       1099.20        20.87 o                         
   3   0   7        192.18        190.36         9.88 o                         
   4   0   7        722.31        782.63        21.64 o                         
   5   0   7         39.92         75.09        10.14 o                         
   6   0   7          1.12         28.67        11.52 o                         
   7   0   7         12.17          9.32        11.82 o                         
   8   0   7          0.06          4.96        13.35 o                         
   9   0   7        168.71        152.29        26.56 o                         
  10   0   7         94.41         78.90        26.73 o                         
  11   0   7         73.62        145.92        26.41 o                         
  12   0   7        136.63        160.86        31.01 o                         
 -12   1   7         11.08         -0.95        31.41 o                         
 -11   1   7         37.89         18.72        24.09 o                         
 -10   1   7         11.93         56.97        61.01 o                         
  -9   1   7        141.47        149.44        18.74 o                         
  -8   1   7        250.32        239.22        15.09 o                         
  -7   1   7       1451.07       1427.40        33.15 o                         
  -6   1   7        436.28        407.27        14.58 o                         
  -5   1   7         49.12         60.54         7.63 o                         
  -4   1   7         39.21         37.72         6.59 o                         
  -3   1   7       1035.25       1195.68        32.77 o                         
  -2   1   7       1946.02       1954.84        53.23 o                         
  -1   1   7       2192.71       2129.66        46.59 o                         
   0   1   7       9746.32       9009.76       212.61 o                         
   1   1   7       2193.93       2156.35        37.47 o                         
   2   1   7       1945.70       1851.60        33.58 o                         
   3   1   7       1037.38       1136.51        27.48 o                         
   4   1   7         39.24         50.43        14.49 o                         
   5   1   7         49.06         41.94         9.12 o                         
   6   1   7        435.93        434.12        24.71 o                         
   7   1   7       1450.61       1468.80        39.32 o                         
   8   1   7        250.66        228.33        20.40 o                         
   9   1   7        141.84        169.69        23.46 o                         
  10   1   7         11.90         12.06        18.90 o                         
  11   1   7         37.83          5.86        25.48 o                         
  12   1   7         11.09         11.64        27.88 o                         
 -11   2   7         23.22         50.12        24.06 o                         
 -10   2   7        177.47        165.76        18.35 o                         
  -9   2   7        448.68        439.04        20.72 o                         
  -8   2   7         67.79         70.11        12.12 o                         
  -7   2   7        368.91        359.20        15.83 o                         
  -6   2   7       1017.56       1057.47        28.45 o                         
  -5   2   7       2520.40       2717.58        57.38 o                         
  -4   2   7       1290.57       1308.27        30.45 o                         
  -3   2   7       2776.27       2911.76        57.56 o                         
  -2   2   7        244.89        243.39         9.98 o                         
  -1   2   7       1508.48       1482.65        23.65 o                         
   0   2   7       4021.54       3696.22        54.66 o                         
   1   2   7       1505.25       1448.56        27.65 o                         
   2   2   7        244.88        241.20        11.65 o                         
   3   2   7       2779.10       2937.08        60.38 o                         
   4   2   7       1289.84       1358.22        39.71 o                         
   5   2   7       2519.29       2737.50        72.16 o                         
   6   2   7       1018.20       1025.26        37.25 o                         
   7   2   7        370.01        381.17        19.51 o                         
   8   2   7         67.80         84.48        16.19 o                         
   9   2   7        448.39        417.87        24.82 o                         
  10   2   7        177.62        141.23        21.79 o                         
  11   2   7         23.35         58.11        28.37 o                         
  12   2   7        112.78        104.86        51.18 o                         
 -12   3   7         64.88         87.54        49.32 o                         
 -11   3   7          3.05         43.33        40.12 o                         
 -10   3   7        116.83        102.62        19.84 o                         
  -9   3   7         29.29         21.57        22.03 o                         
  -8   3   7          0.59        -11.96        11.96 o                         
  -7   3   7        447.81        474.56        19.74 o                         
  -6   3   7        507.78        506.28        33.05 o                         
  -5   3   7         27.38         31.84        12.59 o                         
  -4   3   7        854.70        907.09        22.91 o                         
  -3   3   7       1198.94       1208.25        68.07 o                         
  -2   3   7        385.54        326.02        20.14 o                         
  -1   3   7       1166.10       1117.67        31.72 o                         
   0   3   7        442.89        464.18        10.71 o                         
   1   3   7       1166.52       1117.43        25.48 o                         
   2   3   7        386.11        364.21        12.53 o                         
   3   3   7       1197.77       1291.05        30.55 o                         
   4   3   7        854.69        889.01        31.15 o                         
   5   3   7         27.38          3.90        11.64 o                         
   6   3   7        507.73        527.87        51.05 o                         
   7   3   7        447.22        466.24        26.94 o                         
   8   3   7          0.59         12.25        17.78 o                         
   9   3   7         29.45          3.93        17.43 o                         
  10   3   7        116.96         63.93        23.55 o                         
  11   3   7          2.99         55.29        48.04 o                         
  12   3   7         65.05         55.36        56.38 o                         
 -12   4   7         43.93        -36.41        50.76 o                         
 -11   4   7          0.76         82.20        44.49 o                         
 -10   4   7         32.05        -21.76        27.37 o                         
  -9   4   7        235.19        220.13        23.25 o                         
  -8   4   7        110.18         72.71        17.12 o                         
  -7   4   7        169.46        155.16        16.96 o                         
  -6   4   7         17.71          8.23        30.67 o                         
  -5   4   7        584.23        587.13        28.26 o                         
  -4   4   7        818.13        771.61        56.81 o                         
  -3   4   7         29.58         32.49         5.99 o                         
  -2   4   7        501.61        521.80        12.50 o                         
  -1   4   7       5545.25       5709.28       108.65 o                         
   0   4   7       1711.34       1750.24        38.95 o                         
   1   4   7       5545.15       5662.80       111.57 o                         
   2   4   7        501.77        534.79        16.53 o                         
   3   4   7         29.87         33.24         7.73 o                         
   4   4   7        817.87        840.78        24.12 o                         
   5   4   7        584.28        599.61        26.12 o                         
   6   4   7         17.92         13.48        14.59 o                         
   7   4   7        170.07        167.45        21.02 o                         
   8   4   7        110.14         99.43        20.81 o                         
   9   4   7        235.01        247.59        39.67 o                         
  10   4   7         32.03         38.74        25.86 o                         
  11   4   7          0.75         55.65        33.39 o                         
  12   4   7         44.03         22.24        31.38 o                         
 -11   5   7         52.04         51.50        45.72 o                         
 -10   5   7         11.22        -40.38        47.44 o                         
  -9   5   7         75.31        116.73        40.50 o                         
  -8   5   7         98.68        124.76        33.37 o                         
  -7   5   7        269.93        290.17        46.73 o                         
  -6   5   7        312.36        331.26        39.37 o                         
  -5   5   7        100.73        102.65        34.06 o                         
  -4   5   7        190.27        195.01        11.30 o                         
  -3   5   7       1765.11       1560.47       121.31 o                         
  -2   5   7       1085.90       1089.73        22.41 o                         
  -1   5   7          6.20          7.43         3.85 o                         
   0   5   7         86.15        108.33        11.16 o                         
   1   5   7          6.21         -5.97         6.50 o                         
   2   5   7       1086.28       1133.20        28.16 o                         
   3   5   7       1763.20       1726.27        38.95 o                         
   4   5   7        190.54        200.96        13.18 o                         
   5   5   7        100.55         92.06        12.45 o                         
   6   5   7        312.22        331.29        23.25 o                         
   7   5   7        269.90        293.88        36.57 o                         
   8   5   7         98.63         85.27        29.26 o                         
   9   5   7         75.66        113.02        25.38 o                         
  10   5   7         11.22         13.54        25.39 o                         
  11   5   7         52.02         78.23        44.07 o                         
 -11   6   7          0.76        -39.22        45.63 o                         
  -9   6   7         18.06          6.78        36.53 o                         
  -8   6   7         70.20         82.20        33.72 o                         
  -7   6   7        941.79        901.16        58.56 o                         
  -6   6   7         97.18        123.00        21.04 o                         
  -5   6   7       1459.14       1503.73        46.44 o                         
  -4   6   7         90.56         89.34         9.87 o                         
  -3   6   7        161.12        154.37        10.55 o                         
  -2   6   7         19.52         16.25         8.63 o                         
  -1   6   7         87.18         87.84        12.19 o                         
   0   6   7         70.60         69.03        11.52 o                         
   1   6   7         87.36         69.57         8.34 o                         
   2   6   7         19.34         23.27         9.67 o                         
   3   6   7        160.78        153.23        11.91 o                         
   4   6   7         90.71        100.21        21.50 o                         
   5   6   7       1459.96       1503.89        54.37 o                         
   6   6   7         97.62        114.36        15.32 o                         
   7   6   7        941.18        869.06        52.83 o                         
   8   6   7         69.87        102.03        22.58 o                         
   9   6   7         18.10         50.36        26.09 o                         
  10   6   7         20.92          4.68        25.72 o                         
  11   6   7          0.76        -29.40        29.40 o                         
  -8   7   7         46.57         41.54        39.87 o                         
  -7   7   7        211.83        221.64        36.76 o                         
  -6   7   7         61.96         42.14        28.28 o                         
  -5   7   7       1450.76       1334.15        70.13 o                         
  -4   7   7        190.92        189.12        15.44 o                         
  -3   7   7       1080.46       1108.83        35.80 o                         
  -2   7   7        944.66        929.52        26.04 o                         
  -1   7   7        450.32        460.40        22.86 o                         
   0   7   7        822.14        807.14        30.91 o                         
   1   7   7        450.49        455.44        19.01 o                         
   2   7   7        943.04        918.47        33.06 o                         
   3   7   7       1082.52       1064.74        38.27 o                         
   4   7   7        191.43        200.55        21.29 o                         
   5   7   7       1451.49       1448.00        39.39 o                         
   6   7   7         61.94         72.69        17.77 o                         
   7   7   7        211.54        195.33        19.33 o                         
   8   7   7         46.53         35.01        17.53 o                         
   9   7   7         71.73         59.20        24.36 o                         
  10   7   7         39.99        114.66        28.12 o                         
  -8   8   7         59.07         21.59        40.52 o                         
  -7   8   7         21.70         39.03        38.85 o                         
  -6   8   7          8.85         37.71        31.25 o                         
  -5   8   7        200.09        231.27        34.30 o                         
  -4   8   7         74.49        101.75        27.98 o                         
  -3   8   7        375.74        353.02        34.92 o                         
  -2   8   7        146.18        137.58        13.09 o                         
  -1   8   7         28.45         28.17        31.08 o                         
   0   8   7         32.14         29.93        18.18 o                         
   1   8   7         28.64         15.77        17.25 o                         
   2   8   7        146.19        171.01        15.06 o                         
   3   8   7        375.54        365.19        31.54 o                         
   4   8   7         74.47         54.39        17.34 o                         
   5   8   7        199.70        141.08        20.20 o                         
   6   8   7          8.84         19.26        19.47 o                         
   7   8   7         21.76         18.82        22.76 o                         
   8   8   7         58.83         82.14        38.38 o                         
   9   8   7          0.80         -7.29        26.82 o                         
  -6   9   7        106.59        116.40        39.45 o                         
  -5   9   7         76.99         66.22        32.00 o                         
  -4   9   7          7.32         35.13        29.98 o                         
  -3   9   7        172.66        180.24        32.74 o                         
  -2   9   7         55.94         21.24        16.51 o                         
  -1   9   7         43.18         47.94        17.33 o                         
   0   9   7         10.34        -14.93        14.93 o                         
   1   9   7         43.05         53.39        17.83 o                         
   2   9   7         56.08         81.94        14.73 o                         
   3   9   7        172.49        185.79        21.41 o                         
   4   9   7          7.26         11.57        17.61 o                         
   5   9   7         77.13         67.74        21.13 o                         
   6   9   7        106.52        119.98        23.45 o                         
   7   9   7        107.37         77.79        30.50 o                         
   8   9   7         20.46         34.59        25.65 o                         
   9   9   7         97.76        160.93        36.76 o                         
  -6  10   7        176.36        266.85        54.27 o                         
  -5  10   7         27.19         53.27        38.03 o                         
  -4  10   7          0.07          7.94        34.11 o                         
  -3  10   7         34.92         57.82        31.28 o                         
  -2  10   7         11.35          3.73        18.78 o                         
  -1  10   7         12.35         50.64        26.03 o                         
   0  10   7         75.21         72.20        19.66 o                         
   1  10   7         12.40         13.98        30.51 o                         
   2  10   7         11.34         11.57        15.57 o                         
   3  10   7         35.00         44.45        36.31 o                         
   4  10   7          0.08         -6.89        19.83 o                         
   5  10   7         27.19         48.71        22.33 o                         
   6  10   7        176.48        192.06        27.89 o                         
   7  10   7          2.20         11.12        24.40 o                         
  -4  11   7         15.07         94.23        39.94 o                         
  -3  11   7         50.44         37.52        36.97 o                         
  -2  11   7         19.05         38.82        26.67 o                         
  -1  11   7         16.64        -13.90        21.80 o                         
   0  11   7          0.92        -17.81        35.56 o                         
   1  11   7         16.63          0.50        22.38 o                         
   2  11   7         19.12         -6.66        21.47 o                         
   3  11   7         50.57          2.72        32.21 o                         
   4  11   7         15.11         25.69        24.08 o                         
   5  11   7          0.15         -7.70        24.05 o                         
   6  11   7         31.51         47.60        28.08 o                         
  -2  12   7          2.13         36.83        27.95 o                         
  -1  12   7         39.95        108.95        36.90 o                         
   0  12   7          7.05          7.92        24.70 o                         
   1  12   7         39.83         73.24        23.22 o                         
   2  12   7          2.13         31.39        23.93 o                         
   3  12   7         43.66         70.24        36.01 o                         
   4  12   7         13.36         -8.93        51.63 o                         
   0   0   8        743.72        775.47        21.51 o                         
   1   0   8       1060.94        977.08        16.09 o                         
   2   0   8       2027.62       2059.85        41.64 o                         
   3   0   8        514.11        482.12        12.55 o                         
   4   0   8        308.62        323.65        12.97 o                         
   5   0   8        280.54        303.44        14.18 o                         
   6   0   8         54.95         50.90        11.01 o                         
   7   0   8        637.56        589.32        28.29 o                         
   8   0   8         87.78         81.03        18.18 o                         
   9   0   8        178.73        214.82        20.46 o                         
  10   0   8         62.66         68.32        20.13 o                         
  11   0   8        114.95        148.83        29.00 o                         
  12   0   8         17.07          0.59        27.94 o                         
 -12   1   8         11.58         14.16        28.87 o                         
 -11   1   8        140.05        153.09        38.45 o                         
 -10   1   8         91.08         85.19        19.37 o                         
  -9   1   8        410.06        405.02        24.46 o                         
  -8   1   8        279.10        223.53        18.05 o                         
  -7   1   8        106.24        115.98        18.09 o                         
  -6   1   8         71.32         98.97        12.13 o                         
  -5   1   8        171.98        203.20        12.03 o                         
  -4   1   8       1161.03       1222.87        29.30 o                         
  -3   1   8         43.26         51.84         6.42 o                         
  -2   1   8        795.66        769.19        18.27 o                         
  -1   1   8       4229.04       4238.19        83.60 o                         
   0   1   8        751.98        727.46        13.57 o                         
   1   1   8       4223.79       4330.56        71.85 o                         
   2   1   8        796.10        759.55        16.87 o                         
   3   1   8         42.92         52.32         7.21 o                         
   4   1   8       1159.69       1223.31        36.55 o                         
   5   1   8        172.47        205.46        12.56 o                         
   6   1   8         71.25         70.90        11.71 o                         
   7   1   8        106.38        141.41        17.96 o                         
   8   1   8        279.46        233.09        18.71 o                         
   9   1   8        410.47        398.68        34.71 o                         
  10   1   8         91.24        122.65        25.02 o                         
  11   1   8        140.58        177.38        39.78 o                         
  12   1   8         11.60         -8.37        77.72 o                         
 -12   2   8          0.77        -46.91        46.91 o                         
 -11   2   8         43.98         19.30        28.57 o                         
 -10   2   8         56.93         61.65        20.27 o                         
  -9   2   8        110.24        127.13        25.05 o                         
  -8   2   8         25.25         24.95        11.55 o                         
  -7   2   8          7.10          3.99         9.16 o                         
  -6   2   8        403.34        430.95        43.67 o                         
  -5   2   8        238.15        260.26        12.26 o                         
  -4   2   8       2671.45       2772.45        56.67 o                         
  -3   2   8       3819.48       4309.01        72.21 o                         
  -2   2   8       1492.80       1539.40        31.95 o                         
  -1   2   8        721.01        721.05        11.82 o                         
   0   2   8        565.99        554.77        10.67 o                         
   1   2   8        721.75        718.99        15.10 o                         
   2   2   8       1492.02       1502.02        71.32 o                         
   3   2   8       3818.82       4271.39        85.44 o                         
   4   2   8       2673.40       2793.94        59.51 o                         
   5   2   8        237.25        240.10        17.34 o                         
   6   2   8        403.03        438.05        23.22 o                         
   7   2   8          7.17        -12.62        12.62 o                         
   8   2   8         25.29         16.33        15.35 o                         
   9   2   8        110.36        104.44        18.13 o                         
  10   2   8         56.88         62.11        41.88 o                         
  11   2   8         43.96         86.12        42.70 o                         
  12   2   8          0.77         18.70        27.61 o                         
 -12   3   8          1.33          7.52        47.32 o                         
 -11   3   8         89.94        128.87        44.98 o                         
 -10   3   8          0.90         -4.35        29.31 o                         
  -9   3   8         46.89         46.59        19.82 o                         
  -8   3   8          7.28         20.25        11.66 o                         
  -7   3   8         83.04         87.19        18.82 o                         
  -6   3   8         95.07         92.03        12.81 o                         
  -5   3   8        274.86        319.47        15.51 o                         
  -4   3   8        182.73        182.23         9.28 o                         
  -3   3   8         90.31         83.98         7.53 o                         
  -2   3   8        222.80        201.47        10.52 o                         
  -1   3   8       1732.42       1697.53        30.75 o                         
   0   3   8        426.32        453.05        11.82 o                         
   1   3   8       1734.12       1697.38        35.99 o                         
   2   3   8        222.79        209.11         9.91 o                         
   3   3   8         89.96         76.43         8.66 o                         
   4   3   8        182.33        163.61        15.85 o                         
   5   3   8        275.25        291.21        18.69 o                         
   6   3   8         94.85        126.00        16.73 o                         
   7   3   8         83.08         69.73        16.93 o                         
   8   3   8          7.22        -18.27        18.27 o                         
   9   3   8         46.73         25.10        17.06 o                         
  10   3   8          0.93          1.94        20.79 o                         
  11   3   8         90.07         84.34        27.41 o                         
  12   3   8          1.33         47.02        28.32 o                         
 -11   4   8          7.09        -10.94        42.73 o                         
 -10   4   8         63.19         10.73        34.46 o                         
  -9   4   8        200.64        158.04        39.45 o                         
  -8   4   8        271.32        262.92        20.88 o                         
  -7   4   8         46.78         65.36        16.90 o                         
  -6   4   8         57.53         90.36        27.43 o                         
  -5   4   8        397.67        413.86        19.21 o                         
  -4   4   8        110.69        122.75         9.88 o                         
  -3   4   8        225.70        261.59        14.09 o                         
  -2   4   8       1045.41       1155.54        39.88 o                         
  -1   4   8        305.14        282.03        12.01 o                         
   0   4   8       6275.66       6839.12       148.94 o                         
   1   4   8        304.85        273.50        26.09 o                         
   2   4   8       1045.29       1252.19        29.24 o                         
   3   4   8        226.14        276.95        12.67 o                         
   4   4   8        110.64        112.67        14.81 o                         
   5   4   8        397.22        415.43        18.07 o                         
   6   4   8         57.45         89.38        18.70 o                         
   7   4   8         46.70         75.41        39.24 o                         
   8   4   8        271.49        271.07        32.65 o                         
   9   4   8        199.93        209.26        26.22 o                         
  10   4   8         63.38         37.26        21.90 o                         
  11   4   8          7.16         43.59        26.57 o                         
 -11   5   8         19.69         48.28        40.87 o                         
 -10   5   8         13.88         47.23        36.87 o                         
  -8   5   8        156.51        186.83        37.92 o                         
  -7   5   8         18.87         -4.81        26.22 o                         
  -6   5   8         97.87        114.11        14.62 o                         
  -5   5   8         87.73         99.79        12.23 o                         
  -4   5   8        271.35        267.53        12.22 o                         
  -3   5   8         72.16         75.20         7.79 o                         
  -2   5   8          6.97         12.57        13.08 o                         
  -1   5   8        129.96        130.43         6.42 o                         
   0   5   8        230.84        223.64        10.19 o                         
   1   5   8        130.56        137.35         9.41 o                         
   2   5   8          7.03          3.40         7.42 o                         
   3   5   8         72.21         65.80         9.37 o                         
   4   5   8        271.03        279.91        14.92 o                         
   5   5   8         87.72         68.03        12.05 o                         
   6   5   8         97.88        108.77        17.41 o                         
   7   5   8         18.83         29.09        17.82 o                         
   8   5   8        156.40        165.68        24.22 o                         
   9   5   8        176.08        181.96        26.55 o                         
  10   5   8         13.89         51.61        26.68 o                         
  11   5   8         19.74          9.63        38.08 o                         
 -11   6   8        123.42        147.50        49.23 o                         
  -8   6   8         66.65         62.30        36.32 o                         
  -6   6   8        574.59        521.07        43.14 o                         
  -5   6   8         33.85         22.17        13.13 o                         
  -4   6   8        151.48        144.08         9.98 o                         
  -3   6   8        182.21        185.07        10.79 o                         
  -2   6   8        621.96        591.97        18.44 o                         
  -1   6   8         65.28         79.56         8.60 o                         
   0   6   8        589.77        546.55        19.61 o                         
   1   6   8         65.12         65.21         8.73 o                         
   2   6   8        621.37        608.32        24.44 o                         
   3   6   8        182.15        175.30        15.83 o                         
   4   6   8        151.74        168.15        19.37 o                         
   5   6   8         33.47         25.37        12.46 o                         
   6   6   8        574.33        567.16        24.33 o                         
   7   6   8        115.55        108.65        34.02 o                         
   8   6   8         66.55         53.63        17.27 o                         
   9   6   8         24.48         53.87        24.79 o                         
  10   6   8         13.16         76.63        31.09 o                         
  11   6   8        123.31        107.37        43.26 o                         
  -8   7   8         12.64        -42.35        42.35 o                         
  -7   7   8         35.13        -10.63        31.81 o                         
  -6   7   8         39.95         40.96        29.07 o                         
  -5   7   8        383.57        347.89        37.52 o                         
  -4   7   8         72.83         92.46        24.61 o                         
  -3   7   8        430.52        487.53        36.34 o                         
  -2   7   8        215.57        262.21        13.06 o                         
  -1   7   8        148.01        184.45        29.05 o                         
   0   7   8          4.77         -4.90         9.24 o                         
   1   7   8        148.21        144.73        13.49 o                         
   2   7   8        215.55        208.82        12.04 o                         
   3   7   8        430.27        414.70        18.35 o                         
   4   7   8         72.63         55.52        12.37 o                         
   5   7   8        383.92        364.32        19.29 o                         
   6   7   8         39.89         15.83        14.69 o                         
   7   7   8         35.22         65.94        16.80 o                         
   8   7   8         12.63          5.88        19.35 o                         
   9   7   8         80.28         86.55        33.82 o                         
  10   7   8         35.52         80.57        30.12 o                         
  -7   8   8        114.61        132.01        43.42 o                         
  -6   8   8         46.28         57.82        32.21 o                         
  -5   8   8        149.51        129.57        32.60 o                         
  -4   8   8         58.18         88.40        30.09 o                         
  -3   8   8         57.34         92.16        25.17 o                         
  -2   8   8        303.71        316.26        26.40 o                         
  -1   8   8        106.85        113.02        16.84 o                         
   0   8   8       1133.42       1165.30        40.81 o                         
   1   8   8        106.88        100.07        15.91 o                         
   2   8   8        303.61        255.66        17.14 o                         
   3   8   8         57.31         -0.84        23.68 o                         
   4   8   8         58.36         75.13        18.09 o                         
   5   8   8        149.67        154.88        21.30 o                         
   6   8   8         46.20         -2.95        20.27 o                         
   7   8   8        114.42         69.39        23.78 o                         
   8   8   8          2.86         22.54        24.55 o                         
   9   8   8         59.24         48.08        27.58 o                         
  -6   9   8         19.24        113.13        40.19 o                         
  -5   9   8         14.87        138.74        38.41 o                         
  -4   9   8         53.46         37.90        31.51 o                         
  -3   9   8        591.89        570.90        45.88 o                         
  -2   9   8         14.40          3.10        16.87 o                         
  -1   9   8         38.65         21.98        17.07 o                         
   0   9   8         51.93         39.93        31.34 o                         
   1   9   8         38.63         43.89        26.65 o                         
   2   9   8         14.40         13.86        13.12 o                         
   3   9   8        592.11        671.18        36.98 o                         
   4   9   8         53.36        104.86        29.95 o                         
   5   9   8         14.92         10.99        33.19 o                         
   6   9   8         19.25         14.40        20.96 o                         
   7   9   8         43.31         31.17        23.24 o                         
   8   9   8         14.56         47.34        74.72 o                         
  -4  10   8         74.40         80.27        37.41 o                         
  -3  10   8         12.10         -2.97        30.74 o                         
  -2  10   8         35.10         -4.38        20.22 o                         
  -1  10   8         34.19         61.76        19.94 o                         
   0  10   8        113.29        152.35        23.14 o                         
   1  10   8         34.18         53.03        34.94 o                         
   2  10   8         35.16         11.32        19.26 o                         
   3  10   8         12.08         11.15        29.49 o                         
   4  10   8         74.46        111.84        22.20 o                         
   5  10   8         38.43         26.72        23.53 o                         
   6  10   8         17.19         -6.46        22.45 o                         
   7  10   8         44.70         84.46        26.13 o                         
  -3  11   8        128.52        143.46        40.52 o                         
  -2  11   8         32.16         51.66        24.43 o                         
  -1  11   8          4.89         11.04        24.43 o                         
   0  11   8          3.67          4.12        22.39 o                         
   1  11   8          4.88          6.05        22.27 o                         
   2  11   8         32.21         23.90        20.05 o                         
   3  11   8        128.78        189.20        26.06 o                         
   4  11   8          7.00         17.31        21.73 o                         
   5  11   8         41.68         65.48        26.17 o                         
   6  11   8          1.01        -18.19        37.98 o                         
  -2  12   8         56.97        123.39        36.22 o                         
  -1  12   8         11.68         47.86        34.99 o                         
   0  12   8          7.23        -12.17        32.86 o                         
   1  12   8         11.60         25.85        21.05 o                         
   3  12   8         68.29        108.02        40.09 o                         
   4  12   8         26.59         -9.77        26.42 o                         
   1   0   9       2398.45       2224.49        39.42 o                         
   2   0   9        609.16        636.35        14.52 o                         
   3   0   9        434.96        466.94        12.58 o                         
   4   0   9        266.58        268.27        10.48 o                         
   5   0   9        367.47        363.23        15.04 o                         
   6   0   9          1.23         30.98        17.83 o                         
   7   0   9         38.11         54.71        24.22 o                         
   8   0   9          0.97         -7.32        13.61 o                         
   9   0   9         54.27         42.48        19.31 o                         
  10   0   9        235.04        260.16        31.76 o                         
  11   0   9         86.24        106.91        27.75 o                         
  12   0   9          2.26         63.51        43.72 o                         
 -12   1   9         26.78         53.00        31.32 o                         
 -11   1   9        121.13         55.64        25.87 o                         
 -10   1   9         18.54         42.67        26.18 o                         
  -9   1   9         17.18         34.66        23.11 o                         
  -8   1   9         27.57         30.62        13.88 o                         
  -7   1   9         93.34         97.88        14.08 o                         
  -6   1   9        402.17        380.89        17.39 o                         
  -5   1   9        349.38        367.37        15.46 o                         
  -4   1   9        272.17        281.87        13.81 o                         
  -3   1   9         11.40         10.59         5.64 o                         
  -2   1   9       2084.84       2274.19        45.25 o                         
  -1   1   9        850.33        865.17        18.68 o                         
   0   1   9        740.09        704.70        17.05 o                         
   1   1   9        850.64        886.89        19.67 o                         
   2   1   9       2084.43       2186.00        65.36 o                         
   3   1   9         11.61          3.78         7.54 o                         
   4   1   9        272.63        265.28        13.05 o                         
   5   1   9        349.37        373.60        15.63 o                         
   6   1   9        402.53        420.40        18.62 o                         
   7   1   9         93.43         91.15        21.69 o                         
   8   1   9         27.60         45.17        14.60 o                         
   9   1   9         17.20          4.40        16.44 o                         
  10   1   9         18.41         -1.74        48.66 o                         
  11   1   9        121.65        112.20        29.90 o                         
  12   1   9         26.63        -12.49        47.81 o                         
 -12   2   9         30.42        -31.79        44.51 o                         
 -11   2   9        130.14        127.55        54.20 o                         
 -10   2   9         51.60         46.96        22.95 o                         
  -9   2   9        254.90        229.27        21.37 o                         
  -8   2   9         15.64          9.66        16.41 o                         
  -7   2   9          0.28          4.67        15.16 o                         
  -6   2   9        114.56        123.68        11.25 o                         
  -5   2   9        365.53        364.35        14.09 o                         
  -4   2   9       1411.65       1422.02        28.35 o                         
  -3   2   9        104.92        100.12         9.58 o                         
  -2   2   9        357.80        369.05        11.65 o                         
  -1   2   9       1947.64       1930.69        27.55 o                         
   0   2   9          0.21          3.19         2.14 o                         
   1   2   9       1948.32       1917.82        30.62 o                         
   2   2   9        356.52        354.22        10.57 o                         
   3   2   9        104.93        117.39         9.10 o                         
   4   2   9       1411.58       1430.15        35.02 o                         
   5   2   9        365.76        363.63        19.88 o                         
   6   2   9        114.28        113.86        15.03 o                         
   7   2   9          0.28         13.31        13.14 o                         
   8   2   9         15.61          2.07        18.34 o                         
   9   2   9        254.76        207.44        21.67 o                         
  10   2   9         51.63        100.80        21.15 o                         
  11   2   9        130.21         83.29        74.94 o                         
  12   2   9         30.42         60.76        32.39 o                         
 -12   3   9         22.19        -49.53        49.53 o                         
 -11   3   9          2.37          3.02        37.11 o                         
 -10   3   9         11.86         48.93        37.94 o                         
  -9   3   9        191.13        209.01        33.49 o                         
  -8   3   9        254.55        248.28        15.24 o                         
  -7   3   9        163.90        210.97        15.12 o                         
  -6   3   9        265.15        282.47        18.38 o                         
  -5   3   9        238.92        238.07        13.99 o                         
  -4   3   9        571.17        631.45        15.72 o                         
  -3   3   9        115.97        118.98         8.38 o                         
  -2   3   9       2079.52       2004.46        52.57 o                         
  -1   3   9        507.18        445.51        11.49 o                         
   0   3   9       2499.30       2365.61        41.47 o                         
   1   3   9        507.44        448.43        13.24 o                         
   2   3   9       2079.36       2076.39        44.59 o                         
   3   3   9        116.47        103.30         9.50 o                         
   4   3   9        572.18        648.92        20.91 o                         
   5   3   9        239.55        240.71        14.61 o                         
   6   3   9        265.40        271.13        20.38 o                         
   7   3   9        163.56        182.53        21.19 o                         
   8   3   9        254.35        242.33        37.98 o                         
   9   3   9        191.28        164.12        20.61 o                         
  10   3   9         11.65          2.61        26.41 o                         
  11   3   9          2.41         39.61        28.19 o                         
  12   3   9         22.09         47.25        30.65 o                         
 -11   4   9          9.64          3.30        38.41 o                         
 -10   4   9        159.48         89.26        41.17 o                         
  -9   4   9         23.03         12.77        24.12 o                         
  -8   4   9         36.99         60.16        30.49 o                         
  -7   4   9        288.48        285.24        19.76 o                         
  -6   4   9        174.20        201.17        35.65 o                         
  -5   4   9        206.82        216.47        31.56 o                         
  -4   4   9         97.61         91.81        11.70 o                         
  -3   4   9        852.99        842.26        29.44 o                         
  -2   4   9        102.76        101.42         7.64 o                         
  -1   4   9       1346.10       1271.08        25.10 o                         
   0   4   9       3637.09       3789.13        73.81 o                         
   1   4   9       1343.91       1321.64        30.53 o                         
   2   4   9        102.75        112.80         9.15 o                         
   3   4   9        853.64        939.46        25.47 o                         
   4   4   9         97.69        100.54        11.04 o                         
   5   4   9        206.91        225.65        21.77 o                         
   6   4   9        174.24        200.51        15.65 o                         
   7   4   9        288.45        308.89        23.83 o                         
   8   4   9         37.04         30.88        18.55 o                         
   9   4   9         23.05         26.82        23.43 o                         
  10   4   9        159.30        143.08        36.83 o                         
  11   4   9          9.63         18.45        37.57 o                         
 -11   5   9         68.57         19.81        45.84 o                         
  -8   5   9         89.92        168.16        35.57 o                         
  -7   5   9        407.36        352.44        39.47 o                         
  -6   5   9        243.51        326.62        32.49 o                         
  -5   5   9        228.50        238.15        12.94 o                         
  -4   5   9         32.91         45.98        21.29 o                         
  -3   5   9        253.25        245.23        10.19 o                         
  -2   5   9        462.32        420.59        14.25 o                         
  -1   5   9        162.43        157.90         7.25 o                         
   0   5   9        139.06        131.56         8.86 o                         
   1   5   9        162.27        161.49        10.57 o                         
   2   5   9        462.52        468.98        16.61 o                         
   3   5   9        252.82        257.06        13.88 o                         
   4   5   9         32.64         33.77        11.54 o                         
   5   5   9        229.03        222.80        15.46 o                         
   6   5   9        243.30        237.74        17.51 o                         
   7   5   9        406.81        342.62        29.09 o                         
   8   5   9         90.14        114.58        23.11 o                         
   9   5   9        118.89        143.34        27.08 o                         
  10   5   9         68.20        153.86        45.74 o                         
  11   5   9         68.55         79.38        40.50 o                         
 -11   6   9          0.28        -48.21        48.21 o                         
  -7   6   9        316.45        280.97        40.36 o                         
  -6   6   9        973.86        961.60        57.66 o                         
  -5   6   9        376.66        356.11        40.66 o                         
  -4   6   9         82.55         83.41        12.42 o                         
  -3   6   9         69.14         69.67         7.25 o                         
  -2   6   9         64.74         58.50         8.59 o                         
  -1   6   9        160.98        138.42        15.67 o                         
   0   6   9        810.49        765.64        21.82 o                         
   1   6   9        161.18        148.39        10.48 o                         
   2   6   9         64.91         75.54        16.11 o                         
   3   6   9         69.32         72.70        12.62 o                         
   4   6   9         82.84        111.23        41.85 o                         
   5   6   9        376.95        411.53        19.70 o                         
   6   6   9        973.26        918.64        31.43 o                         
   7   6   9        316.05        304.98        20.54 o                         
   8   6   9        310.85        253.52        21.38 o                         
   9   6   9         40.33         49.20        24.02 o                         
  10   6   9         83.87        121.11        27.98 o                         
  11   6   9          0.28        -11.66        25.41 o                         
  -7   7   9         62.82         70.24        36.01 o                         
  -6   7   9          6.18          0.72        30.56 o                         
  -4   7   9          5.44         12.49        22.41 o                         
  -3   7   9       1101.79       1044.59        55.17 o                         
  -2   7   9         57.96         74.12        21.53 o                         
  -1   7   9       1176.91       1170.32        39.07 o                         
   0   7   9        641.94        576.10        19.47 o                         
   1   7   9       1176.41       1168.27        30.58 o                         
   2   7   9         57.88         51.68        10.78 o                         
   3   7   9       1101.70       1047.64        30.45 o                         
   4   7   9          5.44         14.49        13.11 o                         
   5   7   9         71.61         70.75        27.93 o                         
   6   7   9          6.25        -15.49        15.49 o                         
   7   7   9         63.05         27.42        17.11 o                         
   8   7   9         18.63         26.56        22.83 o                         
   9   7   9         23.60        -14.93        22.94 o                         
  10   7   9          5.57         15.30        22.87 o                         
  -5   8   9         32.22          1.49        30.14 o                         
  -4   8   9        110.50        110.23        29.44 o                         
  -3   8   9          6.69         23.20        23.92 o                         
  -2   8   9        133.27        123.26        17.08 o                         
  -1   8   9        237.07        228.45        19.54 o                         
   0   8   9          0.22        -14.51        19.62 o                         
   1   8   9        236.66        256.82        20.18 o                         
   2   8   9        133.45        148.26        27.72 o                         
   3   8   9          6.69          9.85        21.53 o                         
   4   8   9        110.40        114.74        19.23 o                         
   5   8   9         32.46         15.28        18.88 o                         
   6   8   9         98.92        103.55        21.80 o                         
   7   8   9        196.49        207.01        26.40 o                         
   8   8   9         76.39         93.58        26.66 o                         
   9   8   9         21.11         11.33        37.15 o                         
  -5   9   9         90.84        160.36        39.75 o                         
  -4   9   9          7.59         16.44        31.37 o                         
  -2   9   9         70.57         51.54        27.50 o                         
  -1   9   9         37.16         46.39        21.18 o                         
   0   9   9        165.68        191.96        20.50 o                         
   1   9   9         37.16         45.58        17.34 o                         
   2   9   9         70.38         56.62        17.14 o                         
   3   9   9         61.43        110.67        20.15 o                         
   4   9   9          7.58         27.43        19.64 o                         
   5   9   9         90.55         91.06        22.34 o                         
   6   9   9         65.31         76.88        23.58 o                         
   7   9   9         26.92         22.34        64.62 o                         
   8   9   9         25.38         57.82        41.01 o                         
  -3  10   9         39.61         55.29        34.23 o                         
  -2  10   9         23.53        -18.77        25.80 o                         
  -1  10   9         25.08          0.53        19.91 o                         
   0  10   9        152.68        146.59        22.55 o                         
   1  10   9         25.12         71.26        27.26 o                         
   2  10   9         23.65         -1.42        19.17 o                         
   3  10   9         39.55         40.65        49.70 o                         
   4  10   9         11.02         19.89        20.33 o                         
   5  10   9         84.32         89.26        31.39 o                         
   6  10   9         10.90         -3.27        23.29 o                         
   7  10   9          4.68         42.63        31.25 o                         
  -2  11   9         55.94         43.75        32.25 o                         
  -1  11   9          1.41         39.22        29.21 o                         
   0  11   9         19.95         32.70        23.53 o                         
   1  11   9          1.42          7.94        22.94 o                         
   2  11   9         55.91         95.10        24.03 o                         
   3  11   9         45.54         58.62        24.41 o                         
   4  11   9         62.54         77.13        23.78 o                         
   5  11   9         16.91         24.44        25.24 o                         
   6  11   9         17.66        -14.15        27.62 o                         
  -2  12   9         50.09        113.13        35.34 o                         
   0  12   9         14.25         10.15        30.49 o                         
   1  12   9         48.16         46.51        25.45 o                         
   2  12   9         49.91        133.05        39.38 o                         
   3  12   9         39.40         96.97        27.93 o                         
   4  12   9         19.60         18.86        26.32 o                         
   0   0  10       8508.58       8410.07       193.36 o                         
   1   0  10         79.92         74.61         4.52 o                         
   2   0  10       1618.69       1739.53        31.52 o                         
   3   0  10         68.63         60.13         5.90 o                         
   4   0  10        242.64        242.43        10.41 o                         
   5   0  10        684.90        666.31        26.00 o                         
   6   0  10         92.20         89.26        12.16 o                         
   7   0  10        541.78        517.19        21.42 o                         
   8   0  10          0.01        -10.82        14.53 o                         
   9   0  10        138.49        146.79        19.15 o                         
  10   0  10         80.09         53.31        24.48 o                         
  11   0  10         11.37          8.99        26.04 o                         
 -12   1  10         17.17         67.96        31.36 o                         
 -11   1  10         14.01          6.47        46.73 o                         
 -10   1  10        146.45        150.74        32.29 o                         
  -9   1  10         78.47        118.75        22.48 o                         
  -8   1  10        153.46        147.97        16.96 o                         
  -7   1  10        120.56        111.46        14.56 o                         
  -6   1  10         28.37         27.35        11.12 o                         
  -5   1  10        325.88        320.41        14.77 o                         
  -4   1  10        499.83        490.86        14.42 o                         
  -3   1  10        134.61        126.45         8.17 o                         
  -2   1  10       1518.88       1545.41        32.40 o                         
  -1   1  10       7638.28       7461.57       186.20 o                         
   0   1  10       1952.97       1883.59        33.68 o                         
   1   1  10       7635.32       7673.57       145.31 o                         
   2   1  10       1517.94       1528.09        51.30 o                         
   3   1  10        134.82        137.60         9.12 o                         
   4   1  10        499.99        528.50        17.51 o                         
   5   1  10        325.97        341.67        13.34 o                         
   6   1  10         28.35         13.80        11.32 o                         
   7   1  10        120.30        119.59        22.42 o                         
   8   1  10        153.66        153.07        17.89 o                         
   9   1  10         78.43         54.10        19.97 o                         
  10   1  10        146.76        140.84        33.87 o                         
  11   1  10         14.03         59.67        26.18 o                         
  12   1  10         17.24         57.59        43.26 o                         
 -12   2  10         14.93         37.90        46.35 o                         
 -11   2  10         37.93         52.26        28.35 o                         
 -10   2  10         48.92         65.53        24.83 o                         
  -9   2  10        637.11        567.08        33.30 o                         
  -8   2  10        750.37        681.55        34.43 o                         
  -7   2  10        388.77        392.33        19.81 o                         
  -6   2  10       1106.49       1086.62        31.08 o                         
  -5   2  10        500.65        552.60        43.20 o                         
  -4   2  10       1354.14       1480.82        35.79 o                         
  -3   2  10        608.06        562.35        41.24 o                         
  -2   2  10       2443.57       2648.44        54.88 o                         
  -1   2  10       1624.08       1538.92        30.97 o                         
   0   2  10       4845.03       4663.81       170.77 o                         
   1   2  10       1623.72       1525.95        41.84 o                         
   2   2  10       2445.28       2704.40        47.28 o                         
   3   2  10        609.83        547.40        17.37 o                         
   4   2  10       1353.41       1449.38        35.91 o                         
   5   2  10        500.20        519.29        19.64 o                         
   6   2  10       1107.62       1101.16        66.18 o                         
   7   2  10        388.37        418.69        21.15 o                         
   8   2  10        749.37        683.88        28.44 o                         
   9   2  10        637.76        613.91        33.49 o                         
  10   2  10         49.06         43.54        36.39 o                         
  11   2  10         37.95         26.01        27.56 o                         
  12   2  10         14.89         70.72        62.54 o                         
 -12   3  10         33.77        -51.13        51.13 o                         
 -11   3  10        156.59        118.70        44.84 o                         
 -10   3  10          1.35         19.39        36.92 o                         
  -9   3  10        202.27        225.04        70.47 o                         
  -8   3  10          0.57          2.08        11.71 o                         
  -7   3  10        613.60        604.43        22.00 o                         
  -6   3  10         78.95         78.11        11.85 o                         
  -5   3  10       1077.35       1091.64        24.95 o                         
  -4   3  10       1181.22       1241.30        30.06 o                         
  -3   3  10        696.32        651.23        23.77 o                         
  -2   3  10       2313.59       2251.63        46.43 o                         
  -1   3  10       1396.16       1436.73        26.96 o                         
   0   3  10        148.62        132.54         7.84 o                         
   1   3  10       1399.59       1411.11        31.92 o                         
   2   3  10       2314.99       2279.40        48.70 o                         
   3   3  10        695.90        636.29        15.67 o                         
   4   3  10       1180.23       1257.75        32.64 o                         
   5   3  10       1077.45       1137.08        31.43 o                         
   6   3  10         78.92         77.86        12.67 o                         
   7   3  10        613.46        573.89        52.43 o                         
   8   3  10          0.55         13.00        28.04 o                         
   9   3  10        202.24        215.73        24.01 o                         
  10   3  10          1.33         17.23        23.99 o                         
  11   3  10        156.61        172.33        31.40 o                         
  12   3  10         33.73        -39.40        42.86 o                         
 -11   4  10         17.22        -20.62        43.86 o                         
 -10   4  10          6.95         39.03        34.85 o                         
  -9   4  10         40.60         36.60        32.44 o                         
  -8   4  10        209.40        203.87        35.69 o                         
  -7   4  10        119.34        104.54        28.68 o                         
  -6   4  10        248.16        255.44        29.23 o                         
  -5   4  10         46.37         46.25         9.03 o                         
  -4   4  10         38.00         32.32         6.49 o                         
  -3   4  10          0.20         -2.09         5.47 o                         
  -2   4  10         76.64         88.06         8.88 o                         
  -1   4  10       1130.29       1114.53        22.63 o                         
   0   4  10         78.82         83.64        11.46 o                         
   1   4  10       1130.58       1115.67        26.82 o                         
   2   4  10         76.76         91.02        15.89 o                         
   3   4  10          0.20          2.95         9.73 o                         
   4   4  10         37.94         46.31        10.36 o                         
   5   4  10         46.19         62.22        13.41 o                         
   6   4  10        248.19        242.91        20.89 o                         
   7   4  10        119.32        126.49        15.83 o                         
   8   4  10        209.09        162.41        23.32 o                         
   9   4  10         40.36          2.05        22.83 o                         
  10   4  10          7.01         54.98        27.47 o                         
  11   4  10         17.11        -25.59        38.08 o                         
 -11   5  10         42.48         49.55        42.05 o                         
 -10   5  10         59.64         48.72        37.22 o                         
  -7   5  10        245.40        233.60        33.99 o                         
  -6   5  10        223.67        221.91        24.63 o                         
  -5   5  10         74.38         85.64        15.69 o                         
  -4   5  10        497.44        476.42        15.60 o                         
  -3   5  10        187.70        179.94         8.81 o                         
  -2   5  10          9.06          1.08         4.27 o                         
  -1   5  10        566.06        595.69        21.26 o                         
   0   5  10          9.55         19.86         8.12 o                         
   1   5  10        565.20        585.58        18.29 o                         
   2   5  10          9.19          6.41         7.82 o                         
   3   5  10        187.56        180.54        12.55 o                         
   4   5  10        496.24        462.83        19.28 o                         
   5   5  10         74.55         64.87        14.21 o                         
   6   5  10        223.61        241.40        19.28 o                         
   7   5  10        245.24        266.64        19.59 o                         
   8   5  10        127.65        137.69        23.46 o                         
   9   5  10         44.01         83.03        25.17 o                         
  10   5  10         59.64         82.98        22.18 o                         
  11   5  10         42.52         65.46        30.94 o                         
  -7   6  10        252.20        302.84        40.31 o                         
  -6   6  10         51.57         42.93        28.35 o                         
  -5   6  10        435.07        449.94        38.15 o                         
  -4   6  10        107.71        103.44        15.34 o                         
  -3   6  10         88.56         86.06        11.25 o                         
  -2   6  10          1.00          5.08         7.99 o                         
  -1   6  10        416.03        422.90        15.74 o                         
   0   6  10          0.27         -6.85         7.70 o                         
   1   6  10        416.21        419.24        22.59 o                         
   2   6  10          1.02         -9.66        13.49 o                         
   3   6  10         88.53        110.20        11.99 o                         
   4   6  10        107.52         94.40        12.91 o                         
   5   6  10        434.78        426.18        20.32 o                         
   6   6  10         51.91         55.01        15.13 o                         
   7   6  10        252.19        240.93        20.62 o                         
   8   6  10        130.39        109.86        19.18 o                         
   9   6  10          9.36         34.46        18.78 o                         
  10   6  10          2.58         35.02        23.61 o                         
  -6   7  10         49.78         46.39        30.51 o                         
  -5   7  10         54.22         74.40        27.86 o                         
  -4   7  10        985.46       1009.44        55.19 o                         
  -3   7  10          4.02          1.72        21.53 o                         
  -2   7  10        532.05        519.12        25.01 o                         
  -1   7  10         24.17         42.58        13.65 o                         
   0   7  10        467.17        470.39        17.87 o                         
   1   7  10         24.29         21.72         9.75 o                         
   2   7  10        531.39        498.61        19.63 o                         
   3   7  10          4.05         10.09        15.98 o                         
   4   7  10        985.76        940.90        30.14 o                         
   5   7  10         54.21         39.79        14.36 o                         
   6   7  10         49.74         41.05        14.42 o                         
   7   7  10         17.07         28.20        16.56 o                         
   8   7  10         14.87          4.39        19.16 o                         
   9   7  10         22.54         25.90        21.23 o                         
  10   7  10         72.43        136.02        32.17 o                         
  -5   8  10        122.88        133.05        35.16 o                         
  -4   8  10        573.42        516.21        45.00 o                         
  -3   8  10         28.95         -9.20        24.03 o                         
  -2   8  10        395.24        381.59        24.20 o                         
  -1   8  10         15.92         15.40        18.95 o                         
   0   8  10          7.51          9.27        13.67 o                         
   1   8  10         15.94         18.33        14.95 o                         
   2   8  10        394.97        435.98        27.63 o                         
   3   8  10         28.91         16.25        32.58 o                         
   4   8  10        573.03        564.21        29.93 o                         
   5   8  10        122.75        166.82        22.79 o                         
   6   8  10        188.17        215.51        25.44 o                         
   7   8  10         46.45         86.13        23.98 o                         
   8   8  10        171.47        175.17        28.61 o                         
   9   8  10         15.90         55.12        28.04 o                         
  -3   9  10         17.49         60.16        29.07 o                         
  -2   9  10        494.77        451.13        48.29 o                         
  -1   9  10          9.72          7.39        20.29 o                         
   0   9  10        208.33        204.47        21.05 o                         
   1   9  10          9.71         24.91        21.04 o                         
   2   9  10        494.67        496.37        23.37 o                         
   3   9  10         17.47         20.10        18.94 o                         
   4   9  10        117.70        102.58        21.29 o                         
   5   9  10         32.38         92.92        22.64 o                         
   6   9  10         15.65         34.78        31.63 o                         
   7   9  10          5.67         48.75        39.83 o                         
   8   9  10          2.62         -0.52        25.81 o                         
  -2  10  10          5.88         -4.88        25.91 o                         
  -1  10  10        102.85         66.61        21.28 o                         
   0  10  10         34.52         40.02        18.79 o                         
   1  10  10        102.81        131.20        22.69 o                         
   2  10  10          5.90          6.87        15.92 o                         
   3  10  10          5.60         15.85        19.24 o                         
   4  10  10          1.50         14.94        30.04 o                         
   5  10  10         54.44         80.33        41.48 o                         
   6  10  10         56.76         55.63        23.92 o                         
   7  10  10         27.94         41.51        26.27 o                         
  -2  11  10         45.56        107.05        31.86 o                         
  -1  11  10         32.17        100.22        31.74 o                         
   0  11  10         16.57         -1.83        28.14 o                         
   1  11  10         32.28         73.86        32.21 o                         
   2  11  10         45.45         45.56        31.49 o                         
   3  11  10         37.20         26.15        23.69 o                         
   4  11  10         10.66         21.06        23.62 o                         
   5  11  10         10.10         48.10        25.62 o                         
   6  11  10         72.54         64.30        37.62 o                         
  -2  12  10        105.47        161.89        40.33 o                         
  -1  12  10         86.03        108.32        36.48 o                         
   0  12  10        239.96        266.85        43.31 o                         
   1  12  10         85.91        175.01        29.96 o                         
   2  12  10        105.36        156.03        28.66 o                         
   3  12  10         59.69         77.80        51.44 o                         
   1   0  11       1339.52       1248.74        23.71 o                         
   2   0  11       1513.02       1534.76        31.93 o                         
   3   0  11        554.10        600.81        14.89 o                         
   4   0  11        319.84        383.92        12.72 o                         
   5   0  11        216.61        226.60        11.52 o                         
   6   0  11       1074.07        988.27        29.12 o                         
   7   0  11          4.85         14.56        12.52 o                         
   8   0  11          6.98          6.72        20.98 o                         
   9   0  11         35.16         33.84        17.54 o                         
  10   0  11          8.78         14.77        23.44 o                         
  11   0  11         96.38        162.29        44.65 o                         
  12   0  11          0.86        -10.93        30.16 o                         
 -12   1  11         29.92         17.09        31.44 o                         
 -11   1  11         32.38         36.89        27.30 o                         
 -10   1  11          3.32         -1.83        33.32 o                         
  -9   1  11         77.75         74.18        20.39 o                         
  -8   1  11         27.25         39.17        15.98 o                         
  -7   1  11        232.85        224.25        20.03 o                         
  -6   1  11        212.74        253.25        15.39 o                         
  -5   1  11        468.93        513.50        16.19 o                         
  -4   1  11         58.81         66.14         7.37 o                         
  -3   1  11        454.33        463.97        12.61 o                         
  -2   1  11       1136.05       1160.46        34.35 o                         
  -1   1  11         59.07         58.93         4.27 o                         
   0   1  11       3176.06       3116.72        54.19 o                         
   1   1  11         58.96         64.36         4.14 o                         
   2   1  11       1134.29       1181.50        27.10 o                         
   3   1  11        454.46        447.97        15.30 o                         
   4   1  11         58.78         68.81         7.88 o                         
   5   1  11        468.71        485.10        16.24 o                         
   6   1  11        212.85        229.15        14.47 o                         
   7   1  11        232.80        199.52        16.85 o                         
   8   1  11         27.37         35.07        33.01 o                         
   9   1  11         77.79         50.33        21.16 o                         
  10   1  11          3.35         39.44        24.80 o                         
  11   1  11         32.50         45.12        36.93 o                         
  12   1  11         30.14         69.32        31.64 o                         
 -12   2  11        104.88         90.94        32.33 o                         
 -11   2  11         63.71         60.86        36.85 o                         
 -10   2  11         39.61         39.16        24.18 o                         
  -9   2  11         27.59         62.55        22.75 o                         
  -8   2  11        488.87        491.20        24.14 o                         
  -7   2  11          2.90         10.70        13.05 o                         
  -6   2  11        181.94        191.82        14.49 o                         
  -5   2  11         12.80          0.96        11.17 o                         
  -4   2  11        264.14        292.48        15.40 o                         
  -3   2  11         68.62         64.35        10.55 o                         
  -2   2  11       1057.25       1119.35        31.34 o                         
  -1   2  11        506.47        502.50        12.23 o                         
   0   2  11       1006.39        940.89        29.38 o                         
   1   2  11        506.12        504.46        24.43 o                         
   2   2  11       1056.50       1103.90        22.51 o                         
   3   2  11         68.69         86.21         8.78 o                         
   4   2  11        264.55        315.02        23.63 o                         
   5   2  11         12.77         21.46         9.88 o                         
   6   2  11        182.57        188.97        17.62 o                         
   7   2  11          2.91         17.13        12.98 o                         
   8   2  11        488.26        498.17        49.41 o                         
   9   2  11         27.58         43.35        32.96 o                         
  10   2  11         39.52         13.55        23.70 o                         
  11   2  11         63.57        131.41        46.66 o                         
  12   2  11        105.02        111.83        42.21 o                         
 -11   3  11         41.30         99.31        44.65 o                         
 -10   3  11         61.73         15.01        25.62 o                         
  -9   3  11         34.19         41.36        33.72 o                         
  -8   3  11        361.43        376.67        33.75 o                         
  -7   3  11         25.08         36.19        10.81 o                         
  -6   3  11         71.08         92.34        11.29 o                         
  -5   3  11        266.04        269.25        13.03 o                         
  -4   3  11        326.27        348.29        11.01 o                         
  -3   3  11        417.18        398.61        17.20 o                         
  -2   3  11        442.37        424.94        13.11 o                         
  -1   3  11       1263.00       1323.99        25.73 o                         
   0   3  11        751.87        811.98        15.34 o                         
   1   3  11       1262.19       1341.21        26.30 o                         
   2   3  11        441.21        418.69        14.80 o                         
   3   3  11        417.32        364.25        11.09 o                         
   4   3  11        325.85        327.94        21.41 o                         
   5   3  11        266.16        280.22        15.81 o                         
   6   3  11         71.37         93.91        20.01 o                         
   7   3  11         25.09         21.93        23.15 o                         
   8   3  11        360.38        345.82        22.81 o                         
   9   3  11         34.07         -2.55        33.26 o                         
  10   3  11         61.83         90.38        26.81 o                         
  11   3  11         41.54         80.83        44.40 o                         
 -11   4  11         26.84        130.27        45.56 o                         
  -9   4  11         62.64         29.58        31.51 o                         
  -7   4  11        292.22        300.19        23.91 o                         
  -6   4  11         66.28         77.17        16.20 o                         
  -5   4  11        505.75        451.07        23.10 o                         
  -4   4  11         37.03         39.13         6.15 o                         
  -3   4  11        181.94        181.46        13.49 o                         
  -2   4  11        452.65        416.01        37.79 o                         
  -1   4  11         18.65         12.47         5.50 o                         
   0   4  11        546.33        594.23        14.53 o                         
   1   4  11         18.75         13.04         6.64 o                         
   2   4  11        452.50        388.00        17.93 o                         
   3   4  11        181.66        186.51        12.39 o                         
   4   4  11         36.88         52.85        10.17 o                         
   5   4  11        505.06        520.36        29.27 o                         
   6   4  11         66.42         75.45        16.17 o                         
   7   4  11        292.31        276.62        19.02 o                         
   8   4  11        132.20        103.72        21.67 o                         
   9   4  11         62.41         30.11        43.07 o                         
  10   4  11         27.33         27.52        20.30 o                         
  11   4  11         26.80         22.56        23.32 o                         
 -11   5  11         34.30         75.98        48.62 o                         
 -10   5  11         19.19         18.60        39.68 o                         
  -8   5  11        136.55        165.79        30.60 o                         
  -7   5  11        137.45        135.19        27.28 o                         
  -6   5  11        188.84        171.68        19.55 o                         
  -5   5  11        433.92        419.70        23.09 o                         
  -4   5  11        130.57        131.05        14.56 o                         
  -3   5  11         54.11         64.50        15.40 o                         
  -2   5  11        304.01        318.44        12.86 o                         
  -1   5  11          6.67         12.17         7.17 o                         
   0   5  11       1996.32       1937.83        42.85 o                         
   1   5  11          6.66          1.36        10.55 o                         
   2   5  11        303.61        336.21        18.24 o                         
   3   5  11         54.27         59.61         9.67 o                         
   4   5  11        131.14        119.71        12.53 o                         
   5   5  11        433.73        435.42        20.16 o                         
   6   5  11        189.07        184.70        16.78 o                         
   7   5  11        137.69        157.37        30.02 o                         
   8   5  11        136.03        131.98        18.50 o                         
   9   5  11        154.46        150.27        39.21 o                         
  10   5  11         19.27         -2.30        21.36 o                         
  11   5  11         34.33         14.05        24.95 o                         
  -6   6  11         20.19        -27.17        28.28 o                         
  -5   6  11        171.64        198.67        30.93 o                         
  -4   6  11        117.10        122.74        18.30 o                         
  -3   6  11         86.90         98.75        11.94 o                         
  -2   6  11        509.82        497.29        18.27 o                         
  -1   6  11        147.53        140.44         9.54 o                         
   0   6  11        162.85        161.90        11.03 o                         
   1   6  11        147.11        139.72        11.00 o                         
   2   6  11        510.70        547.67        19.44 o                         
   3   6  11         86.98         77.19        11.24 o                         
   4   6  11        116.68        137.88        14.07 o                         
   5   6  11        171.23        171.92        15.77 o                         
   6   6  11         20.15          5.87        13.94 o                         
   7   6  11        927.32        898.02        32.83 o                         
   8   6  11        145.71        171.59        21.07 o                         
   9   6  11         39.62         36.66        20.57 o                         
  10   6  11         11.03         48.62        23.32 o                         
  -5   7  11        556.38        535.79        45.14 o                         
  -4   7  11        703.17        682.96        46.19 o                         
  -3   7  11        132.75        123.74        25.08 o                         
  -2   7  11        918.51        854.81        71.50 o                         
  -1   7  11         14.09         29.23         9.68 o                         
   0   7  11        285.48        295.75        14.80 o                         
   1   7  11         14.12         19.35        10.06 o                         
   2   7  11        919.31        966.91        28.18 o                         
   3   7  11        133.04        136.10        22.92 o                         
   4   7  11        704.01        633.90        31.87 o                         
   5   7  11        556.45        548.76        24.02 o                         
   6   7  11        498.43        532.29        25.32 o                         
   7   7  11         19.72         -4.52        17.19 o                         
   8   7  11         61.02         67.89        19.83 o                         
   9   7  11        219.73        191.75        25.62 o                         
  10   7  11          3.07        -17.44        25.21 o                         
  -3   8  11        259.05        268.33        33.46 o                         
  -2   8  11        100.16        135.19        23.73 o                         
  -1   8  11        741.81        704.83        31.17 o                         
   0   8  11          5.16         -5.73        14.20 o                         
   1   8  11        741.36        701.85        30.82 o                         
   2   8  11        100.47        104.13        24.37 o                         
   3   8  11        259.54        298.96        30.63 o                         
   4   8  11        343.51        349.18        25.50 o                         
   5   8  11        194.72        198.69        28.25 o                         
   6   8  11          4.87         -5.05        20.80 o                         
   7   8  11          3.27        -22.41        22.41 o                         
   8   8  11          1.99         19.03        30.11 o                         
   9   8  11         93.51        115.72        28.84 o                         
  -2   9  11          9.27        -23.92        24.89 o                         
  -1   9  11         20.91         40.67        18.67 o                         
   0   9  11         36.51         40.05        22.43 o                         
   1   9  11         20.96         22.89        20.38 o                         
   2   9  11          9.23          6.72        16.59 o                         
   3   9  11         67.24        105.17        27.82 o                         
   4   9  11         44.08         29.67        19.00 o                         
   5   9  11        156.56        186.81        25.21 o                         
   6   9  11         70.52         56.09        23.06 o                         
   7   9  11         10.77         30.43        24.61 o                         
   8   9  11          8.31        -12.66        26.67 o                         
  -2  10  11         15.25         30.09        28.10 o                         
  -1  10  11        102.83        111.20        29.23 o                         
   0  10  11         70.34         69.22        28.14 o                         
   1  10  11        102.90        150.10        32.11 o                         
   2  10  11         15.24         30.14        24.57 o                         
   3  10  11         21.59         39.62        21.70 o                         
   4  10  11         41.78         42.88        21.85 o                         
   5  10  11          3.22        -22.13        22.13 o                         
   6  10  11          3.70         40.54        25.24 o                         
   7  10  11        120.70        177.31        30.04 o                         
  -2  11  11         23.07         42.93        31.56 o                         
   0  11  11          7.57         26.68        32.90 o                         
   1  11  11         83.68        170.95        34.27 o                         
   2  11  11         23.04         56.23        36.93 o                         
   3  11  11         58.15         79.43        24.52 o                         
   4  11  11          4.23        -23.91        35.11 o                         
   5  11  11         71.94         50.12        33.47 o                         
  -2  12  11        130.13        172.95        41.29 o                         
  -1  12  11         15.36         19.53        35.41 o                         
   0  12  11         86.16         23.48        35.74 o                         
   1  12  11         15.29         -7.77        25.68 o                         
   2  12  11        130.25        169.02        48.84 o                         
   3  12  11         20.26         16.69        56.72 o                         
   0   0  12       3018.98       3069.07       149.86 o                         
   1   0  12       4477.56       4620.42        89.58 o                         
   2   0  12         68.96         70.62         4.85 o                         
   3   0  12          2.72          0.96         5.48 o                         
   4   0  12         61.78         40.15         8.46 o                         
   5   0  12        703.27        686.89        19.29 o                         
   6   0  12        176.76        175.42        12.44 o                         
   7   0  12        334.70        331.00        16.43 o                         
   8   0  12         68.87         60.18        18.14 o                         
   9   0  12        152.43        200.39        25.27 o                         
  10   0  12        178.76        222.05        30.04 o                         
  11   0  12          8.89         48.40        28.01 o                         
  12   0  12         47.84         94.22        55.59 o                         
 -12   1  12         93.47         65.06        47.31 o                         
 -11   1  12         60.59         99.15        32.14 o                         
 -10   1  12         72.66         67.21        23.51 o                         
  -9   1  12         16.59         60.20        32.71 o                         
  -8   1  12        257.81        189.24        22.40 o                         
  -7   1  12         10.13         16.85        12.80 o                         
  -6   1  12        218.62        216.20        12.98 o                         
  -5   1  12         26.95         23.92         8.32 o                         
  -4   1  12        918.02        964.23        22.05 o                         
  -3   1  12         19.83         18.60         5.55 o                         
  -2   1  12        257.30        268.91         9.48 o                         
  -1   1  12       3137.15       3159.79       120.54 o                         
   0   1  12          9.10         11.48        13.21 o                         
   1   1  12       3136.07       3068.87        48.95 o                         
   2   1  12        258.36        271.14        10.88 o                         
   3   1  12         19.91          7.49         6.88 o                         
   4   1  12        918.41        959.78        22.20 o                         
   5   1  12         26.94         33.51         8.85 o                         
   6   1  12        218.90        189.58        12.79 o                         
   7   1  12         10.21          4.13        11.79 o                         
   8   1  12        257.40        247.05        24.02 o                         
   9   1  12         16.48         32.34        21.56 o                         
  10   1  12         72.59        105.49        35.69 o                         
  11   1  12         60.61         76.72        28.34 o                         
  12   1  12         93.35         68.22        49.83 o                         
 -12   2  12         13.62         -8.17        34.23 o                         
 -11   2  12         52.07        108.32        38.06 o                         
 -10   2  12         26.58         25.89        35.63 o                         
  -9   2  12        376.98        318.91        28.15 o                         
  -8   2  12        500.08        524.88        32.33 o                         
  -7   2  12        609.50        584.52        20.95 o                         
  -6   2  12         28.90         25.22        10.05 o                         
  -5   2  12          3.85         15.11        20.17 o                         
  -4   2  12        544.67        559.24        21.48 o                         
  -3   2  12        405.80        403.72        14.87 o                         
  -2   2  12       3785.66       3836.81        75.48 o                         
  -1   2  12        319.93        300.63         7.68 o                         
   0   2  12       3397.97       3656.40       125.28 o                         
   1   2  12        320.37        314.87         9.95 o                         
   2   2  12       3786.86       3858.60        66.41 o                         
   3   2  12        406.79        389.05        14.88 o                         
   4   2  12        544.56        544.14        19.37 o                         
   5   2  12          3.91         18.46        20.12 o                         
   6   2  12         28.90         51.86        13.27 o                         
   7   2  12        609.28        546.17        20.81 o                         
   8   2  12        501.28        493.21        24.83 o                         
   9   2  12        376.89        325.46        29.35 o                         
  10   2  12         26.52         54.90        26.72 o                         
  11   2  12         52.36         93.72        34.82 o                         
  12   2  12         13.67         33.05        31.84 o                         
 -11   3  12         10.43        103.61        47.76 o                         
 -10   3  12         34.63         17.72        37.32 o                         
  -9   3  12        209.54        215.42        26.03 o                         
  -8   3  12        112.38        130.10        22.37 o                         
  -7   3  12        281.13        317.16        31.53 o                         
  -6   3  12         45.78         35.18        21.54 o                         
  -5   3  12         28.65         30.45        10.57 o                         
  -4   3  12        287.94        293.29        16.36 o                         
  -3   3  12        124.99        145.48        11.79 o                         
  -2   3  12        451.02        479.54        12.48 o                         
  -1   3  12        428.79        403.48        16.31 o                         
   0   3  12        485.92        510.04        11.23 o                         
   1   3  12        428.74        403.27        11.50 o                         
   2   3  12        449.72        468.25        16.14 o                         
   3   3  12        125.11        143.74        11.70 o                         
   4   3  12        287.48        304.92        15.20 o                         
   5   3  12         28.47         22.25        10.99 o                         
   6   3  12         45.79         60.83        12.91 o                         
   7   3  12        280.64        299.81        20.15 o                         
   8   3  12        112.42        119.15        22.63 o                         
   9   3  12        209.68        228.90        22.01 o                         
  10   3  12         34.62         48.80        22.65 o                         
  11   3  12         10.37          6.77        22.86 o                         
 -11   4  12         13.36        -46.14        46.14 o                         
 -10   4  12         58.97         38.66        37.13 o                         
  -9   4  12          0.08         38.33        22.29 o                         
  -8   4  12         22.21         41.36        26.84 o                         
  -7   4  12         25.84         27.01        25.03 o                         
  -6   4  12        130.28        139.12        18.09 o                         
  -5   4  12         29.27         32.48        13.76 o                         
  -4   4  12          7.58         -0.98        11.06 o                         
  -3   4  12        828.03        858.91        28.73 o                         
  -2   4  12        171.15        193.04        18.33 o                         
  -1   4  12        212.08        223.95         8.67 o                         
   0   4  12        243.39        194.42         8.29 o                         
   1   4  12        212.12        211.96        13.37 o                         
   2   4  12        170.88        165.59        11.10 o                         
   3   4  12        828.16        856.00        25.20 o                         
   4   4  12          7.70         29.63        10.59 o                         
   5   4  12         29.46         27.31        11.67 o                         
   6   4  12        130.25        128.60        15.29 o                         
   7   4  12         25.64         43.06        15.11 o                         
   8   4  12         22.50         59.70        20.21 o                         
   9   4  12          0.08         25.37        18.73 o                         
  10   4  12         58.95         41.20        27.59 o                         
  11   4  12         13.40         13.98        23.98 o                         
 -11   5  12          9.52         -4.55        41.47 o                         
 -10   5  12         16.56         47.48        26.58 o                         
  -8   5  12         69.64         74.12        27.82 o                         
  -7   5  12        472.47        412.60        37.15 o                         
  -6   5  12        101.02        149.72        24.99 o                         
  -5   5  12        150.49        153.60        16.94 o                         
  -4   5  12        177.14        191.11        15.72 o                         
  -3   5  12        441.09        436.35        19.67 o                         
  -2   5  12        598.82        551.50        17.81 o                         
  -1   5  12        691.25        666.82        26.41 o                         
   0   5  12        873.34        848.97        23.21 o                         
   1   5  12        691.44        695.55        32.94 o                         
   2   5  12        598.00        612.19        20.01 o                         
   3   5  12        441.06        442.85        18.12 o                         
   4   5  12        177.48        181.94        14.42 o                         
   5   5  12        150.38        151.07        14.58 o                         
   6   5  12        101.18        119.12        15.60 o                         
   7   5  12        471.93        491.85        30.55 o                         
   8   5  12         69.43         51.34        28.26 o                         
   9   5  12         51.41         50.37        20.04 o                         
  10   5  12         16.56         -3.77        21.78 o                         
  11   5  12          9.49         11.00        38.89 o                         
  -4   6  12        490.03        505.88        37.71 o                         
  -3   6  12        259.04        234.72        22.90 o                         
  -2   6  12        332.11        361.19        28.13 o                         
  -1   6  12         95.11         76.46         8.78 o                         
   0   6  12        492.20        465.50        17.20 o                         
   1   6  12         95.02         95.82        10.53 o                         
   2   6  12        332.72        341.88        16.76 o                         
   3   6  12        259.13        227.66        18.03 o                         
   4   6  12        489.09        511.90        21.43 o                         
   5   6  12         68.92         80.59        14.30 o                         
   6   6  12        251.39        231.59        30.07 o                         
   7   6  12         19.90         27.48        16.48 o                         
   8   6  12         76.35         79.09        19.28 o                         
   9   6  12         12.10         36.08        20.59 o                         
  10   6  12         14.99         12.66        29.51 o                         
  -3   7  12         53.50        100.85        24.80 o                         
  -2   7  12        117.30        131.31        22.36 o                         
  -1   7  12        166.95        178.66        18.69 o                         
   0   7  12        619.51        681.18        22.42 o                         
   1   7  12        167.01        144.98        12.65 o                         
   2   7  12        117.40        126.62        15.55 o                         
   3   7  12         53.56         42.92        16.01 o                         
   4   7  12         15.61         17.38        12.82 o                         
   5   7  12         61.95         77.57        14.95 o                         
   6   7  12         65.44         56.57        16.12 o                         
   7   7  12         42.61         23.57        16.99 o                         
   8   7  12         86.91        106.85        21.06 o                         
   9   7  12         12.14         41.66        21.46 o                         
  10   7  12         37.24         17.22        24.06 o                         
  -2   8  12        597.80        591.10        30.71 o                         
  -1   8  12         60.86         31.28        20.62 o                         
   0   8  12        363.55        311.77        29.76 o                         
   1   8  12         60.97         32.87        23.71 o                         
   2   8  12        597.23        574.68        28.90 o                         
   3   8  12        235.68        236.90        22.14 o                         
   4   8  12         37.83         43.95        18.18 o                         
   5   8  12        191.21        173.81        22.76 o                         
   6   8  12          3.11         21.44        28.29 o                         
   7   8  12         14.15          6.43        28.19 o                         
   8   8  12         27.52          0.37        38.29 o                         
   9   8  12         68.81         29.29        27.48 o                         
  -2   9  12         27.32         -1.02        23.15 o                         
  -1   9  12        114.46         95.99        26.87 o                         
   0   9  12         15.79         39.80        25.19 o                         
   1   9  12        114.20        146.01        29.10 o                         
   2   9  12         27.15         56.07        18.77 o                         
   3   9  12         98.87        144.66        21.96 o                         
   4   9  12        148.30        120.23        22.08 o                         
   5   9  12         32.51         36.45        25.50 o                         
   6   9  12         37.50         69.43        27.96 o                         
   7   9  12         14.49         18.06        26.00 o                         
   8   9  12         26.28          8.47        27.27 o                         
  -2  10  12         30.49         31.79        28.86 o                         
  -1  10  12          1.94         63.51        28.17 o                         
   0  10  12         75.82        128.18        33.14 o                         
   1  10  12          1.93         -7.43        26.68 o                         
   2  10  12         30.37          9.78        21.29 o                         
   3  10  12         46.38         91.82        23.25 o                         
   4  10  12         35.38          3.02        22.79 o                         
   5  10  12         23.70         59.10        25.33 o                         
   6  10  12          0.50         30.51        25.26 o                         
   7  10  12         31.27         18.46        44.26 o                         
  -2  11  12        191.28        232.67        38.59 o                         
  -1  11  12         27.62         26.05        30.02 o                         
   0  11  12          4.28        -31.44        31.44 o                         
   1  11  12         27.72         35.91        54.97 o                         
   2  11  12        191.12        298.12        43.28 o                         
   3  11  12         95.84         94.65        31.22 o                         
   4  11  12         26.62         45.70        25.23 o                         
   5  11  12         61.43         32.14        41.47 o                         
  -2  12  12          8.18          8.64        33.69 o                         
  -1  12  12         14.59        -23.20        35.81 o                         
   0  12  12         13.48        -13.61        34.51 o                         
   1  12  12         14.61         41.66        38.14 o                         
   2  12  12          8.22         -5.90        40.25 o                         
   3  12  12         13.87          6.74        61.29 o                         
   1   0  13          4.20         -1.38         6.45 o                         
   2   0  13       1114.18       1185.66        36.63 o                         
   3   0  13       1706.54       1742.73        33.24 o                         
   4   0  13          0.84         -7.03         7.03 o                         
   5   0  13         50.58         41.45        10.59 o                         
   6   0  13        622.94        637.64        19.85 o                         
   7   0  13         51.57         34.71        13.75 o                         
   8   0  13         35.95         23.74        33.86 o                         
   9   0  13         29.80         73.18        18.04 o                         
  10   0  13        210.83        217.57        37.32 o                         
  11   0  13          9.29         65.21        26.40 o                         
  12   0  13        166.15        140.83        26.39 o                         
 -12   1  13         23.05         31.49        24.80 o                         
 -11   1  13         24.76         24.54        28.70 o                         
 -10   1  13         73.51         36.91        24.31 o                         
  -9   1  13        229.24        163.81        24.51 o                         
  -8   1  13        305.88        288.11        20.33 o                         
  -7   1  13         85.98         87.84        14.37 o                         
  -6   1  13        829.91        851.18        23.62 o                         
  -5   1  13        331.94        318.79        13.46 o                         
  -4   1  13         94.11         87.68         8.22 o                         
  -3   1  13        393.52        443.27        12.49 o                         
  -2   1  13        338.29        380.87        10.88 o                         
  -1   1  13       3494.78       3678.45        73.84 o                         
   0   1  13       3480.62       3635.56        89.62 o                         
   1   1  13       3493.99       3654.66        58.61 o                         
   2   1  13        338.34        368.46        12.98 o                         
   3   1  13        392.97        401.96        15.26 o                         
   4   1  13         94.11        101.37         8.65 o                         
   5   1  13        331.94        326.52        13.70 o                         
   6   1  13        829.51        874.60        24.15 o                         
   7   1  13         86.36         65.20        13.97 o                         
   8   1  13        305.69        281.37        30.72 o                         
   9   1  13        229.04        210.17        34.59 o                         
  10   1  13         73.59         86.76        31.96 o                         
  11   1  13         24.63         22.40        26.60 o                         
  12   1  13         23.07         18.32        24.98 o                         
 -11   2  13         89.10         92.59        34.52 o                         
  -9   2  13         57.05         29.52        17.32 o                         
  -8   2  13        175.04        183.98        18.03 o                         
  -7   2  13        176.62        194.76        17.94 o                         
  -6   2  13        139.53        166.72        21.32 o                         
  -5   2  13         25.76         38.45        12.51 o                         
  -4   2  13         67.09         76.33         9.32 o                         
  -3   2  13        959.72        937.49        23.76 o                         
  -2   2  13        452.02        459.94        11.88 o                         
  -1   2  13        951.75        877.46        27.45 o                         
   0   2  13       4791.45       4932.48       151.86 o                         
   1   2  13        952.07        954.75        20.08 o                         
   2   2  13        452.96        454.05        27.00 o                         
   3   2  13        960.03        917.71        26.72 o                         
   4   2  13         67.08         58.55        10.13 o                         
   5   2  13         25.79         35.54        10.89 o                         
   6   2  13        139.41        161.30        13.32 o                         
   7   2  13        176.69        167.35        17.33 o                         
   8   2  13        175.08        180.43        19.65 o                         
   9   2  13         57.28         24.58        18.48 o                         
  10   2  13        107.60        138.85        22.26 o                         
  11   2  13         88.98         47.56        33.47 o                         
 -11   3  13        117.56        126.03        29.67 o                         
 -10   3  13        116.91        157.65        27.18 o                         
  -9   3  13         25.09          3.36        27.62 o                         
  -8   3  13        296.11        252.26        19.93 o                         
  -7   3  13        102.44        131.67        15.71 o                         
  -6   3  13         31.07         47.94        15.79 o                         
  -5   3  13        407.32        388.94        18.88 o                         
  -4   3  13        799.22        859.64        24.36 o                         
  -3   3  13         59.01         59.27         7.91 o                         
  -2   3  13       1945.66       1946.10        44.97 o                         
  -1   3  13        804.64        769.55        15.40 o                         
   0   3  13        430.70        482.77        10.84 o                         
   1   3  13        803.86        775.16        25.42 o                         
   2   3  13       1946.04       1928.77        36.87 o                         
   3   3  13         58.69         59.78        14.54 o                         
   4   3  13        800.86        887.81        26.53 o                         
   5   3  13        407.83        366.31        18.39 o                         
   6   3  13         30.86         14.70        17.04 o                         
   7   3  13        102.24        134.17        17.15 o                         
   8   3  13        296.15        257.24        31.27 o                         
   9   3  13         25.14         20.58        18.02 o                         
  10   3  13        116.96        105.90        22.84 o                         
  11   3  13        117.72        137.49        25.26 o                         
 -11   4  13         77.35        133.42        47.53 o                         
 -10   4  13        146.92        134.47        41.70 o                         
  -9   4  13         12.27        -19.00        22.77 o                         
  -8   4  13        118.81        104.24        30.49 o                         
  -7   4  13        278.21        256.00        33.16 o                         
  -6   4  13         10.30        -11.45        21.97 o                         
  -5   4  13         46.90         47.38        13.93 o                         
  -4   4  13        144.64        145.55        14.58 o                         
  -3   4  13         19.50         20.62        10.22 o                         
  -2   4  13         54.82         73.60        20.13 o                         
  -1   4  13        273.40        265.05         9.65 o                         
   0   4  13       1587.58       1587.49        30.62 o                         
   1   4  13        273.02        272.96        14.75 o                         
   2   4  13         55.09         66.92        10.50 o                         
   3   4  13         19.61         19.32         9.49 o                         
   4   4  13        144.32        153.45        13.56 o                         
   5   4  13         46.65         39.73        13.55 o                         
   6   4  13         10.23         20.55        13.58 o                         
   7   4  13        278.10        292.84        32.12 o                         
   8   4  13        118.57        103.73        18.77 o                         
   9   4  13         12.34         -1.32        20.09 o                         
  10   4  13        147.27        191.26        28.87 o                         
  11   4  13         77.53         90.08        24.82 o                         
 -11   5  13         88.75        123.74        50.18 o                         
 -10   5  13          6.89         17.71        27.97 o                         
  -9   5  13         79.92         83.04        33.60 o                         
  -8   5  13        187.35        219.83        34.78 o                         
  -7   5  13         51.17         95.71        31.30 o                         
  -6   5  13        166.62        174.15        26.54 o                         
  -5   5  13        123.50        154.23        22.71 o                         
  -4   5  13        515.69        562.24        36.73 o                         
  -3   5  13        390.98        381.75        19.05 o                         
  -2   5  13         54.66         44.89         8.11 o                         
  -1   5  13        406.04        397.92        13.14 o                         
   0   5  13        475.82        492.01        15.85 o                         
   1   5  13        405.17        376.21        15.44 o                         
   2   5  13         54.74         69.31        10.39 o                         
   3   5  13        390.83        390.56        17.48 o                         
   4   5  13        515.40        500.13        20.93 o                         
   5   5  13        123.53        101.81        14.07 o                         
   6   5  13        166.27        145.43        16.85 o                         
   7   5  13         51.42         71.18        20.53 o                         
   8   5  13        187.66        173.88        20.76 o                         
   9   5  13         80.01         43.12        20.22 o                         
  10   5  13          6.91         -4.52        21.10 o                         
  11   5  13         88.83        -34.05        34.05 o                         
  -3   6  13          7.00         19.13        20.39 o                         
  -2   6  13        581.94        630.01        32.92 o                         
  -1   6  13        372.92        330.59        14.51 o                         
   0   6  13        456.82        489.87        18.56 o                         
   1   6  13        372.95        338.54        15.19 o                         
   2   6  13        581.78        603.08        21.73 o                         
   3   6  13          6.99         -0.08        11.33 o                         
   4   6  13        163.93        161.21        15.40 o                         
   5   6  13        138.71        142.45        16.17 o                         
   6   6  13         70.84         94.61        26.88 o                         
   7   6  13         65.85         42.47        16.50 o                         
   8   6  13          8.23         64.09        18.95 o                         
   9   6  13         20.62         37.60        20.47 o                         
  10   6  13        171.79        204.00        26.88 o                         
  -2   7  13          2.90        -10.19        16.26 o                         
  -1   7  13        776.62        749.41        24.03 o                         
   0   7  13        534.22        576.81        20.75 o                         
   1   7  13        776.21        744.00        24.27 o                         
   2   7  13          2.94          9.64        11.21 o                         
   3   7  13        265.91        259.90        19.23 o                         
   4   7  13        427.84        403.41        20.73 o                         
   5   7  13         13.07         -9.07        14.52 o                         
   6   7  13        144.11        131.19        18.01 o                         
   7   7  13        101.29        137.29        22.48 o                         
   8   7  13         50.70         67.31        20.17 o                         
   9   7  13        155.91        165.60        24.30 o                         
  -1   8  13        183.62        203.87        26.98 o                         
   0   8  13         13.25         28.12        20.53 o                         
   1   8  13        183.46        192.71        27.07 o                         
   2   8  13         37.18         69.18        21.61 o                         
   3   8  13         20.43        -17.67        17.67 o                         
   4   8  13          2.51         -2.91        17.65 o                         
   5   8  13         92.76         74.74        42.98 o                         
   6   8  13         96.26        100.80        19.18 o                         
   7   8  13         24.90         13.20        18.95 o                         
   8   8  13         20.14         -7.27        21.49 o                         
   9   8  13         63.62         78.82        68.08 o                         
  -2   9  13        194.40        166.58        30.67 o                         
   0   9  13        957.83       1111.63        59.95 o                         
   1   9  13          9.96        -10.43        24.71 o                         
   2   9  13        194.54        222.19        46.36 o                         
   3   9  13         70.66        112.48        22.38 o                         
   4   9  13        116.59        113.51        22.63 o                         
   5   9  13         11.36         -6.23        22.81 o                         
   6   9  13         23.74         33.48        23.17 o                         
   7   9  13         11.38         40.21        25.71 o                         
   8   9  13         55.09         57.76        28.44 o                         
  -2  10  13          3.47         -8.13        27.45 o                         
  -1  10  13         34.73         52.62        27.63 o                         
   0  10  13         70.83         80.83        28.21 o                         
   1  10  13         34.80         80.27        30.58 o                         
   2  10  13          3.46         12.09        20.51 o                         
   3  10  13          8.64         12.86        23.85 o                         
   4  10  13         40.26         54.59        27.68 o                         
   5  10  13         48.33         47.85        24.18 o                         
   6  10  13          7.70         -6.46        28.91 o                         
   7  10  13         40.81         65.20        28.15 o                         
  -2  11  13        174.47        154.23        35.95 o                         
  -1  11  13         19.60         29.58        31.32 o                         
   0  11  13         63.44         71.01        31.07 o                         
   1  11  13         19.63         -6.90        21.32 o                         
   2  11  13        174.23        227.07        27.90 o                         
   3  11  13         34.07         29.25        28.38 o                         
   4  11  13         44.82         24.09        24.56 o                         
   5  11  13         27.85         45.14        27.84 o                         
  -2  12  13         31.71         58.05        35.76 o                         
  -1  12  13         75.20         30.93        34.58 o                         
   0  12  13         12.18        -25.75        35.25 o                         
   1  12  13         75.20        129.86        29.15 o                         
   2  12  13         31.58         86.96        28.01 o                         
   0   0  14       1493.20       1594.20        42.79 o                         
   1   0  14       3510.76       3872.22        66.41 o                         
   2   0  14        363.16        366.15        12.61 o                         
   3   0  14          8.27         -5.48         5.48 o                         
   4   0  14          2.51          7.17         6.55 o                         
   5   0  14         19.25         40.47         8.34 o                         
   6   0  14        651.13        676.23        25.07 o                         
   7   0  14        121.01        110.15        15.26 o                         
   8   0  14        424.52        412.24        34.83 o                         
   9   0  14         77.30         63.16        18.24 o                         
  10   0  14          6.65          0.32        20.08 o                         
  11   0  14        226.63        203.40        25.69 o                         
 -11   1  14          3.03         -3.22        32.25 o                         
 -10   1  14        147.81        114.03        30.13 o                         
  -9   1  14         16.11          6.25        20.42 o                         
  -8   1  14        965.25        875.31        31.87 o                         
  -7   1  14        123.61        130.46        15.87 o                         
  -6   1  14        239.77        269.16        17.68 o                         
  -5   1  14         88.31         86.73         9.68 o                         
  -4   1  14        631.31        612.85        16.86 o                         
  -3   1  14        230.76        234.76         9.22 o                         
  -2   1  14       2947.61       3059.88        47.67 o                         
  -1   1  14       3624.64       3704.04       104.82 o                         
   0   1  14       4922.47       5369.28       105.68 o                         
   1   1  14       3625.55       3744.72        64.98 o                         
   2   1  14       2947.22       2979.34        62.29 o                         
   3   1  14        231.23        239.04         9.55 o                         
   4   1  14        630.95        609.90        17.21 o                         
   5   1  14         88.35        120.52        10.81 o                         
   6   1  14        240.68        247.32        17.46 o                         
   7   1  14        123.43        143.68        27.73 o                         
   8   1  14        963.87        903.03        33.09 o                         
   9   1  14         16.21          2.38        17.69 o                         
  10   1  14        148.39        130.78        32.83 o                         
  11   1  14          3.04         -5.71        22.39 o                         
 -11   2  14         39.08         39.68        26.81 o                         
 -10   2  14        136.27        134.82        26.88 o                         
  -9   2  14         12.33          0.58        17.43 o                         
  -8   2  14         46.05         61.55        16.42 o                         
  -7   2  14        110.49        113.09        14.80 o                         
  -6   2  14         86.42        100.78        16.06 o                         
  -5   2  14        106.78        112.53        10.46 o                         
  -4   2  14        428.23        424.48        16.51 o                         
  -3   2  14        307.67        326.94        12.48 o                         
  -2   2  14        241.07        242.53         8.32 o                         
  -1   2  14        261.41        245.28        15.62 o                         
   0   2  14         13.62         16.42        10.75 o                         
   1   2  14        261.52        248.07         9.21 o                         
   2   2  14        241.20        258.78        11.72 o                         
   3   2  14        307.60        301.32        13.30 o                         
   4   2  14        427.43        396.90        16.80 o                         
   5   2  14        107.07        125.25        13.16 o                         
   6   2  14         86.92        112.32        14.51 o                         
   7   2  14        110.66         98.79        16.63 o                         
   8   2  14         45.77         58.24        24.06 o                         
   9   2  14         12.33          0.00        21.43 o                         
  10   2  14        136.75        119.51        34.76 o                         
  11   2  14         39.03         25.40        33.29 o                         
 -11   3  14          4.09          4.68        23.78 o                         
 -10   3  14         34.81         37.84        24.86 o                         
  -9   3  14         34.27         40.76        22.04 o                         
  -8   3  14        323.50        336.78        26.32 o                         
  -7   3  14        167.90        162.38        16.91 o                         
  -6   3  14       1249.92       1257.72        43.54 o                         
  -5   3  14        161.53        153.21        15.83 o                         
  -4   3  14       1090.49       1046.89        27.85 o                         
  -3   3  14        362.85        378.71        13.94 o                         
  -2   3  14         45.68         42.03         7.56 o                         
  -1   3  14        198.04        195.92         5.98 o                         
   0   3  14          5.39          4.39         3.76 o                         
   1   3  14        197.39        192.08         7.51 o                         
   2   3  14         46.09         54.18         7.20 o                         
   3   3  14        362.80        380.99        15.82 o                         
   4   3  14       1091.73       1023.44        29.78 o                         
   5   3  14        161.48        133.19        14.99 o                         
   6   3  14       1249.50       1219.13        36.23 o                         
   7   3  14        168.10        190.59        18.70 o                         
   8   3  14        324.25        333.51        22.97 o                         
   9   3  14         34.20         27.02        19.03 o                         
  10   3  14         34.67         25.63        25.63 o                         
  11   3  14          4.09         -6.05        22.43 o                         
 -11   4  14         13.67         16.18        38.73 o                         
 -10   4  14         21.28         27.63        38.94 o                         
  -9   4  14        119.67         83.06        24.41 o                         
  -8   4  14         10.90         32.83        28.98 o                         
  -7   4  14         15.10         25.68        19.09 o                         
  -6   4  14         69.16         58.75        24.29 o                         
  -5   4  14         57.26         62.07        19.92 o                         
  -4   4  14       1052.92       1158.44        38.12 o                         
  -3   4  14         49.45         42.23        10.78 o                         
  -2   4  14        217.66        180.82        10.80 o                         
  -1   4  14         98.30         92.60         7.12 o                         
   0   4  14        219.10        260.07         9.73 o                         
   1   4  14         98.54         94.51        11.54 o                         
   2   4  14        217.54        206.49        13.86 o                         
   3   4  14         49.39         42.78        10.15 o                         
   4   4  14       1052.36       1139.07        32.62 o                         
   5   4  14         57.47         49.19        13.46 o                         
   6   4  14         68.79         91.51        18.60 o                         
   7   4  14         15.05         40.23        18.54 o                         
   8   4  14         10.91         18.09        34.52 o                         
   9   4  14        119.88        133.58        20.86 o                         
  10   4  14         21.07         54.47        27.76 o                         
  11   4  14         13.70         26.33        24.21 o                         
 -10   5  14         24.35         86.40        43.63 o                         
  -9   5  14          5.00         31.28        34.60 o                         
  -7   5  14        115.41         85.27        27.31 o                         
  -6   5  14        266.31        319.49        33.23 o                         
  -5   5  14        472.55        511.38        35.16 o                         
  -4   5  14        459.14        478.83        32.02 o                         
  -3   5  14         82.88         91.01        16.57 o                         
  -2   5  14        207.85        208.22        14.12 o                         
  -1   5  14        117.03        106.58         7.98 o                         
   0   5  14          8.73          0.71         6.77 o                         
   1   5  14        116.74        111.87        23.28 o                         
   2   5  14        207.53        198.47        13.58 o                         
   3   5  14         83.21         96.40        11.59 o                         
   4   5  14        459.31        428.16        24.14 o                         
   5   5  14        472.58        460.21        21.45 o                         
   6   5  14        266.90        263.77        25.04 o                         
   7   5  14        115.45        102.32        17.42 o                         
   8   5  14        146.87        134.75        35.26 o                         
   9   5  14          4.97          8.04        20.50 o                         
  10   5  14         24.36         18.66        22.78 o                         
 -10   6  14         48.73         59.44        42.77 o                         
  -2   6  14        741.77        742.76        73.74 o                         
  -1   6  14         17.80          8.60         8.44 o                         
   0   6  14        302.36        337.04        16.78 o                         
   1   6  14         17.84         10.93         9.24 o                         
   2   6  14        740.43        763.04        24.77 o                         
   3   6  14        508.43        475.42        20.15 o                         
   4   6  14        587.53        539.05        22.57 o                         
   5   6  14        638.11        627.31        26.66 o                         
   6   6  14         54.29         19.10        15.32 o                         
   7   6  14        188.29        158.97        19.65 o                         
   8   6  14          6.13          4.33        18.75 o                         
   9   6  14         14.99         18.76        20.48 o                         
  10   6  14         48.54         40.51        23.99 o                         
  -2   7  14        302.14        303.35        28.14 o                         
  -1   7  14         42.78         40.07        25.69 o                         
   0   7  14          3.94          5.26        16.63 o                         
   1   7  14         42.43         26.38        18.00 o                         
   2   7  14        301.74        283.46        16.63 o                         
   3   7  14        623.75        662.27        24.74 o                         
   4   7  14        218.80        237.79        22.43 o                         
   5   7  14         59.54         35.36        15.17 o                         
   6   7  14         72.41         80.66        23.21 o                         
   7   7  14         14.33         -5.82        24.84 o                         
   8   7  14         29.82         26.63        20.29 o                         
   9   7  14          3.40         -3.28        23.43 o                         
  -1   8  14         88.37         43.93        22.01 o                         
   0   8  14         10.38         33.00        20.48 o                         
   1   8  14         88.03         63.02        23.71 o                         
   2   8  14         22.68         36.66        16.42 o                         
   3   8  14        137.87        105.57        19.81 o                         
   4   8  14         15.51         25.57        17.25 o                         
   5   8  14         68.70         84.56        17.86 o                         
   6   8  14         45.85         63.65        18.40 o                         
   7   8  14         27.33         48.79        19.83 o                         
   8   8  14          2.74          7.51        21.10 o                         
   9   8  14          4.24         17.88        27.19 o                         
  -2   9  14        229.06        213.56        31.18 o                         
  -1   9  14          2.99         33.18        24.22 o                         
   0   9  14        342.68        341.66        36.06 o                         
   1   9  14          2.91         -1.23        25.52 o                         
   2   9  14        229.49        254.50        24.57 o                         
   3   9  14         54.68         79.64        20.20 o                         
   4   9  14         38.88         45.00        23.77 o                         
   5   9  14         14.57         -8.69        22.54 o                         
   6   9  14          5.81         33.03        32.36 o                         
   7   9  14         45.51         73.63        46.86 o                         
   8   9  14         25.91         11.46        27.38 o                         
  -2  10  14         15.67        -21.04        29.35 o                         
  -1  10  14         37.02         48.28        29.23 o                         
   0  10  14        119.43        153.49        33.23 o                         
   1  10  14         36.95         24.99        27.73 o                         
   2  10  14         15.73         58.30        22.16 o                         
   3  10  14          6.20          0.19        21.51 o                         
   4  10  14         35.69         48.07        23.54 o                         
   5  10  14          7.11          9.22        25.20 o                         
   6  10  14         37.12          7.46        24.93 o                         
  -2  11  14        202.91        261.88        40.94 o                         
  -1  11  14        104.49         56.66        33.48 o                         
   0  11  14          0.26        -11.75        31.77 o                         
   1  11  14        104.66         88.35        26.26 o                         
   2  11  14        203.01        240.51        36.04 o                         
   3  11  14          1.41        -10.78        33.19 o                         
   4  11  14         26.89         77.22        25.13 o                         
   5  11  14         30.25        -13.51        27.31 o                         
  -2  12  14          3.44        -12.93        36.06 o                         
  -1  12  14        137.40        194.40        41.63 o                         
   0  12  14          4.21        -36.25        36.25 o                         
   1  12  14        137.32        236.66        33.67 o                         
   2  12  14          3.44        -40.08        40.08 o                         
   1   0  15         18.82         87.54        17.59 o                         
   2   0  15        865.09        856.61        16.31 o                         
   3   0  15       3274.58       3579.05        76.85 o                         
   4   0  15        363.88        424.80        16.19 o                         
   5   0  15        324.59        287.83        15.70 o                         
   6   0  15        241.19        252.39        24.29 o                         
   7   0  15         79.69         79.19        15.78 o                         
   8   0  15        124.75        135.13        19.62 o                         
   9   0  15         37.51         57.83        18.41 o                         
  10   0  15          0.29        -10.86        19.97 o                         
  11   0  15         30.26         55.47        28.94 o                         
 -11   1  15         23.80         36.89        24.94 o                         
 -10   1  15         46.98         12.57        25.54 o                         
  -9   1  15        106.00        123.31        19.68 o                         
  -8   1  15          2.77          9.38        22.58 o                         
  -7   1  15       1951.79       1916.57        81.14 o                         
  -6   1  15         12.15         33.11        12.15 o                         
  -5   1  15        812.94        852.19        26.44 o                         
  -4   1  15        224.35        235.04        10.73 o                         
  -3   1  15        134.61        147.88         8.67 o                         
  -2   1  15         86.82         75.16         4.96 o                         
  -1   1  15          3.25         -0.56         4.32 o                         
   0   1  15       1312.02       1523.40        32.16 o                         
   1   1  15          3.30         17.72         5.76 o                         
   2   1  15         87.10         92.95        10.13 o                         
   3   1  15        134.62        161.36         8.38 o                         
   4   1  15        224.23        225.23        10.82 o                         
   5   1  15        812.32        847.65        26.73 o                         
   6   1  15         12.24         12.09        15.24 o                         
   7   1  15       1950.40       1926.73        50.64 o                         
   8   1  15          2.81         27.39        16.23 o                         
   9   1  15        106.50        141.91        20.28 o                         
  10   1  15         46.84         52.01        23.14 o                         
  11   1  15         23.86         25.58        27.10 o                         
 -11   2  15          9.24          6.07        29.93 o                         
 -10   2  15         52.72         75.36        37.90 o                         
  -9   2  15        181.79        220.96        21.76 o                         
  -8   2  15        114.89        106.79        17.28 o                         
  -7   2  15        123.84        128.86        16.21 o                         
  -6   2  15        138.74        148.08        14.74 o                         
  -5   2  15        533.21        506.56        19.94 o                         
  -4   2  15         59.05         28.63         9.33 o                         
  -3   2  15        534.23        596.64        20.95 o                         
  -2   2  15        336.83        292.96        10.68 o                         
  -1   2  15       1349.77       1346.88        31.39 o                         
   0   2  15        638.74        621.43        13.98 o                         
   1   2  15       1350.68       1339.51        29.06 o                         
   2   2  15        337.10        330.27        12.97 o                         
   3   2  15        532.25        557.21        20.95 o                         
   4   2  15         59.16         66.82        10.21 o                         
   5   2  15        534.01        530.18        23.43 o                         
   6   2  15        138.60        151.04        18.98 o                         
   7   2  15        123.84        127.85        16.83 o                         
   8   2  15        115.25         90.48        18.20 o                         
   9   2  15        182.00        195.80        21.35 o                         
  10   2  15         52.71         28.50        29.02 o                         
  11   2  15          9.32         -6.51        23.66 o                         
 -11   3  15         75.56          4.59        24.25 o                         
 -10   3  15          4.45         -2.09        21.30 o                         
  -9   3  15         56.90         50.57        19.29 o                         
  -8   3  15         46.20         27.05        32.25 o                         
  -7   3  15        564.51        641.55        26.23 o                         
  -6   3  15        444.54        451.86        33.73 o                         
  -5   3  15        243.98        223.34        18.19 o                         
  -4   3  15       1462.33       1485.05        45.12 o                         
  -3   3  15       1133.74       1149.45        37.13 o                         
  -2   3  15         87.88         76.50        11.88 o                         
  -1   3  15        147.64        136.94         5.28 o                         
   0   3  15         35.50         29.50         4.29 o                         
   1   3  15        147.36        139.29         7.89 o                         
   2   3  15         87.65         71.08         9.38 o                         
   3   3  15       1134.03       1115.97        30.47 o                         
   4   3  15       1461.33       1466.00        38.14 o                         
   5   3  15        244.66        230.72        15.99 o                         
   6   3  15        444.82        411.41        21.49 o                         
   7   3  15        564.17        615.40        26.75 o                         
   8   3  15         46.25         59.90        18.40 o                         
   9   3  15         57.11        106.34        25.20 o                         
  10   3  15          4.38         11.13        20.71 o                         
  11   3  15         75.53         87.46        43.26 o                         
 -11   4  15         23.01         47.67        31.30 o                         
 -10   4  15         27.68          5.74        50.66 o                         
  -9   4  15        204.46        208.24        40.89 o                         
  -8   4  15        160.23        190.28        24.41 o                         
  -7   4  15         60.42         74.82        35.60 o                         
  -6   4  15        615.15        591.98        29.07 o                         
  -5   4  15        217.67        227.69        18.85 o                         
  -4   4  15        133.56        139.78        16.71 o                         
  -3   4  15        716.85        631.41        37.52 o                         
  -2   4  15         23.42         15.09        12.31 o                         
  -1   4  15        704.41        712.76        17.42 o                         
   0   4  15        857.99        838.02        19.26 o                         
   1   4  15        705.36        693.41        21.32 o                         
   2   4  15         23.45         45.20         9.53 o                         
   3   4  15        717.89        720.08        34.69 o                         
   4   4  15        133.60        154.34        14.10 o                         
   5   4  15        217.38        212.65        26.87 o                         
   6   4  15        614.93        571.38        25.34 o                         
   7   4  15         60.45         90.44        22.26 o                         
   8   4  15        160.52        167.65        41.61 o                         
   9   4  15        204.69        192.51        23.78 o                         
  10   4  15         27.78         23.43        26.56 o                         
  11   4  15         23.07         40.10        29.47 o                         
 -10   5  15         25.42         55.08        42.52 o                         
  -9   5  15         51.30         48.77        33.07 o                         
  -8   5  15         37.94         21.18        39.13 o                         
  -7   5  15         67.97         59.21        26.49 o                         
  -6   5  15        144.10        138.74        27.28 o                         
  -5   5  15         91.36         68.96        23.03 o                         
  -4   5  15        467.28        501.77        33.46 o                         
  -3   5  15        147.96        173.73        20.09 o                         
  -2   5  15        134.74         97.80        15.67 o                         
  -1   5  15        320.06        322.11        14.36 o                         
   0   5  15          0.01         -4.19         7.25 o                         
   1   5  15        319.82        309.97        14.87 o                         
   2   5  15        134.93        117.06        11.54 o                         
   3   5  15        148.32        166.36        17.36 o                         
   4   5  15        466.03        481.48        21.30 o                         
   5   5  15         91.07        113.08        14.53 o                         
   6   5  15        144.57        150.88        20.59 o                         
   7   5  15         67.89        111.76        18.42 o                         
   8   5  15         37.99         -7.10        22.33 o                         
   9   5  15         51.26         54.79        20.96 o                         
  10   5  15         25.26        -20.04        23.42 o                         
 -10   6  15         39.74         59.21        39.87 o                         
  -2   6  15         37.39         51.73        17.32 o                         
  -1   6  15        112.41        120.14        13.47 o                         
   0   6  15        856.38        912.92        32.54 o                         
   1   6  15        112.48        109.05        32.03 o                         
   2   6  15         37.42         70.92        12.23 o                         
   3   6  15         41.13         44.11        12.66 o                         
   4   6  15         81.75         65.39        14.60 o                         
   5   6  15        288.17        293.49        19.66 o                         
   6   6  15         72.46         71.86        16.73 o                         
   7   6  15         84.70         82.95        18.32 o                         
   8   6  15         28.57         34.83        19.51 o                         
   9   6  15         66.25         40.87        27.03 o                         
  10   6  15         39.93         20.34        30.43 o                         
  -2   7  15        325.03        326.06        29.16 o                         
  -1   7  15         60.17         71.96        13.77 o                         
   0   7  15        533.09        591.19        25.64 o                         
   1   7  15         59.90         39.33        13.87 o                         
   2   7  15        325.27        289.99        27.22 o                         
   3   7  15        326.34        249.88        25.38 o                         
   4   7  15          5.40         21.24        14.11 o                         
   5   7  15         11.40          3.32        16.20 o                         
   6   7  15         10.10         -0.14        16.53 o                         
   7   7  15         24.61        -12.24        21.66 o                         
   8   7  15         88.75        139.45        25.32 o                         
   9   7  15         37.63         86.95        24.18 o                         
  -2   8  15         19.85          0.58        22.59 o                         
  -1   8  15        112.97         85.27        22.80 o                         
   0   8  15         91.40         62.79        23.92 o                         
   1   8  15        113.22        133.42        27.45 o                         
   2   8  15         19.75         17.38        16.79 o                         
   3   8  15        194.73        187.19        18.68 o                         
   4   8  15         29.32         23.66        15.65 o                         
   5   8  15         91.73        108.46        18.54 o                         
   6   8  15         49.10         61.00        22.82 o                         
   7   8  15         25.42         19.69        19.97 o                         
   8   8  15         17.87         16.48        24.29 o                         
  -2   9  15         78.95         51.08        27.01 o                         
  -1   9  15        414.48        449.94        38.78 o                         
   0   9  15         32.55         47.02        26.12 o                         
   1   9  15        415.28        495.64        40.71 o                         
   2   9  15         78.74         76.51        26.91 o                         
   3   9  15         59.22         33.26        21.06 o                         
   4   9  15         30.74         27.98        20.84 o                         
   5   9  15         13.59         12.44        23.89 o                         
   6   9  15         34.18         -3.46        23.27 o                         
   7   9  15         21.50         23.02        25.84 o                         
  -2  10  15         67.94         68.45        30.26 o                         
  -1  10  15         59.05         55.52        28.38 o                         
   0  10  15         12.61         22.04        29.03 o                         
   1  10  15         59.22         87.86        23.40 o                         
   2  10  15         67.87         45.37        30.37 o                         
   3  10  15        125.29        159.90        34.31 o                         
   4  10  15         31.46         -4.21        23.07 o                         
   5  10  15         13.00         33.41        24.86 o                         
   6  10  15         85.42        130.61        41.80 o                         
  -2  11  15          4.67        -12.28        32.16 o                         
  -1  11  15         12.15         13.26        32.86 o                         
   0  11  15          8.34        -28.12        31.18 o                         
   1  11  15         12.09         37.00        22.91 o                         
   2  11  15          4.66         26.84        23.45 o                         
   3  11  15          1.49         -6.77        25.30 o                         
   4  11  15          9.47          6.31        24.99 o                         
   0  12  15         18.28        -25.59        36.08 o                         
   0   0  16       2274.88       2325.80        94.54 o                         
   1   0  16         13.73         25.45         7.51 o                         
   2   0  16        650.79        702.05        19.35 o                         
   3   0  16        128.19        144.27        13.16 o                         
   4   0  16         48.46         51.75        11.57 o                         
   5   0  16        159.71        150.41        13.16 o                         
   6   0  16         31.53         13.48        13.03 o                         
   7   0  16        248.11        241.96        29.74 o                         
   8   0  16        104.56         83.39        17.34 o                         
   9   0  16        526.72        489.13        28.00 o                         
  10   0  16         76.33         48.40        21.46 o                         
  11   0  16         38.01         79.77        43.59 o                         
 -11   1  16         64.37         73.58        30.82 o                         
 -10   1  16         79.98         79.30        27.88 o                         
  -9   1  16         60.77        124.17        51.50 o                         
  -8   1  16         66.54         58.37        17.34 o                         
  -7   1  16        187.42        223.34        22.79 o                         
  -6   1  16        387.40        332.94        31.90 o                         
  -5   1  16         84.27         71.47        16.05 o                         
  -4   1  16         83.48        109.64        19.79 o                         
  -3   1  16       1050.40       1068.34        28.26 o                         
  -2   1  16        169.17        180.23         8.45 o                         
  -1   1  16        656.55        654.32        13.74 o                         
   0   1  16       1974.68       2048.62        40.15 o                         
   1   1  16        656.80        658.24        18.22 o                         
   2   1  16        168.65        166.02        12.58 o                         
   3   1  16       1050.86       1041.00        23.22 o                         
   4   1  16         83.85         76.36        11.21 o                         
   5   1  16         84.30         87.25        12.91 o                         
   6   1  16        387.16        343.47        22.91 o                         
   7   1  16        187.15        228.76        24.07 o                         
   8   1  16         66.79         82.35        16.63 o                         
   9   1  16         60.81        144.01        25.95 o                         
  10   1  16         80.00         62.29        27.46 o                         
  11   1  16         64.46        131.31        66.97 o                         
 -11   2  16         35.94         35.55        37.51 o                         
 -10   2  16         17.49         35.51        24.69 o                         
  -9   2  16         24.82         26.37        19.30 o                         
  -8   2  16         25.55         10.27        16.00 o                         
  -7   2  16        455.02        485.27        22.87 o                         
  -6   2  16        501.44        476.41        21.33 o                         
  -5   2  16         58.65         82.07        18.14 o                         
  -4   2  16        154.58        164.16        12.44 o                         
  -3   2  16         37.42         42.25        22.73 o                         
  -2   2  16        866.76        885.84        17.95 o                         
  -1   2  16        609.85        610.31        18.25 o                         
   0   2  16        384.03        364.50         9.73 o                         
   1   2  16        610.15        627.96        13.24 o                         
   2   2  16        866.80        921.32        24.43 o                         
   3   2  16         37.36         28.97         8.52 o                         
   4   2  16        154.63        171.57        13.38 o                         
   5   2  16         58.36         55.79        30.75 o                         
   6   2  16        501.30        517.60        22.95 o                         
   7   2  16        454.61        453.73        24.18 o                         
   8   2  16         25.37         32.54        17.81 o                         
   9   2  16         25.10         56.27        27.92 o                         
  10   2  16         17.67         17.74        21.80 o                         
  11   2  16         35.82         57.84        46.36 o                         
 -11   3  16         19.60          7.32        29.54 o                         
 -10   3  16         61.82         34.88        21.51 o                         
  -9   3  16        139.63        175.54        21.37 o                         
  -8   3  16        259.18        259.45        21.12 o                         
  -7   3  16        142.20        157.26        20.17 o                         
  -6   3  16        240.84        267.68        22.53 o                         
  -5   3  16        302.91        343.51        21.63 o                         
  -4   3  16        262.66        302.08        26.49 o                         
  -3   3  16        849.06        929.67        35.21 o                         
  -2   3  16        334.87        329.01        15.23 o                         
  -1   3  16        129.97        127.43         5.30 o                         
   0   3  16         49.89         53.17         8.59 o                         
   1   3  16        129.54        126.92         8.18 o                         
   2   3  16        335.36        317.63        14.34 o                         
   3   3  16        849.91        868.71        25.93 o                         
   4   3  16        262.92        247.41        21.65 o                         
   5   3  16        302.55        330.63        18.61 o                         
   6   3  16        241.45        219.08        18.15 o                         
   7   3  16        142.44        115.68        17.01 o                         
   8   3  16        258.47        261.15        26.44 o                         
   9   3  16        139.71        137.70        23.22 o                         
  10   3  16         61.94         64.23        37.23 o                         
  11   3  16         19.55         57.82        24.94 o                         
 -10   4  16         56.72         56.84        26.85 o                         
  -9   4  16         68.74        -15.21        36.39 o                         
  -8   4  16         40.48         74.12        18.43 o                         
  -7   4  16          3.49         14.32        18.55 o                         
  -6   4  16        116.05        108.57        18.37 o                         
  -5   4  16        779.41        739.03        43.07 o                         
  -4   4  16         68.24         53.27        19.13 o                         
  -3   4  16        649.21        607.14        36.80 o                         
  -2   4  16        321.36        285.01        19.99 o                         
  -1   4  16         16.94         13.07         8.59 o                         
   0   4  16         42.32         37.84         9.04 o                         
   1   4  16         16.95         26.01        10.36 o                         
   2   4  16        321.99        298.49        14.74 o                         
   3   4  16        648.08        620.22        21.95 o                         
   4   4  16         67.98         51.26        12.30 o                         
   5   4  16        778.36        744.24        27.38 o                         
   6   4  16        115.85        124.98        16.57 o                         
   7   4  16          3.59         -7.28        15.79 o                         
   8   4  16         40.66         60.16        20.41 o                         
   9   4  16         68.68         59.77        20.94 o                         
  10   4  16         56.86         24.41        21.71 o                         
 -10   5  16         54.68         37.15        41.98 o                         
  -9   5  16         76.04        130.96        39.75 o                         
  -8   5  16         84.97         72.56        33.74 o                         
  -7   5  16         23.16          5.02        25.40 o                         
  -6   5  16        192.08        173.73        29.33 o                         
  -5   5  16        215.50        170.95        25.89 o                         
  -4   5  16        609.51        629.88        39.01 o                         
  -3   5  16         74.01         69.22        18.00 o                         
  -2   5  16        131.76        136.65        13.79 o                         
  -1   5  16       1083.73       1116.33        28.90 o                         
   0   5  16          5.66          5.94         7.72 o                         
   1   5  16       1083.76       1085.05        29.68 o                         
   2   5  16        131.43        164.24        13.14 o                         
   3   5  16         74.19         62.94        14.62 o                         
   4   5  16        609.36        565.67        23.25 o                         
   5   5  16        216.05        190.45        21.89 o                         
   6   5  16        191.59        191.47        21.89 o                         
   7   5  16         23.14         32.65        17.10 o                         
   8   5  16         84.81         80.00        25.07 o                         
   9   5  16         75.97         73.76        26.22 o                         
  10   5  16         54.70         31.99        22.53 o                         
 -10   6  16         52.54         60.16        40.43 o                         
  -2   6  16         64.90         72.31        17.62 o                         
  -1   6  16        964.15        873.19        31.83 o                         
   0   6  16         52.84         30.40        12.15 o                         
   1   6  16        964.22        933.09        27.72 o                         
   2   6  16         65.23         48.25        12.10 o                         
   3   6  16        539.76        521.88        22.99 o                         
   4   6  16         94.48         86.54        15.10 o                         
   5   6  16        201.98        218.87        19.93 o                         
   6   6  16        198.78        172.21        19.14 o                         
   7   6  16         57.85         47.60        17.28 o                         
   8   6  16         39.16         16.32        30.67 o                         
   9   6  16        204.12        186.33        25.15 o                         
  10   6  16         52.53         51.24        46.72 o                         
  -2   7  16        730.90        708.69        43.00 o                         
  -1   7  16        338.25        337.36        20.78 o                         
   0   7  16        363.66        276.90        18.97 o                         
   1   7  16        337.73        332.24        26.87 o                         
   2   7  16        730.85        728.28        34.57 o                         
   3   7  16        287.42        293.32        21.57 o                         
   4   7  16         59.68         46.89        15.13 o                         
   5   7  16         32.25         33.80        15.54 o                         
   6   7  16         57.54         66.31        18.28 o                         
   7   7  16         24.81         13.10        19.23 o                         
   8   7  16         20.60         38.72        21.84 o                         
   9   7  16         52.99         76.32        30.65 o                         
  -2   8  16         19.87        -23.80        23.80 o                         
  -1   8  16         60.36         76.51        25.05 o                         
   1   8  16         60.38         75.19        25.10 o                         
   2   8  16         19.72        -18.46        22.27 o                         
   3   8  16         26.96         48.48        15.23 o                         
   4   8  16          2.16         -0.44        15.73 o                         
   5   8  16          9.01        -21.20        21.20 o                         
   6   8  16          9.62         16.74        22.38 o                         
   7   8  16          8.33          0.38        26.05 o                         
   8   8  16         43.70         69.04        24.25 o                         
  -2   9  16         49.60         71.52        26.54 o                         
  -1   9  16        125.27        155.76        30.05 o                         
   0   9  16          0.52         47.23        26.19 o                         
   1   9  16        125.41        121.23        31.35 o                         
   2   9  16         49.46         74.54        21.39 o                         
   3   9  16         28.50         33.06        21.62 o                         
   4   9  16         27.38         51.57        23.05 o                         
   5   9  16          6.69         35.94        23.28 o                         
   6   9  16         13.59         -7.38        23.77 o                         
   7   9  16         67.13         82.15        27.25 o                         
  -2  10  16         30.66         45.98        31.00 o                         
  -1  10  16         11.01          6.41        30.14 o                         
   0  10  16          3.84          3.39        27.54 o                         
   1  10  16         11.01          7.24        36.53 o                         
   2  10  16         30.70         13.25        39.73 o                         
   3  10  16         15.34         -9.62        22.07 o                         
   4  10  16         47.31         22.41        25.04 o                         
   5  10  16          0.81         16.61        25.61 o                         
   6  10  16         20.87          6.08        55.22 o                         
  -2  11  16         18.00         16.44        37.06 o                         
  -1  11  16          9.61         33.00        31.86 o                         
   0  11  16         94.75         68.45        33.04 o                         
   1  11  16          9.60         49.90        25.73 o                         
   2  11  16         17.94         49.34        38.55 o                         
   3  11  16         57.21         91.90        44.59 o                         
   4  11  16         14.17        -17.40        25.60 o                         
   1   0  17        187.22        188.51         8.79 o                         
   2   0  17        456.33        519.10        14.46 o                         
   3   0  17        293.04        317.85        14.02 o                         
   4   0  17         75.90         69.10        10.84 o                         
   5   0  17         22.20         12.26        12.28 o                         
   6   0  17         97.41        111.53        14.55 o                         
   7   0  17        863.56        860.63        38.42 o                         
   8   0  17         61.39         76.97        18.26 o                         
   9   0  17        381.32        407.34        26.54 o                         
  10   0  17         29.86         46.69        27.39 o                         
  11   0  17          8.39         48.63        25.10 o                         
 -11   1  17          9.86         32.09        29.41 o                         
 -10   1  17         81.42         88.68        22.19 o                         
  -9   1  17        160.79        150.19        20.92 o                         
  -8   1  17         23.96         57.57        16.97 o                         
  -7   1  17        119.41         99.22        20.00 o                         
  -6   1  17        175.44        176.17        16.11 o                         
  -5   1  17         68.65        100.42        12.68 o                         
  -4   1  17         49.65         32.22         9.74 o                         
  -3   1  17       1649.38       1787.46        40.14 o                         
  -2   1  17         53.70         70.12         9.22 o                         
  -1   1  17       2553.48       2473.61       231.83 o                         
   0   1  17        120.41        131.78         7.92 o                         
   1   1  17       2553.87       2583.72        80.15 o                         
   2   1  17         53.68         52.96         6.09 o                         
   3   1  17       1649.41       1694.33        40.54 o                         
   4   1  17         49.78         39.87        15.95 o                         
   5   1  17         69.04         78.54        12.34 o                         
   6   1  17        175.34        166.14        18.45 o                         
   7   1  17        118.79        105.62        26.08 o                         
   8   1  17         24.02         51.73        28.28 o                         
   9   1  17        160.67        202.16        23.39 o                         
  10   1  17         81.45         63.82        22.35 o                         
  11   1  17          9.93         26.75        39.69 o                         
 -11   2  17         98.11         82.56        39.76 o                         
 -10   2  17        147.36        183.12        28.08 o                         
  -9   2  17        268.64        235.94        23.42 o                         
  -8   2  17        334.70        305.49        21.74 o                         
  -7   2  17        262.44        298.36        22.71 o                         
  -6   2  17         29.86         33.15        13.04 o                         
  -5   2  17         58.74         65.60        12.36 o                         
  -4   2  17        370.25        369.52        16.32 o                         
  -3   2  17        478.71        471.96        21.63 o                         
  -2   2  17        493.59        543.08        19.52 o                         
  -1   2  17         17.48         40.98         9.67 o                         
   0   2  17       1483.00       1443.74        29.13 o                         
   1   2  17         17.61         50.41         9.23 o                         
   2   2  17        493.70        531.95        13.83 o                         
   3   2  17        479.85        484.07        17.72 o                         
   4   2  17        370.73        388.61        17.24 o                         
   5   2  17         58.80         63.12        15.14 o                         
   6   2  17         30.08         46.98        19.02 o                         
   7   2  17        262.48        256.22        20.15 o                         
   8   2  17        334.43        289.04        22.64 o                         
   9   2  17        268.63        284.10        25.37 o                         
  10   2  17        147.39        160.56        25.58 o                         
  11   2  17         98.08         70.80        46.44 o                         
 -11   3  17          1.90        -19.20        24.74 o                         
 -10   3  17         24.30         55.29        22.23 o                         
  -9   3  17        105.70        102.38        24.42 o                         
  -8   3  17         58.63         87.20        18.71 o                         
  -7   3  17        208.37        234.82        18.79 o                         
  -6   3  17        104.84        148.36        17.28 o                         
  -5   3  17        572.55        602.59        39.73 o                         
  -4   3  17        610.82        623.05        26.08 o                         
  -3   3  17         34.21         52.39        13.47 o                         
  -2   3  17          5.65          4.03         7.56 o                         
  -1   3  17         37.74         39.79         6.64 o                         
   0   3  17        181.62        187.62        10.30 o                         
   1   3  17         37.91         29.56         6.64 o                         
   2   3  17          5.69          6.08         7.92 o                         
   3   3  17         34.24         44.32        14.55 o                         
   4   3  17        611.43        604.66        22.17 o                         
   5   3  17        571.54        619.34        24.58 o                         
   6   3  17        104.60        121.13        15.77 o                         
   7   3  17        208.18        198.05        19.11 o                         
   8   3  17         58.52         49.93        17.69 o                         
   9   3  17        105.58        107.77        39.44 o                         
  10   3  17         24.44         38.56        22.93 o                         
  11   3  17          1.89          3.37        24.67 o                         
 -10   4  17         80.26         92.71        41.89 o                         
  -9   4  17          2.38         12.30        46.87 o                         
  -8   4  17        213.67        215.37        25.61 o                         
  -7   4  17         16.44         14.39        18.60 o                         
  -6   4  17         51.30         61.00        17.74 o                         
  -5   4  17        919.47        897.67        41.15 o                         
  -4   4  17       1402.04       1413.77        44.47 o                         
  -3   4  17        551.18        554.99        35.18 o                         
  -2   4  17       1575.10       1501.19        46.75 o                         
  -1   4  17        513.65        504.24        22.42 o                         
   0   4  17        145.66        143.47         9.95 o                         
   1   4  17        514.08        492.93        17.82 o                         
   2   4  17       1575.00       1553.69        38.18 o                         
   3   4  17        551.55        532.60        20.66 o                         
   4   4  17       1402.56       1405.52        38.21 o                         
   5   4  17        919.35        880.52        30.53 o                         
   6   4  17         51.26         47.04        15.60 o                         
   7   4  17         16.51         18.32        21.65 o                         
   8   4  17        213.76        203.71        21.98 o                         
   9   4  17          2.36        -16.16        24.14 o                         
  10   4  17         80.13         67.20        23.11 o                         
 -10   5  17         12.84         24.99        54.68 o                         
  -9   5  17         11.54         31.79        35.39 o                         
  -7   5  17        214.93        205.62        34.09 o                         
  -6   5  17         44.73         20.90        24.94 o                         
  -5   5  17        424.47        378.07        33.18 o                         
  -4   5  17         56.62         24.52        20.67 o                         
  -3   5  17        433.45        394.24        30.26 o                         
  -2   5  17         37.25         22.71        20.63 o                         
  -1   5  17        661.67        604.16        20.75 o                         
   0   5  17        209.72        185.50        13.29 o                         
   1   5  17        662.68        609.30        20.96 o                         
   2   5  17         37.08          6.30        12.45 o                         
   3   5  17        432.87        393.05        19.27 o                         
   4   5  17         56.84         51.83        12.97 o                         
   5   5  17        423.56        405.89        34.33 o                         
   6   5  17         44.69         41.89        16.44 o                         
   7   5  17        215.19        213.45        21.28 o                         
   8   5  17         40.61         37.63        19.15 o                         
   9   5  17         11.52         19.64        25.91 o                         
  10   5  17         12.87         31.34        23.97 o                         
  -1   6  17         66.65         73.67        21.41 o                         
   0   6  17          0.37        -12.04        12.04 o                         
   1   6  17         66.98         78.33        11.89 o                         
   2   6  17        189.86        203.08        15.49 o                         
   3   6  17        167.72        155.22        15.73 o                         
   4   6  17          7.82         50.85        18.45 o                         
   5   6  17         60.70         42.63        15.09 o                         
   6   6  17        150.00        175.22        24.71 o                         
   7   6  17         48.11         48.58        22.33 o                         
   8   6  17          5.18         -3.90        21.43 o                         
   9   6  17         20.92         -0.67        22.68 o                         
  -2   7  17        111.59         95.71        22.36 o                         
  -1   7  17        321.43        316.68        21.27 o                         
   0   7  17         95.79         70.04        14.69 o                         
   1   7  17        321.33        361.07        18.89 o                         
   2   7  17        111.58        121.91        14.24 o                         
   3   7  17        102.78         66.11        14.44 o                         
   4   7  17         22.75         21.79        15.35 o                         
   5   7  17         75.77         77.54        21.25 o                         
   6   7  17         24.89         15.14        17.54 o                         
   7   7  17         81.56         92.65        21.47 o                         
   8   7  17        231.46        293.68        27.52 o                         
   9   7  17        100.29        140.65        25.64 o                         
  -1   8  17         61.92         94.51        24.59 o                         
   0   8  17        201.89        215.79        27.75 o                         
   1   8  17         62.26         77.19        26.05 o                         
   2   8  17         67.25         76.00        15.47 o                         
   3   8  17         48.81         29.83        15.90 o                         
   4   8  17         40.32         30.65        22.35 o                         
   5   8  17         32.41         14.17        17.46 o                         
   6   8  17         28.22         46.65        19.53 o                         
   7   8  17          8.58         13.12        20.48 o                         
   8   8  17          9.51         22.88        24.12 o                         
  -2   9  17          0.84        -18.60        24.45 o                         
  -1   9  17         47.66         70.75        26.66 o                         
   0   9  17         22.26        -18.20        25.50 o                         
   1   9  17         47.34         62.77        21.37 o                         
   2   9  17          0.83        -20.49        20.49 o                         
   3   9  17          4.52         -7.77        20.79 o                         
   4   9  17         61.59         93.07        23.78 o                         
   5   9  17          7.68         23.38        40.59 o                         
   6   9  17         42.23         47.50        31.21 o                         
   7   9  17         20.51         16.51        29.94 o                         
  -2  10  17         96.80        100.22        32.65 o                         
  -1  10  17        315.82        253.57        37.85 o                         
   0  10  17         52.06         42.33        30.14 o                         
   1  10  17        315.32        400.63        30.63 o                         
   2  10  17         96.77        118.79        25.01 o                         
   3  10  17         45.27         49.84        25.18 o                         
   4  10  17         20.51         23.67        24.82 o                         
   5  10  17          9.97         33.64        24.68 o                         
  -1  11  17          7.81         35.69        33.67 o                         
   0  11  17         12.69         36.78        36.22 o                         
   1  11  17          7.77         46.18        25.64 o                         
   2  11  17         12.18         15.39        34.27 o                         
   3  11  17         37.14         95.90        27.92 o                         
   0   0  18        518.22        481.86        20.09 o                         
   1   0  18        813.49        818.46        19.58 o                         
   2   0  18        216.21        216.04         9.44 o                         
   3   0  18         11.00         13.35         8.04 o                         
   4   0  18        147.62        162.07        12.79 o                         
   5   0  18        542.83        514.82        21.19 o                         
   6   0  18         58.09         57.20        14.27 o                         
   7   0  18       1634.70       1656.59        46.48 o                         
   8   0  18         14.71         30.33        27.46 o                         
   9   0  18        351.11        345.60        25.74 o                         
  10   0  18         11.90         32.50        27.61 o                         
  11   0  18          0.73         68.88        34.46 o                         
 -11   1  18          4.97          4.19        30.27 o                         
 -10   1  18          5.34         -4.13        23.17 o                         
  -9   1  18         12.49          4.40        19.46 o                         
  -8   1  18        116.41        109.16        23.42 o                         
  -7   1  18        146.94        145.63        35.20 o                         
  -6   1  18         67.17         73.77        18.46 o                         
  -5   1  18         46.10         58.85        12.15 o                         
  -4   1  18        144.53        177.84        19.98 o                         
  -3   1  18          1.78         14.89        13.44 o                         
  -2   1  18         22.19         22.70         5.67 o                         
  -1   1  18        335.78        368.43        41.66 o                         
   0   1  18        118.53         98.99         8.71 o                         
   1   1  18        335.51        354.28        10.92 o                         
   2   1  18         22.15         25.97         5.28 o                         
   3   1  18          1.87          0.01         8.35 o                         
   4   1  18        144.64        162.28        13.10 o                         
   5   1  18         45.80         42.54        13.05 o                         
   6   1  18         67.13        112.51        15.16 o                         
   7   1  18        146.83        136.17        17.33 o                         
   8   1  18        116.43         67.65        24.49 o                         
   9   1  18         12.53         16.12        19.61 o                         
  10   1  18          5.37          8.94        21.68 o                         
  11   1  18          5.01         15.02        30.21 o                         
 -11   2  18          0.02         21.42        24.57 o                         
 -10   2  18         92.66         43.33        37.11 o                         
  -9   2  18        116.77        135.20        20.78 o                         
  -8   2  18        101.11         95.37        18.24 o                         
  -7   2  18         29.47        -10.24        15.19 o                         
  -6   2  18        118.03        114.53        14.68 o                         
  -5   2  18        227.43        222.99        15.28 o                         
  -4   2  18        229.23        238.53        15.74 o                         
  -3   2  18        255.03        275.20        19.80 o                         
  -2   2  18        720.82        792.18        23.58 o                         
  -1   2  18        703.22        757.61        21.48 o                         
   0   2  18        670.50        706.39        36.36 o                         
   1   2  18        702.25        737.36        18.22 o                         
   2   2  18        720.14        807.18        28.90 o                         
   3   2  18        255.13        275.02        14.01 o                         
   4   2  18        229.42        243.72        19.67 o                         
   5   2  18        227.36        224.05        16.45 o                         
   6   2  18        118.00         95.00        15.34 o                         
   7   2  18         29.24         22.90        21.75 o                         
   8   2  18        101.04        108.25        19.45 o                         
   9   2  18        117.04        143.17        28.06 o                         
  10   2  18         92.61         87.09        22.51 o                         
  11   2  18          0.02         -2.72        25.33 o                         
 -10   3  18         64.63         48.76        40.21 o                         
  -9   3  18        131.11        125.92        21.42 o                         
  -8   3  18         25.77         40.16        17.86 o                         
  -7   3  18         56.49         74.15        16.54 o                         
  -6   3  18         33.38         24.91        17.04 o                         
  -5   3  18        395.28        385.41        23.24 o                         
  -4   3  18        420.54        403.20        21.74 o                         
  -3   3  18         33.81         30.36        15.43 o                         
  -2   3  18        559.97        550.15        18.40 o                         
  -1   3  18        122.40        108.32         8.27 o                         
   0   3  18        368.56        375.89        18.15 o                         
   1   3  18        122.49        114.60         8.59 o                         
   2   3  18        560.80        549.16        18.85 o                         
   3   3  18         33.65         14.33        16.24 o                         
   4   3  18        420.32        407.65        23.23 o                         
   5   3  18        396.35        379.34        20.98 o                         
   6   3  18         33.43         55.43        19.25 o                         
   7   3  18         56.36         78.66        19.59 o                         
   8   3  18         25.92         22.12        18.10 o                         
   9   3  18        130.87        191.78        24.27 o                         
  10   3  18         64.44         32.02        26.42 o                         
 -10   4  18         61.57         33.58        55.42 o                         
  -9   4  18          1.66        -16.03        19.68 o                         
  -8   4  18        240.17        259.02        44.56 o                         
  -7   4  18         20.15         18.55        16.19 o                         
  -6   4  18        769.06        812.85        47.79 o                         
  -5   4  18        410.43        424.21        24.37 o                         
  -4   4  18        990.69       1057.65        68.48 o                         
  -3   4  18        231.72        204.05        21.58 o                         
  -2   4  18       1109.11       1081.64        37.54 o                         
  -1   4  18        260.99        267.40        12.93 o                         
   0   4  18         54.00         41.99         9.80 o                         
   1   4  18        260.26        262.69        13.33 o                         
   2   4  18       1109.39       1099.48        44.43 o                         
   3   4  18        232.36        238.64        15.68 o                         
   4   4  18        990.22       1054.44        43.89 o                         
   5   4  18        410.89        455.92        22.16 o                         
   6   4  18        769.16        801.52        30.63 o                         
   7   4  18         20.19        -11.74        17.64 o                         
   8   4  18        240.49        222.71        23.25 o                         
   9   4  18          1.62         -1.08        25.04 o                         
  10   4  18         61.56         66.61        24.22 o                         
 -10   5  18          4.67        -43.49        43.49 o                         
  -9   5  18        171.05        220.29        44.79 o                         
  -8   5  18         27.98         -3.62        31.81 o                         
  -6   5  18         20.36        -17.04        25.17 o                         
  -5   5  18        535.57        488.21        39.06 o                         
  -4   5  18        533.92        531.56        37.94 o                         
  -3   5  18        288.80        319.49        28.86 o                         
  -2   5  18        108.98        100.79        14.55 o                         
  -1   5  18         53.45         63.28        12.10 o                         
   0   5  18         45.41         36.25         9.39 o                         
   1   5  18         53.31         36.97        10.43 o                         
   2   5  18        109.22        105.80        12.51 o                         
   3   5  18        288.26        312.08        17.67 o                         
   4   5  18        534.13        499.21        22.51 o                         
   5   5  18        535.15        522.17        29.04 o                         
   6   5  18         20.44         32.49        16.05 o                         
   7   5  18        296.30        278.43        25.12 o                         
   8   5  18         27.99         32.92        19.37 o                         
   9   5  18        171.29        170.99        25.02 o                         
  10   5  18          4.67         25.53        32.10 o                         
  -1   6  18        254.61        286.62        18.37 o                         
   0   6  18          0.09         -4.31        12.97 o                         
   1   6  18        253.87        238.55        16.04 o                         
   2   6  18        366.23        315.23        18.10 o                         
   3   6  18        609.39        580.77        23.64 o                         
   4   6  18          8.68         -8.65        14.83 o                         
   5   6  18        343.08        341.11        21.49 o                         
   6   6  18         37.32         41.08        17.58 o                         
   7   6  18         52.32         77.40        19.72 o                         
   8   6  18         97.81        133.43        22.44 o                         
   9   6  18        125.28        138.18        25.36 o                         
  -1   7  18        605.92        546.81        26.69 o                         
   0   7  18        186.33        155.28        16.83 o                         
   1   7  18        605.82        559.30        23.04 o                         
   2   7  18         44.72         39.76        13.30 o                         
   3   7  18        123.47        117.48        16.11 o                         
   4   7  18         51.28         49.32        19.36 o                         
   5   7  18         56.00         40.03        17.08 o                         
   6   7  18         59.57         73.88        17.97 o                         
   7   7  18         29.02          8.34        19.76 o                         
   8   7  18         32.86         27.70        35.49 o                         
  -2   8  18        190.57        225.75        29.77 o                         
  -1   8  18         36.64         64.74        23.78 o                         
   0   8  18         27.02         11.87        22.66 o                         
   1   8  18         36.57         82.56        18.19 o                         
   2   8  18        190.46        179.06        18.31 o                         
   3   8  18         79.85         83.24        16.43 o                         
   4   8  18         17.21         -0.17        17.51 o                         
   5   8  18         14.08         -4.27        22.33 o                         
   6   8  18         25.65         37.60        20.61 o                         
   7   8  18         58.15         39.06        46.94 o                         
   8   8  18         13.97         -6.21        23.29 o                         
  -2   9  18         61.82         53.06        27.07 o                         
  -1   9  18         31.93        -16.44        26.08 o                         
   0   9  18        407.81        476.83        43.26 o                         
   1   9  18         32.06         40.23        24.88 o                         
   2   9  18         61.73         94.51        23.22 o                         
   3   9  18          2.08          7.23        37.48 o                         
   5   9  18         80.66        108.33        29.03 o                         
   6   9  18         37.66         54.96        26.73 o                         
   7   9  18         25.55         44.14        36.04 o                         
  -1  10  18         12.46         51.94        29.44 o                         
   0  10  18        181.20        224.38        36.06 o                         
   1  10  18         12.46         16.64        22.89 o                         
   2  10  18         62.16         61.86        31.68 o                         
   3  10  18         31.32         43.99        23.70 o                         
   4  10  18         89.08        143.33        26.54 o                         
   5  10  18         13.68         27.55        35.82 o                         
  -1  11  18         23.72          7.11        34.23 o                         
   0  11  18         48.64         28.77        33.18 o                         
   1  11  18         23.72         41.64        25.76 o                         
   2  11  18         10.44         -7.82        25.53 o                         
   3  11  18         20.79        -20.03        48.33 o                         
   1   0  19        790.91        733.21        18.52 o                         
   2   0  19        249.57        257.16        10.41 o                         
   3   0  19        174.51        184.17        11.64 o                         
   4   0  19         10.01         14.04        10.14 o                         
   5   0  19        201.51        181.87        25.73 o                         
   6   0  19         16.90          8.01        13.54 o                         
   7   0  19          5.12         17.81        17.33 o                         
   8   0  19        101.12        115.46        18.99 o                         
   9   0  19          5.86         -8.41        19.71 o                         
  10   0  19        140.79         78.93        37.64 o                         
  11   0  19          5.94        -23.56        27.74 o                         
 -11   1  19          3.96         32.28        24.96 o                         
 -10   1  19         32.62         19.21        21.52 o                         
  -9   1  19          1.64          1.30        22.39 o                         
  -8   1  19         17.79         30.27        17.31 o                         
  -7   1  19        349.71        354.04        21.56 o                         
  -6   1  19         34.12         43.18        13.63 o                         
  -5   1  19        548.40        548.25        21.68 o                         
  -4   1  19        105.38        100.38        11.71 o                         
  -3   1  19         28.79         53.18        10.92 o                         
  -2   1  19        274.50        280.85        10.69 o                         
  -1   1  19         81.03         88.46        10.74 o                         
   0   1  19        509.64        522.86        22.66 o                         
   1   1  19         80.64         76.27         7.42 o                         
   2   1  19        274.70        287.49        12.41 o                         
   3   1  19         28.82         47.62         8.93 o                         
   4   1  19        105.33         97.89        14.33 o                         
   5   1  19        548.69        486.12        21.87 o                         
   6   1  19         34.15         47.20        14.15 o                         
   7   1  19        350.27        345.28        22.03 o                         
   8   1  19         17.73         17.34        19.15 o                         
   9   1  19          1.63         18.02        19.82 o                         
  10   1  19         32.77         59.33        23.16 o                         
  11   1  19          3.96        -13.30        30.76 o                         
 -10   2  19         50.72         42.68        21.45 o                         
  -9   2  19        130.17        105.44        20.95 o                         
  -8   2  19        118.37        176.79        20.11 o                         
  -7   2  19        318.29        339.92        24.79 o                         
  -6   2  19        168.39        152.66        16.18 o                         
  -5   2  19        322.95        327.33        17.56 o                         
  -4   2  19        386.23        361.11        21.44 o                         
  -3   2  19       1551.73       1582.12        38.09 o                         
  -2   2  19        238.10        215.86         9.77 o                         
  -1   2  19        177.94        141.03        18.79 o                         
   0   2  19          7.16         16.35         4.19 o                         
   1   2  19        177.82        160.41        10.96 o                         
   2   2  19        238.76        217.23        12.11 o                         
   3   2  19       1553.08       1521.71        38.55 o                         
   4   2  19        385.71        353.10        24.10 o                         
   5   2  19        323.22        309.11        18.57 o                         
   6   2  19        168.45        187.98        17.74 o                         
   7   2  19        318.70        314.39        22.31 o                         
   8   2  19        118.32        157.37        21.04 o                         
   9   2  19        129.56        135.16        23.51 o                         
  10   2  19         50.59         90.91        23.15 o                         
 -10   3  19         57.41         69.42        28.78 o                         
  -9   3  19         44.13         86.68        37.18 o                         
  -8   3  19         86.23         86.93        19.30 o                         
  -7   3  19        244.29        273.19        31.15 o                         
  -6   3  19        104.42         97.33        15.08 o                         
  -5   3  19        720.97        725.00        25.01 o                         
  -4   3  19        101.57        102.36        14.93 o                         
  -3   3  19         39.19         49.77        11.73 o                         
  -2   3  19         29.57         26.99         8.89 o                         
  -1   3  19        178.45        163.22        23.29 o                         
   0   3  19       1981.96       2076.94        40.56 o                         
   1   3  19        178.69        170.51         9.62 o                         
   2   3  19         29.53         38.03        10.41 o                         
   3   3  19         38.91         61.23        15.53 o                         
   4   3  19        101.75         93.38        13.00 o                         
   5   3  19        720.41        717.11        26.84 o                         
   6   3  19        104.13         91.07        25.84 o                         
   7   3  19        244.55        289.76        21.22 o                         
   8   3  19         86.24         80.33        20.19 o                         
   9   3  19         44.03        102.59        22.49 o                         
  10   3  19         57.48         50.36        38.23 o                         
 -10   4  19         52.76         56.22        39.75 o                         
  -9   4  19         92.45        101.77        28.04 o                         
  -8   4  19          9.04         37.80        18.79 o                         
  -7   4  19        517.78        491.61        24.87 o                         
  -6   4  19        155.44        187.41        23.10 o                         
  -5   4  19        120.63        169.38        18.32 o                         
  -4   4  19        745.53        744.79        51.40 o                         
  -3   4  19       1251.69       1314.99        41.06 o                         
  -2   4  19         77.84        125.76        16.03 o                         
  -1   4  19         82.42         62.88        10.50 o                         
   0   4  19       1256.24       1328.01        33.26 o                         
   1   4  19         82.65         56.20         9.39 o                         
   2   4  19         77.96         90.09        11.91 o                         
   3   4  19       1251.17       1346.65        36.61 o                         
   4   4  19        745.92        701.22        29.30 o                         
   5   4  19        120.88        112.18        15.31 o                         
   6   4  19        155.15        164.03        18.35 o                         
   7   4  19        518.34        519.34        27.08 o                         
   8   4  19          9.07         17.71        19.84 o                         
   9   4  19         92.15         96.56        27.88 o                         
  10   4  19         52.81         40.75        24.66 o                         
  -9   5  19        113.51        122.05        42.42 o                         
  -8   5  19         41.42         90.42        34.48 o                         
  -7   5  19         38.87         49.34        30.40 o                         
  -6   5  19          0.95          9.38        26.42 o                         
  -4   5  19         58.95         46.60        23.10 o                         
  -3   5  19        103.56        108.65        22.55 o                         
  -2   5  19        259.26        294.69        19.93 o                         
  -1   5  19        142.83        168.30        12.54 o                         
   0   5  19          6.41         -6.63        13.08 o                         
   1   5  19        143.05        131.72        25.41 o                         
   2   5  19        259.48        255.40        16.22 o                         
   3   5  19        103.38         86.73        17.66 o                         
   4   5  19         59.11         73.98        14.72 o                         
   5   5  19        124.37        176.66        22.45 o                         
   6   5  19          0.92         -1.68        22.59 o                         
   7   5  19         38.71         63.71        22.35 o                         
   8   5  19         41.31         89.15        26.40 o                         
   9   5  19        113.22         94.43        35.68 o                         
  -9   6  19         15.15        -15.58        37.41 o                         
  -1   6  19        119.08        125.66        15.50 o                         
   0   6  19         53.62         18.34        18.14 o                         
   1   6  19        119.36        127.77        13.66 o                         
   2   6  19        143.67        150.32        15.65 o                         
   3   6  19         79.85         92.08        14.80 o                         
   4   6  19        127.28        121.03        16.83 o                         
   5   6  19          3.54         23.37        16.96 o                         
   6   6  19         39.59         65.38        17.42 o                         
   7   6  19         24.09         87.07        20.84 o                         
   8   6  19         35.67         38.00        21.77 o                         
   9   6  19         15.14         14.99        35.65 o                         
  -1   7  19         19.90         21.59        14.67 o                         
   0   7  19        192.95        202.19        18.51 o                         
   1   7  19         19.79         13.17        12.83 o                         
   2   7  19        213.47        211.37        19.58 o                         
   3   7  19          7.55         -6.16        18.80 o                         
   4   7  19         70.05         73.04        22.37 o                         
   5   7  19         54.91         44.36        21.17 o                         
   6   7  19        106.99        107.57        20.39 o                         
   7   7  19         32.37         51.79        26.55 o                         
   8   7  19         87.44        158.61        32.12 o                         
  -1   8  19        160.45        159.97        28.51 o                         
   0   8  19         66.89         60.63        25.40 o                         
   1   8  19        160.24        211.45        25.37 o                         
   2   8  19         84.62        110.10        32.74 o                         
   3   8  19         14.49         63.65        17.56 o                         
   4   8  19         14.46         37.52        17.19 o                         
   5   8  19         12.41         47.04        38.17 o                         
   6   8  19         25.89         26.61        20.24 o                         
   7   8  19         26.77         34.07        21.26 o                         
  -1   9  19         23.68         48.93        27.70 o                         
   0   9  19          0.40        -22.45        27.45 o                         
   1   9  19         23.57          6.83        37.27 o                         
   2   9  19         55.02         36.44        20.78 o                         
   3   9  19         12.88         40.74        26.58 o                         
   4   9  19         23.63         25.75        23.34 o                         
   5   9  19         14.06        -10.19        24.14 o                         
   6   9  19         31.40         78.89        25.99 o                         
   0  10  19         63.16         83.59        33.72 o                         
   1  10  19          0.92         18.08        32.37 o                         
   2  10  19         68.08         68.73        25.53 o                         
   3  10  19          5.60         -0.81        66.84 o                         
   4  10  19         49.66         37.89        25.12 o                         
   5  10  19         56.72         50.46        27.90 o                         
  -1  11  19         20.51         22.76        33.00 o                         
   0  11  19          0.00        -34.16        34.16 o                         
   1  11  19         20.58         80.52        32.37 o                         
   2  11  19          5.07         44.48        27.17 o                         
   0   0  20        104.98        106.93        12.41 o                         
   1   0  20        512.12        521.29        15.73 o                         
   2   0  20        532.08        559.55        23.93 o                         
   3   0  20       1129.94       1218.66        31.85 o                         
   4   0  20        159.85        212.89        19.66 o                         
   5   0  20        973.42       1012.90        31.13 o                         
   6   0  20         79.28         59.66        16.90 o                         
   7   0  20        377.34        337.20        22.08 o                         
   8   0  20         26.01         14.38        18.04 o                         
   9   0  20          0.30         18.11        19.64 o                         
  10   0  20          0.31         45.12        22.13 o                         
 -10   1  20         24.43          4.40        22.36 o                         
  -9   1  20        117.12         83.62        20.44 o                         
  -8   1  20        186.61        179.80        25.79 o                         
  -7   1  20         85.55        120.62        20.30 o                         
  -6   1  20        118.05        116.11        16.16 o                         
  -5   1  20        725.48        760.43        26.29 o                         
  -4   1  20        767.81        764.91        24.27 o                         
  -3   1  20        541.88        559.75        26.92 o                         
  -2   1  20        142.66        138.38         8.28 o                         
  -1   1  20        331.61        341.68        15.33 o                         
   0   1  20          0.07          2.14         8.23 o                         
   1   1  20        331.54        336.66        12.28 o                         
   2   1  20        143.31        152.16         9.15 o                         
   3   1  20        541.12        577.59        19.80 o                         
   4   1  20        767.26        726.97        24.74 o                         
   5   1  20        726.10        759.39        26.87 o                         
   6   1  20        117.76        107.88        16.39 o                         
   7   1  20         85.80         69.46        16.56 o                         
   8   1  20        186.76        156.75        20.22 o                         
   9   1  20        117.03         97.33        21.64 o                         
  10   1  20         24.27         -3.60        47.21 o                         
 -10   2  20         16.40         30.51        23.56 o                         
  -9   2  20         46.48         35.59        26.04 o                         
  -8   2  20         65.97         44.39        21.90 o                         
  -7   2  20          9.86         15.05        15.87 o                         
  -6   2  20        101.93        126.56        18.53 o                         
  -5   2  20         93.35         88.40        12.82 o                         
  -4   2  20        254.19        252.80        17.30 o                         
  -3   2  20        466.68        475.52        17.49 o                         
  -2   2  20       1081.04       1108.74        25.46 o                         
  -1   2  20         51.86         50.12        19.25 o                         
   0   2  20          8.71          9.95         6.19 o                         
   1   2  20         51.77         46.99         7.26 o                         
   2   2  20       1081.69       1111.07        29.22 o                         
   3   2  20        465.78        460.11        18.88 o                         
   4   2  20        254.04        240.84        15.76 o                         
   5   2  20         93.22        101.78        17.78 o                         
   6   2  20        101.79         77.14        16.43 o                         
   7   2  20          9.89        -10.28        22.12 o                         
   8   2  20         65.98         82.96        29.44 o                         
   9   2  20         46.51         10.20        19.69 o                         
  10   2  20         16.41          7.89        22.83 o                         
 -10   3  20         69.62         13.68        29.08 o                         
  -9   3  20         84.80         96.03        39.44 o                         
  -8   3  20        142.91        158.94        32.03 o                         
  -7   3  20        678.38        640.77        28.25 o                         
  -6   3  20         30.46         41.90        20.48 o                         
  -5   3  20        138.25        138.91        14.40 o                         
  -4   3  20        275.60        267.32        19.63 o                         
  -3   3  20        652.93        659.44        26.51 o                         
  -2   3  20        550.47        521.86        18.81 o                         
  -1   3  20        682.61        721.78        30.10 o                         
   0   3  20         53.66         75.43         9.11 o                         
   1   3  20        683.70        738.13        19.58 o                         
   2   3  20        550.66        577.33        20.10 o                         
   3   3  20        653.24        645.52        23.20 o                         
   4   3  20        275.87        278.08        17.15 o                         
   5   3  20        138.14        149.60        16.16 o                         
   6   3  20         30.22         31.61        15.27 o                         
   7   3  20        679.10        664.83        29.70 o                         
   8   3  20        143.09        142.18        22.42 o                         
   9   3  20         84.58         77.26        23.11 o                         
  10   3  20         69.42         63.22        31.27 o                         
 -10   4  20        117.64        201.69        44.58 o                         
  -9   4  20         25.27         56.33        22.41 o                         
  -8   4  20        112.58         89.17        28.50 o                         
  -7   4  20        146.65        171.58        23.45 o                         
  -6   4  20         24.41         -4.71        29.03 o                         
  -5   4  20        381.36        341.66        30.98 o                         
  -4   4  20        389.53        370.45        32.40 o                         
  -3   4  20        908.90        906.66        50.48 o                         
  -2   4  20        282.84        265.15        19.80 o                         
  -1   4  20        620.61        592.12        26.97 o                         
   0   4  20        947.46        989.27        27.56 o                         
   1   4  20        621.19        573.53        20.26 o                         
   2   4  20        283.19        257.18        22.59 o                         
   3   4  20        910.87        857.93        28.19 o                         
   4   4  20        389.90        389.12        20.26 o                         
   5   4  20        381.52        348.57        20.56 o                         
   6   4  20         24.45         14.92        16.37 o                         
   7   4  20        146.63        160.72        21.02 o                         
   8   4  20        112.37         90.64        26.66 o                         
   9   4  20         25.22         -7.23        21.01 o                         
  10   4  20        117.44        120.43        26.99 o                         
  -9   5  20        272.57        323.32        48.76 o                         
  -7   5  20         18.51         51.29        34.27 o                         
  -4   5  20         89.48         90.42        25.50 o                         
  -3   5  20        188.79        200.39        28.05 o                         
  -2   5  20        160.62        155.35        28.56 o                         
  -1   5  20        591.61        566.40        20.30 o                         
   0   5  20          0.66         -4.64        11.37 o                         
   1   5  20        591.61        610.71        24.17 o                         
   2   5  20        160.43        193.68        15.12 o                         
   3   5  20        189.06        208.06        16.21 o                         
   4   5  20         89.83         99.56        18.35 o                         
   5   5  20         95.06         83.80        16.39 o                         
   6   5  20        119.06        129.21        26.22 o                         
   7   5  20         18.17          4.97        27.29 o                         
   8   5  20         71.04         18.31        20.64 o                         
   9   5  20        272.58        264.46        34.25 o                         
  -9   6  20          2.95         44.54        39.66 o                         
  -1   6  20         83.54         69.65        14.95 o                         
   0   6  20        357.31        346.78        21.00 o                         
   1   6  20         83.68         86.67        13.63 o                         
   2   6  20        220.51        224.12        16.46 o                         
   3   6  20        359.23        331.87        20.16 o                         
   4   6  20        143.32        190.90        23.77 o                         
   5   6  20         67.15         50.15        17.12 o                         
   6   6  20        136.81        176.08        32.45 o                         
   7   6  20         64.21         74.68        23.95 o                         
   8   6  20         98.83         84.65        29.25 o                         
   9   6  20          2.95         14.90        29.49 o                         
  -1   7  20         17.65         11.45        15.15 o                         
   0   7  20        180.81        172.49        18.81 o                         
   1   7  20         17.67         48.30        18.79 o                         
   2   7  20         58.44         34.14        15.94 o                         
   3   7  20          1.29        -15.16        15.16 o                         
   4   7  20        174.71        154.43        19.28 o                         
   5   7  20          6.05         -2.63        17.24 o                         
   6   7  20         29.79         45.89        20.00 o                         
   7   7  20        208.57        207.04        25.28 o                         
   8   7  20         11.40         37.69        23.65 o                         
  -1   8  20         58.91         81.64        25.33 o                         
   0   8  20         11.24         -6.44        16.67 o                         
   1   8  20         58.86         83.31        26.70 o                         
   2   8  20        102.36         85.01        21.30 o                         
   3   8  20        175.19        195.82        28.43 o                         
   4   8  20         64.10         68.27        22.71 o                         
   5   8  20         39.38         54.18        26.59 o                         
   6   8  20          3.37         28.17        29.74 o                         
   7   8  20          6.66         25.14        21.96 o                         
  -1   9  20         11.66         37.90        27.77 o                         
   0   9  20         49.33         60.63        27.54 o                         
   1   9  20         11.72         39.06        22.50 o                         
   2   9  20         24.94         52.27        22.98 o                         
   3   9  20         36.73         27.64        22.09 o                         
   4   9  20         12.96         12.14        44.85 o                         
   5   9  20         25.37         36.10        24.75 o                         
   6   9  20         60.57         68.96        38.48 o                         
  -1  10  20         93.60        108.65        33.34 o                         
   0  10  20         15.77          1.30        28.47 o                         
   1  10  20         93.59        139.68        25.74 o                         
   2  10  20         16.82         12.25        30.36 o                         
   3  10  20         15.55         12.35        23.98 o                         
   4  10  20         21.99         36.08        25.38 o                         
  -1  11  20         34.97         27.31        34.25 o                         
   0  11  20         72.93        142.01        32.54 o                         
   1  11  20         34.91        108.32        38.71 o                         
   1   0  21        842.15        887.31        22.17 o                         
   2   0  21          5.82         16.47         7.56 o                         
   3   0  21        625.00        614.38        20.60 o                         
   4   0  21         11.83         45.57        11.25 o                         
   5   0  21       1070.75       1032.24        53.29 o                         
   6   0  21        235.87        240.22        18.72 o                         
   7   0  21          0.87         12.09        16.51 o                         
   8   0  21        189.65        188.34        24.74 o                         
   9   0  21        261.54        223.11        24.50 o                         
  10   0  21          7.52        -11.35        29.88 o                         
 -10   1  21         42.87         46.77        23.83 o                         
  -9   1  21         43.14         58.44        20.88 o                         
  -8   1  21         42.76         58.61        18.79 o                         
  -7   1  21        296.65        297.75        22.88 o                         
  -6   1  21        120.98        142.47        16.39 o                         
  -5   1  21         39.69         30.62        12.85 o                         
  -4   1  21          5.23         -4.49        10.23 o                         
  -3   1  21         25.33         33.58        26.40 o                         
  -2   1  21        568.76        575.51        15.82 o                         
  -1   1  21         45.54         67.16        10.22 o                         
   0   1  21        158.39        157.12         9.44 o                         
   1   1  21         45.35         47.93         8.74 o                         
   2   1  21        568.48        576.22        18.32 o                         
   3   1  21         25.12          9.03         9.41 o                         
   4   1  21          5.19         12.48        11.30 o                         
   5   1  21         39.62         24.58        18.28 o                         
   6   1  21        121.12        135.90        20.01 o                         
   7   1  21        296.65        284.19        21.08 o                         
   8   1  21         42.98         12.78        18.64 o                         
   9   1  21         43.14         49.30        21.44 o                         
  10   1  21         42.92        -23.41        23.41 o                         
 -10   2  21         50.22         47.07        23.86 o                         
  -9   2  21         15.15         20.41        24.91 o                         
  -8   2  21        110.63        129.24        22.09 o                         
  -7   2  21         94.19         90.46        20.96 o                         
  -6   2  21         17.75         16.33        13.83 o                         
  -5   2  21        169.57        155.83        14.58 o                         
  -4   2  21        541.64        541.11        20.57 o                         
  -3   2  21        456.54        459.14        17.28 o                         
  -2   2  21         80.01         75.91         7.81 o                         
  -1   2  21        539.25        502.71        18.29 o                         
   0   2  21         14.98         32.26         9.99 o                         
   1   2  21        539.38        526.46        15.12 o                         
   2   2  21         79.73         80.13         9.25 o                         
   3   2  21        456.11        459.22        43.98 o                         
   4   2  21        541.48        545.10        21.63 o                         
   5   2  21        169.50        155.03        16.54 o                         
   6   2  21         17.82         22.20        18.39 o                         
   7   2  21         94.18         92.93        18.96 o                         
   8   2  21        110.48         82.43        34.20 o                         
   9   2  21         15.00         52.57        21.94 o                         
  10   2  21         50.04         59.12        24.47 o                         
 -10   3  21         26.52          0.43        28.90 o                         
  -9   3  21        266.02        225.47        25.22 o                         
  -8   3  21          0.03        -11.03        18.76 o                         
  -7   3  21         23.80         43.61        16.58 o                         
  -6   3  21        210.33        211.49        18.17 o                         
  -5   3  21        363.66        337.49        18.37 o                         
  -4   3  21         24.80         13.88        10.43 o                         
  -3   3  21        340.80        323.04        20.12 o                         
  -2   3  21        175.80        181.28        18.42 o                         
  -1   3  21       1128.55       1167.82        40.87 o                         
   0   3  21        370.31        332.38        12.54 o                         
   1   3  21       1129.00       1122.69        26.35 o                         
   2   3  21        175.66        183.47        13.01 o                         
   3   3  21        341.00        350.26        25.71 o                         
   4   3  21         24.82         29.21        12.26 o                         
   5   3  21        363.30        374.98        20.48 o                         
   6   3  21        210.27        184.45        28.11 o                         
   7   3  21         23.92         27.93        28.87 o                         
   8   3  21          0.03         29.84        19.80 o                         
   9   3  21        265.93        195.19        35.69 o                         
  10   3  21         26.55         22.00        24.37 o                         
  -9   4  21          1.89         10.23        22.20 o                         
  -8   4  21         26.21         11.45        19.21 o                         
  -7   4  21        208.89        266.69        25.83 o                         
  -6   4  21         76.29        101.39        23.63 o                         
  -5   4  21        154.65        154.62        25.01 o                         
  -4   4  21        653.95        646.83        44.19 o                         
  -3   4  21         18.00         75.98        25.24 o                         
  -2   4  21        418.00        389.61        23.58 o                         
  -1   4  21        509.25        484.97        25.58 o                         
   0   4  21         33.22         14.93         9.19 o                         
   1   4  21        509.97        472.05        16.26 o                         
   2   4  21        417.36        384.82        17.91 o                         
   3   4  21         17.93         17.41        13.05 o                         
   4   4  21        654.51        579.88        24.20 o                         
   5   4  21        154.46        158.33        17.73 o                         
   6   4  21         76.09         76.74        17.53 o                         
   7   4  21        208.91        233.18        22.01 o                         
   8   4  21         26.24         20.11        20.38 o                         
   9   4  21          1.92          6.59        20.66 o                         
  -9   5  21         38.99         80.27        39.87 o                         
  -8   5  21         28.40         18.74        33.23 o                         
  -6   5  21        547.77        601.15        47.83 o                         
  -5   5  21         45.62         39.40        27.75 o                         
  -4   5  21        208.53        224.84        30.63 o                         
  -3   5  21         53.94         38.66        21.78 o                         
  -2   5  21        623.55        564.19        27.86 o                         
  -1   5  21         27.42         10.92        12.66 o                         
   0   5  21        348.20        291.84        16.04 o                         
   1   5  21         27.52         30.65        11.07 o                         
   2   5  21        624.13        615.24        23.51 o                         
   3   5  21         53.94         43.89        13.70 o                         
   4   5  21        208.48        222.20        20.34 o                         
   5   5  21         45.63         86.19        16.92 o                         
   6   5  21        546.65        523.27        27.16 o                         
   7   5  21        197.83        246.97        23.32 o                         
   8   5  21         28.64         27.17        21.27 o                         
   9   5  21         39.07         39.24        30.29 o                         
  -1   6  21        339.99        283.25        19.93 o                         
   0   6  21          7.22         -7.04        17.46 o                         
   1   6  21        339.89        314.94        18.29 o                         
   2   6  21         35.29         47.39        13.89 o                         
   3   6  21        209.24        177.41        17.39 o                         
   4   6  21         65.51         88.70        23.44 o                         
   5   6  21        133.85        147.73        19.09 o                         
   6   6  21        128.70        108.31        20.59 o                         
   7   6  21          2.02        -30.07        30.07 o                         
   8   6  21          9.68         27.49        22.58 o                         
  -1   7  21         73.50        100.22        22.57 o                         
   0   7  21         31.88         43.99        15.79 o                         
   1   7  21         73.58         66.42        15.08 o                         
   2   7  21         42.15         49.23        19.94 o                         
   3   7  21         43.66         23.00        31.88 o                         
   4   7  21         16.25         42.24        17.15 o                         
   5   7  21         65.65         72.71        38.42 o                         
   6   7  21          0.86          7.41        19.34 o                         
   7   7  21         66.29         53.13        22.78 o                         
   8   7  21         60.96         54.52        25.22 o                         
  -1   8  21         22.24         74.91        25.59 o                         
   0   8  21         90.78         86.64        18.16 o                         
   1   8  21         22.21         36.06        16.13 o                         
   2   8  21         45.69         84.23        24.04 o                         
   3   8  21         43.77         60.14        17.35 o                         
   4   8  21         16.51         43.12        18.66 o                         
   5   8  21         47.67         11.52        19.41 o                         
   6   8  21         44.25          9.65        22.33 o                         
   7   8  21         57.30         98.55        29.67 o                         
  -1   9  21         42.94        100.54        30.56 o                         
   0   9  21         47.00         97.20        30.35 o                         
   1   9  21         42.99         68.14        30.58 o                         
   2   9  21         31.04          7.94        41.85 o                         
   3   9  21         32.13         46.48        23.56 o                         
   4   9  21         12.86         44.96        26.41 o                         
   5   9  21         42.66         59.70        27.00 o                         
   6   9  21          2.48          8.38        39.80 o                         
  -1  10  21          8.96        -31.25        31.25 o                         
   0  10  21          0.96         45.99        44.46 o                         
   1  10  21          8.96         21.95        23.53 o                         
   2  10  21         12.00         57.30        61.58 o                         
   3  10  21         44.84         62.20        46.65 o                         
   4  10  21          9.76         62.79        36.94 o                         
   0   0  22       3246.32       3215.64        83.87 o                         
   1   0  22         18.58         19.46        11.90 o                         
   2   0  22        606.07        633.92        18.55 o                         
   3   0  22         87.28         92.20        10.47 o                         
   4   0  22         98.03         93.88        21.87 o                         
   5   0  22          2.66         28.02        12.98 o                         
   6   0  22        188.54        192.75        18.59 o                         
   7   0  22          2.32         -7.66        16.31 o                         
   8   0  22         78.36         63.12        19.93 o                         
   9   0  22         13.62         55.75        20.98 o                         
  10   0  22         67.60         98.53        25.33 o                         
 -10   1  22          3.77        -19.71        32.79 o                         
  -9   1  22        127.49         38.66        34.48 o                         
  -8   1  22         63.20         70.77        29.18 o                         
  -7   1  22        397.73        396.16        23.30 o                         
  -6   1  22         39.47         21.83        22.52 o                         
  -5   1  22        273.71        247.84        19.96 o                         
  -4   1  22         91.94        108.36        12.30 o                         
  -3   1  22        223.46        238.11        13.85 o                         
  -2   1  22        807.19        819.75        21.90 o                         
  -1   1  22        470.55        482.32        15.87 o                         
   0   1  22        225.47        242.72        11.68 o                         
   1   1  22        469.34        482.25        19.84 o                         
   2   1  22        807.53        844.98        29.53 o                         
   3   1  22        224.13        242.10        13.70 o                         
   4   1  22         92.07         83.31        17.81 o                         
   5   1  22        273.46        309.34        20.86 o                         
   6   1  22         39.36         62.33        29.24 o                         
   7   1  22        397.77        417.52        31.48 o                         
   8   1  22         63.24         57.91        24.73 o                         
   9   1  22        127.15         60.05        27.34 o                         
  10   1  22          3.81         15.83        32.45 o                         
 -10   2  22          5.01        -18.46        40.08 o                         
  -9   2  22         14.06         16.65        21.91 o                         
  -8   2  22         15.39         48.29        18.54 o                         
  -7   2  22         10.80          9.18        15.74 o                         
  -6   2  22          1.83         -4.49        17.17 o                         
  -5   2  22        123.97        116.00        14.14 o                         
  -4   2  22          3.50         24.89        10.56 o                         
  -3   2  22        843.49        880.21        25.73 o                         
  -2   2  22        158.32        173.71         9.33 o                         
  -1   2  22        394.65        399.84        22.75 o                         
   0   2  22        236.14        247.47        15.31 o                         
   1   2  22        394.07        385.56        13.13 o                         
   2   2  22        158.04        162.49        13.01 o                         
   3   2  22        844.69        925.98        32.19 o                         
   4   2  22          3.58         20.44        13.65 o                         
   5   2  22        123.87        113.80        15.09 o                         
   6   2  22          1.86          3.52        16.34 o                         
   7   2  22         10.81          8.75        17.51 o                         
   8   2  22         15.38         13.37        20.81 o                         
   9   2  22         14.01        -15.23        27.81 o                         
  10   2  22          5.08          5.60        24.90 o                         
 -10   3  22         58.72         66.07        24.93 o                         
  -9   3  22         40.85         57.24        29.83 o                         
  -8   3  22        123.44        117.49        38.15 o                         
  -7   3  22         55.77         39.34        42.97 o                         
  -6   3  22        608.77        577.19        25.45 o                         
  -5   3  22         87.38         71.50        13.99 o                         
  -4   3  22        108.96        105.23        16.30 o                         
  -3   3  22        440.59        446.56        22.16 o                         
  -2   3  22       1283.33       1242.75        54.77 o                         
  -1   3  22       1137.80       1090.68        40.54 o                         
   0   3  22         59.78         65.82        18.46 o                         
   1   3  22       1138.26       1128.99        26.31 o                         
   2   3  22       1283.48       1267.28        33.93 o                         
   3   3  22        440.53        424.02        19.38 o                         
   4   3  22        108.76         67.24        19.00 o                         
   5   3  22         87.31         80.14        16.52 o                         
   6   3  22        608.93        548.36        26.50 o                         
   7   3  22         55.65         31.48        17.92 o                         
   8   3  22        123.56        113.64        21.62 o                         
   9   3  22         40.88          6.61        22.21 o                         
  10   3  22         58.81         32.53        29.43 o                         
  -9   4  22         91.42        108.47        23.66 o                         
  -8   4  22        116.42        122.85        22.00 o                         
  -7   4  22         80.39        160.10        23.87 o                         
  -6   4  22         36.24         47.76        15.59 o                         
  -4   4  22         61.15         64.48        25.70 o                         
  -3   4  22        106.77        125.11        26.94 o                         
  -2   4  22        459.34        403.74        35.07 o                         
  -1   4  22        817.17        809.75        34.68 o                         
   0   4  22         42.39         63.29        13.36 o                         
   1   4  22        816.44        782.70        21.81 o                         
   2   4  22        459.90        455.52        19.72 o                         
   3   4  22        106.23        137.09        14.70 o                         
   4   4  22         61.37         85.05        23.24 o                         
   5   4  22         34.87         66.35        22.01 o                         
   6   4  22         36.26         49.26        24.23 o                         
   7   4  22         80.32         55.58        18.83 o                         
   8   4  22        116.34        134.27        22.82 o                         
   9   4  22         91.41         92.38        24.33 o                         
  -9   5  22         32.24         32.65        41.45 o                         
  -8   5  22        129.48        156.90        38.94 o                         
  -7   5  22        185.27        178.19        35.39 o                         
  -5   5  22        153.47        238.75        33.44 o                         
  -4   5  22         23.55         -7.11        25.10 o                         
  -3   5  22          8.84         20.06        22.80 o                         
  -2   5  22        200.67        191.69        20.84 o                         
  -1   5  22        130.75        110.49        16.95 o                         
   0   5  22       2924.03       2820.20        55.41 o                         
   1   5  22        130.81        142.46        15.70 o                         
   2   5  22        200.58        204.51        15.92 o                         
   3   5  22          8.79          9.03        13.67 o                         
   4   5  22         23.49         16.13        14.44 o                         
   5   5  22        153.73        193.57        22.85 o                         
   6   5  22        117.20        130.72        20.82 o                         
   7   5  22        185.14        184.54        24.75 o                         
   8   5  22        129.28         89.06        22.12 o                         
   9   5  22         32.20         35.09        25.16 o                         
  -8   6  22          1.52          0.35        36.08 o                         
  -1   6  22          1.70          2.56        14.82 o                         
   0   6  22        477.46        509.58        25.61 o                         
   1   6  22          1.70        -13.12        13.12 o                         
   2   6  22        180.62        215.56        17.84 o                         
   3   6  22         34.30         21.31        14.96 o                         
   4   6  22        265.85        318.42        21.44 o                         
   5   6  22         93.20         91.75        18.84 o                         
   6   6  22         95.29         93.18        20.57 o                         
   7   6  22         17.46         -3.49        20.92 o                         
   8   6  22          1.53        -21.76        22.60 o                         
  -1   7  22         26.46          5.57        15.94 o                         
   0   7  22          9.73          1.79        37.22 o                         
   1   7  22         26.52         12.26        18.24 o                         
   2   7  22          0.75         -9.62        14.95 o                         
   3   7  22         31.53         61.82        17.46 o                         
   4   7  22          2.98         13.11        18.12 o                         
   5   7  22          9.49         10.43        26.05 o                         
   6   7  22         39.91          9.05        33.55 o                         
   7   7  22         41.92         76.20        27.76 o                         
  -1   8  22          4.14        -24.61        24.61 o                         
   0   8  22          0.87         30.79        26.96 o                         
   1   8  22          4.11        -11.18        23.91 o                         
   2   8  22         10.67         43.62        17.55 o                         
   3   8  22         11.84         22.85        17.54 o                         
   4   8  22         22.70         19.21        19.67 o                         
   5   8  22         22.07         50.87        24.60 o                         
   6   8  22         49.72         56.75        22.95 o                         
  -1   9  22         12.17        -19.53        28.56 o                         
   0   9  22          0.98         41.31        22.42 o                         
   1   9  22         12.15          6.71        28.42 o                         
   2   9  22          2.00         21.37        51.84 o                         
   3   9  22         90.54        125.98        24.97 o                         
   4   9  22          5.48         21.47        24.75 o                         
   5   9  22        161.48        167.67        37.29 o                         
  -1  10  22          6.63          1.04        31.05 o                         
   0  10  22         12.73        -13.13        31.65 o                         
   1  10  22          6.63         44.49        26.03 o                         
   2  10  22          5.05        -10.59        26.76 o                         
   3  10  22          8.78         48.15        50.26 o                         
   1   0  23        170.55        180.03        10.84 o                         
   2   0  23        198.96        263.59        18.95 o                         
   3   0  23          3.20         11.80        11.52 o                         
   4   0  23       1324.82       1285.13        56.66 o                         
   5   0  23        235.55        221.62        17.50 o                         
   6   0  23        284.50        253.95        25.12 o                         
   7   0  23          0.28         13.69        17.04 o                         
   8   0  23        205.38        252.49        24.17 o                         
   9   0  23          1.20          8.35        21.27 o                         
  10   0  23         64.43         92.56        25.40 o                         
 -10   1  23          6.08         -9.08        24.92 o                         
  -9   1  23          4.80         46.56        54.98 o                         
  -8   1  23         54.03         47.76        19.64 o                         
  -7   1  23         72.69         40.96        27.89 o                         
  -6   1  23        380.78        369.06        21.45 o                         
  -5   1  23        224.71        237.05        17.19 o                         
  -4   1  23        693.31        739.03        43.07 o                         
  -3   1  23         15.10         13.42         8.45 o                         
  -2   1  23         14.58         -2.13        10.67 o                         
  -1   1  23         97.24         78.99         9.55 o                         
   0   1  23          0.74         10.35        11.46 o                         
   1   1  23         97.02        104.37        12.84 o                         
   2   1  23         14.73          6.10         9.93 o                         
   3   1  23         15.08         28.17        16.18 o                         
   4   1  23        693.29        726.34        25.40 o                         
   5   1  23        224.59        228.93        28.06 o                         
   6   1  23        380.89        404.18        22.94 o                         
   7   1  23         72.82         75.34        18.41 o                         
   8   1  23         54.03         84.34        20.38 o                         
   9   1  23          4.85        -26.20        28.57 o                         
  10   1  23          6.07        -20.70        32.85 o                         
  -9   2  23          2.81         38.44        21.77 o                         
  -8   2  23         83.07         76.99        20.52 o                         
  -7   2  23         10.83          4.92        16.83 o                         
  -6   2  23         78.97         82.95        29.36 o                         
  -5   2  23         95.07        131.04        15.18 o                         
  -4   2  23        320.56        306.06        16.46 o                         
  -3   2  23         78.32         83.93        11.79 o                         
  -2   2  23         42.41         51.29        23.13 o                         
  -1   2  23         84.74         98.81        13.15 o                         
   0   2  23          7.08          1.30        11.49 o                         
   1   2  23         84.79         89.36        13.60 o                         
   2   2  23         42.30         36.39        16.11 o                         
   3   2  23         78.19         78.70        11.30 o                         
   4   2  23        320.71        333.74        20.60 o                         
   5   2  23         95.09        132.28        16.17 o                         
   6   2  23         79.19         64.58        16.27 o                         
   7   2  23         10.81         15.36        18.20 o                         
   8   2  23         83.08         74.93        20.60 o                         
   9   2  23          2.87         53.20        22.65 o                         
  -9   3  23          0.25        -22.78        22.78 o                         
  -8   3  23        197.59        187.42        25.37 o                         
  -7   3  23         53.94         66.97        17.89 o                         
  -6   3  23          2.90         18.42        18.84 o                         
  -5   3  23          9.98         20.07        15.20 o                         
  -4   3  23         78.94         84.92        15.44 o                         
  -3   3  23        246.45        230.80        17.11 o                         
  -2   3  23        251.08        265.84        15.76 o                         
  -1   3  23         97.68         74.97        16.61 o                         
   0   3  23       1295.18       1236.05        35.22 o                         
   1   3  23         97.37         97.48         9.13 o                         
   2   3  23        250.64        229.92        14.45 o                         
   3   3  23        246.37        220.50        15.47 o                         
   4   3  23         78.77         75.13        16.23 o                         
   5   3  23          9.95         27.88        15.86 o                         
   6   3  23          2.90         19.52        15.88 o                         
   7   3  23         54.01         73.62        19.05 o                         
   8   3  23        197.77        211.50        24.29 o                         
   9   3  23          0.25         -1.62        21.84 o                         
  -9   4  23         47.41         54.39        25.57 o                         
  -8   4  23        110.56         96.99        22.18 o                         
  -6   4  23         48.77         40.35        19.82 o                         
  -5   4  23         30.39          0.42        21.78 o                         
  -4   4  23         27.17         81.92        27.59 o                         
  -3   4  23         91.71         54.85        25.50 o                         
  -2   4  23         32.67         45.77        23.71 o                         
  -1   4  23         86.40         97.45        17.89 o                         
   0   4  23        242.79        227.52        12.28 o                         
   1   4  23         86.27         88.85        12.07 o                         
   2   4  23         32.63         38.11        18.48 o                         
   3   4  23         91.70        100.73        14.18 o                         
   4   4  23         27.07         54.72        20.02 o                         
   5   4  23         30.41         71.93        16.89 o                         
   6   4  23         48.92         36.20        17.37 o                         
   7   4  23         28.13         11.71        18.47 o                         
   8   4  23        110.26        160.18        28.24 o                         
   9   4  23         47.21         55.39        24.05 o                         
  -8   5  23          0.74         32.49        35.95 o                         
  -7   5  23         47.56         14.28        30.19 o                         
  -5   5  23        122.58        132.70        33.00 o                         
  -4   5  23         23.99         -4.81        27.21 o                         
  -3   5  23         14.78         55.75        25.03 o                         
  -2   5  23        365.86        339.94        23.56 o                         
  -1   5  23          8.51          9.65        15.70 o                         
   0   5  23        370.60        346.94        18.01 o                         
   1   5  23          8.47         10.63        14.70 o                         
   2   5  23        365.37        344.25        18.96 o                         
   3   5  23         14.83         32.20        14.41 o                         
   4   5  23         24.09         23.90        20.31 o                         
   5   5  23        122.25        156.85        22.28 o                         
   6   5  23        147.38        136.66        29.02 o                         
   7   5  23         47.59         72.77        21.27 o                         
   8   5  23          0.76         25.88        22.10 o                         
  -8   6  23        147.49        158.43        40.66 o                         
  -1   6  23         61.34        110.23        28.47 o                         
   0   6  23         28.18         32.17        13.12 o                         
   1   6  23         61.25        105.77        29.72 o                         
   2   6  23         84.62        101.80        15.81 o                         
   3   6  23         36.15         22.55        15.09 o                         
   4   6  23         46.43         61.31        17.78 o                         
   5   6  23         97.89        132.16        19.43 o                         
   6   6  23          0.31         32.13        26.01 o                         
   7   6  23         13.82         16.56        20.68 o                         
   8   6  23        147.53        190.89        27.39 o                         
  -1   7  23          7.84         25.67        36.46 o                         
   0   7  23         11.62        -21.23        22.14 o                         
   1   7  23          7.80          3.88        17.86 o                         
   2   7  23         45.47         57.53        16.46 o                         
   3   7  23          9.79         20.56        19.13 o                         
   4   7  23         15.79         42.64        18.29 o                         
   5   7  23          1.56         11.83        22.82 o                         
   6   7  23         23.50         34.68        20.49 o                         
   7   7  23         11.27         51.74        23.41 o                         
  -1   8  23         15.78         44.14        25.91 o                         
   0   8  23          0.93         16.58        15.49 o                         
   1   8  23         15.75          7.40        19.62 o                         
   2   8  23          0.25         -0.95        16.38 o                         
   3   8  23          0.84          7.19        17.92 o                         
   4   8  23         13.18         -1.37        24.87 o                         
   5   8  23         21.04         37.96        20.83 o                         
   6   8  23          3.69        -45.47        45.47 o                         
  -1   9  23         15.12         22.04        28.61 o                         
   0   9  23         75.41        169.30        25.80 o                         
   1   9  23         15.09         59.94        48.50 o                         
   2   9  23          2.72         -5.38        22.42 o                         
   3   9  23          5.20         31.29        32.75 o                         
   4   9  23         28.90         37.07        25.49 o                         
   5   9  23         13.07          6.58        26.49 o                         
  -1  10  23          6.78        -33.25        33.25 o                         
   0  10  23          0.28        -26.04        26.04 o                         
   1  10  23          6.80        -10.40        28.79 o                         
   2  10  23          7.72          9.63        27.21 o                         
   0   0  24        242.02        265.92        25.55 o                         
   1   0  24         43.50         86.93        11.75 o                         
   2   0  24          6.59         29.30        11.89 o                         
   3   0  24       1777.68       1640.28        40.32 o                         
   4   0  24        212.81        196.30        15.06 o                         
   5   0  24       1343.60       1369.93        38.99 o                         
   6   0  24        118.54        117.85        17.84 o                         
   7   0  24          2.93         21.62        20.25 o                         
   8   0  24         97.44         90.50        20.70 o                         
   9   0  24         40.27          9.84        30.33 o                         
  -9   1  24         15.20         27.88        26.98 o                         
  -8   1  24         16.39          8.97        18.72 o                         
  -7   1  24         57.48         84.60        17.61 o                         
  -6   1  24         14.57        -25.44        25.44 o                         
  -5   1  24         81.33         85.31        15.39 o                         
  -4   1  24        299.94        298.71        16.45 o                         
  -3   1  24        102.79         98.35        17.93 o                         
  -2   1  24        208.27        206.41        15.41 o                         
  -1   1  24        113.16        129.05        15.72 o                         
   0   1  24        763.01        766.85        26.03 o                         
   1   1  24        112.98        125.48        17.13 o                         
   2   1  24        208.23        222.91        16.50 o                         
   3   1  24        102.80        107.28        11.39 o                         
   4   1  24        299.83        326.93        21.50 o                         
   5   1  24         81.51         92.29        15.54 o                         
   6   1  24         14.56         -1.90        17.74 o
[truncated: 87,238 more chars]
