# Supplementary material for: Crystal structure of an ep­oxy­sterol: 9α,11α-ep­oxy-5α-cholest-7-ene-3β,5,6α-triol 3,6-di­acetate
Source: Acta Crystallogr E Crystallogr Commun. 2017 Oct 6;73(Pt 11):1603–6. doi: 10.1107/S2056989017013391 (PMC5683473; doi:10.1107/S2056989017013391)
Supplement: Supplementary file 3 [file e-73-01603-Isup3.cml]

<?xml version="1.0" ?>
<cml>
<molecule id="m1">
  <atomArray>
    <atom id="a1" elementType="C"
          x2="-4.730000019073486" y2="-0.6050000000000004" />
    <atom id="a2" elementType="C"
          x2="-6.063640019073485" y2="0.16499999999999915" />
    <atom id="a3" elementType="C"
          x2="-7.397434019073486" y2="-0.6050000000000004" />
    <atom id="a4" elementType="C"
          x2="-7.397434019073486" y2="-2.1449999999999996" />
    <atom id="a5" elementType="C"
          x2="-6.063640019073485" y2="-2.914999999999999" />
    <atom id="a6" elementType="C"
          x2="-4.730000019073486" y2="-2.1449999999999996" />
    <atom id="a7" elementType="C"
          x2="-3.3963600190734864" y2="-2.914999999999999" />
    <atom id="a8" elementType="C"
          x2="-2.0625660190734862" y2="-2.1449999999999996" />
    <atom id="a9" elementType="C"
          x2="-2.0625660190734862" y2="-0.6050000000000004" />
    <atom id="a10" elementType="C"
          x2="-3.3963600190734864" y2="0.16499999999999915" />
    <atom id="a11" elementType="C"
          x2="-0.7289260190734863" y2="1.7049999999999983" />
    <atom id="a12" elementType="C"
          x2="-2.0625660190734854" y2="2.474999999999998" />
    <atom id="a13" elementType="C"
          x2="-3.3963600190734864" y2="1.7049999999999983" />
    <atom id="a14" elementType="C"
          x2="-0.7289260190734863" y2="0.16499999999999915" />
    <atom id="a15" elementType="C"
          x2="1.9385079809265138" y2="0.16499999999999915" />
    <atom id="a16" elementType="C"
          x2="1.9385079809265138" y2="1.7049999999999983" />
    <atom id="a17" elementType="C"
          x2="0.6047139809265136" y2="2.474999999999998" />
    <atom id="a18" elementType="C"
          x2="-8.884959791558652" y2="-2.543581329457882" />
    <atom id="a19" elementType="O"
          x2="-8.48637846210077" y2="-1.0560555569727166" />
    <atom id="a20" elementType="C"
          x2="-9.973904234585936" y2="-3.632525772485165" />
    <atom id="a21" elementType="O"
          x2="-4.730000019073486" y2="-3.6849999999999996" />
    <atom id="a22" elementType="C"
          x2="-2.626360019073486" y2="-4.248679121828035" />
    <atom id="a23" elementType="O"
          x2="-1.1388342465883208" y2="-3.850097792370153" />
    <atom id="a24" elementType="C"
          x2="-2.626360019073486" y2="-5.788679121828035" />
    <atom id="a25" elementType="O"
          x2="-4.730039140901521" y2="0.9349999999999977" />
    <atom id="a26" elementType="C"
          x2="-5.500000019073486" y2="0.7286791218280353" />
    <atom id="a27" elementType="C"
          x2="1.003295310384396" y2="3.9625257724851632" />
    <atom id="a28" elementType="C"
          x2="-0.33038381144363926" y2="4.732525772485164" />
    <atom id="a29" elementType="C"
          x2="2.3369744322124317" y2="4.732525772485163" />
    <atom id="a30" elementType="C"
          x2="3.6706535540404674" y2="3.962525772485163" />
    <atom id="a31" elementType="C"
          x2="5.004332675868503" y2="4.732525772485163" />
    <atom id="a32" elementType="C"
          x2="6.338011797696539" y2="3.962525772485163" />
    <atom id="a33" elementType="C"
          x2="6.338011797696539" y2="2.4225257724851628" />
    <atom id="a34" elementType="C"
          x2="7.671690919524575" y2="4.732525772485163" />
    <atom id="a35" elementType="O"
          x2="-7.796015348531369" y2="-3.632525772485165" />
    <atom id="a36" elementType="O"
          x2="-1.9088342465883212" y2="-3.313581329457881" />
  </atomArray>
  <bondArray>
    <bond atomRefs2="a1 a2" order="1" />
    <bond atomRefs2="a1 a6" order="1" />
    <bond atomRefs2="a1 a10" order="1" />
    <bond atomRefs2="a2 a3" order="1" />
    <bond atomRefs2="a3 a4" order="1" />
    <bond atomRefs2="a4 a5" order="1" />
    <bond atomRefs2="a5 a6" order="1" />
    <bond atomRefs2="a6 a7" order="1" />
    <bond atomRefs2="a7 a8" order="1" />
    <bond atomRefs2="a8 a9" order="2" />
    <bond atomRefs2="a13 a10" order="1" />
    <bond atomRefs2="a9 a10" order="1" />
    <bond atomRefs2="a9 a14" order="1" />
    <bond atomRefs2="a11 a12" order="1" />
    <bond atomRefs2="a11 a14" order="1" />
    <bond atomRefs2="a11 a17" order="1" />
    <bond atomRefs2="a12 a13" order="1" />
    <bond atomRefs2="a15 a16" order="1" />
    <bond atomRefs2="a16 a17" order="1" />
    <bond atomRefs2="a14 a15" order="1" />
    <bond atomRefs2="a18 a19" order="2" />
    <bond atomRefs2="a18 a20" order="1" />
    <bond atomRefs2="a6 a21" order="1">
      <bondStereo>H</bondStereo>
    </bond>
    <bond atomRefs2="a22 a23" order="2" />
    <bond atomRefs2="a22 a24" order="1" />
    <bond atomRefs2="a13 a25" order="1">
      <bondStereo>H</bondStereo>
    </bond>
    <bond atomRefs2="a10 a25" order="1">
      <bondStereo>H</bondStereo>
    </bond>
    <bond atomRefs2="a1 a26" order="1">
      <bondStereo>W</bondStereo>
    </bond>
    <bond atomRefs2="a17 a27" order="1">
      <bondStereo>W</bondStereo>
    </bond>
    <bond atomRefs2="a27 a28" order="1">
      <bondStereo>H</bondStereo>
    </bond>
    <bond atomRefs2="a27 a29" order="1" />
    <bond atomRefs2="a29 a30" order="1" />
    <bond atomRefs2="a30 a31" order="1" />
    <bond atomRefs2="a31 a32" order="1" />
    <bond atomRefs2="a32 a33" order="1" />
    <bond atomRefs2="a32 a34" order="1" />
    <bond atomRefs2="a18 a35" order="1" />
    <bond atomRefs2="a4 a35" order="1">
      <bondStereo>W</bondStereo>
    </bond>
    <bond atomRefs2="a7 a36" order="1">
      <bondStereo>H</bondStereo>
    </bond>
    <bond atomRefs2="a36 a22" order="1" />
  </bondArray>
</molecule>
</cml>
